# Supplementary material for: Decentralized Investigation of Bacterial Outbreaks Based on Hashed cgMLST
Source: Front Microbiol. 2021 May 28;12:649517. doi: 10.3389/fmicb.2021.649517 (PMC8244591; doi:10.3389/fmicb.2021.649517)
Supplement: Supplementary file 2 [file Data_Sheet_2.zip]

Archive with 6 entries (6 files):
- allele_profile_comparison_repeatanalysis.tsv
- cluster_addresses_all_10.tsv
- pairwisedistances_enterobasecomparison.tsv
- pairwisedistances_fullvssplit.tsv
- pairwisedistances_ncbisnp.tsv
- splitinformation_decentralized_analysis.tsv
