# Supplementary material for: Decentralized Investigation of Bacterial Outbreaks Based on Hashed cgMLST
Source: Front Microbiol. 2021 May 28;12:649517. doi: 10.3389/fmicb.2021.649517 (PMC8244591; doi:10.3389/fmicb.2021.649517)
Supplement: Supplementary file 2 [file Data_Sheet_2.zip › allele_profile_comparison_repeatanalysis.tsv]

	allele_difference	missing	missing_both	missing_1	missing_2	missing_locinames_1	missing_locinames_2
SAMEA6058036	0	68	66	1	1	STMMW_35021	STMMW_39811
SAMEA6058276	0	66	64	1	1	STMMW_35021	STMMW_39811
SAMEA6058328	0	63	63	0	0
SAMEA6058485	0	65	63	1	1	STMMW_35021	STMMW_39811
SAMEA6057440	0	60	59	1	0	STMMW_17781
SAMEA6057464	0	63	62	1	0	STMMW_17781
SAMEA6057463	0	60	59	1	0	STMMW_17781
SAMEA6057647	0	61	60	1	0	STMMW_17781
SAMEA6057540	0	68	68	0	0
SAMEA6058552	0	55	55	0	0
SAMEA6057774	0	61	59	1	1	STMMW_35021	STMMW_39811
SAMEA6057879	0	69	67	1	1	STMMW_35021	STMMW_39811
SAMEA6058077	0	75	73	2	0	STMMW_09351;STMMW_17571
SAMEA6057515	0	62	62	0	0
SAMEA6057504	0	61	59	1	1	STMMW_35021	STMMW_39811
SAMEA6058118	0	66	65	1	0	STMMW_15371
SAMEA6058334	0	69	69	0	0
SAMEA6058298	0	65	65	0	0
SAMEA6058413	0	73	72	1	0	STMMW_17781
SAMEA6057534	0	89	89	0	0
SAMEA6058611	0	128	128	0	0
SAMEA6057436	0	65	64	1	0	STMMW_15371
SAMEA6058629	0	67	67	0	0
SAMEA6057459	0	69	69	0	0
SAMEA6057550	0	67	65	2	0	STMMW_09141;STMMW_15371
SAMEA6057522	0	78	77	0	1		STMMW_39811
SAMEA6058116	0	56	55	0	1		STMMW_21361
SAMEA6058170	0	112	109	2	1	STMMW_14991;STMMW_37041	STMMW_15371
SAMEA6058217	0	100	100	0	0
SAMEA6058347	0	71	68	2	1	STMMW_28281;STMMW_35021	STMMW_39811
SAMEA6057812	0	71	71	0	0
SAMEA6058029	0	68	67	0	1		STMMW_39811
SAMEA6058250	0	72	71	0	1		STMMW_39811
SAMEA6058277	0	69	69	0	0
SAMEA6058110	0	67	66	0	1		STMMW_39811
SAMEA6058432	0	63	62	0	1		STMMW_39811
SAMEA6058464	0	63	63	0	0
SAMEA6058097	0	92	88	3	1	STMMW_17781;STMMW_29781;STMMW_39811	STMMW_13221
SAMEA6058205	0	64	64	0	0
SAMEA6058293	0	78	78	0	0
SAMEA6058369	0	93	92	1	0	STMMW_14991
SAMEA6058444	0	60	60	0	0
SAMEA6058475	0	90	89	1	0	STMMW_13221
SAMEA6058476	0	64	63	0	1		STMMW_39811
SAMEA6058543	0	68	67	1	0	STMMW_14991
SAMEA6058542	0	98	97	1	0	STMMW_14991
SAMEA6057554	0	63	61	1	1	STMMW_35021	STMMW_39811
SAMEA6057583	0	64	63	0	1		STMMW_39811
SAMEA6057433	0	97	96	1	0	STMMW_14991
SAMEA6057505	0	87	85	0	2		STMMW_17781;STMMW_39811
SAMEA6057506	0	60	60	0	0
SAMEA6058594	0	73	72	1	0	STMMW_14991
SAMEA6057443	0	119	119	0	0
SAMEA6057509	0	64	64	0	0
SAMEA6057555	0	60	60	0	0
SAMEA6058612	0	80	79	0	1		STMMW_39811
SAMEA6057652	0	60	60	0	0
SAMEA6057729	0	62	62	0	0
SAMEA6057732	0	113	112	1	0	STMMW_17781
SAMEA6057539	0	60	60	0	0
SAMEA6057547	0	64	63	0	1		STMMW_39811
SAMEA6057565	0	94	93	1	0	STMMW_14991
SAMEA6058076	0	61	61	0	0
SAMEA6057795	0	91	90	1	0	STMMW_14991
SAMEA6058010	0	77	76	1	0	STMMW_14991
SAMEA6057889	0	65	63	2	0	STMMW_35021;STMMW_39811
SAMEA6058204	0	62	61	1	0	STMMW_15371
SAMEA6057476	0	147	147	0	0
SAMEA6058285	0	69	68	1	0	STMMW_35021
SAMEA6058329	0	60	59	0	1		STMMW_39811
SAMEA6058071	0	72	72	0	0
SAMEA6057465	0	69	67	1	1	STMMW_35021	STMMW_15371
SAMEA6058291	0	118	118	0	0
SAMEA6057502	0	60	60	0	0
SAMEA6058394	0	107	106	1	0	STMMW_14991
SAMEA6057566	0	72	72	0	0
SAMEA6058362	0	72	72	0	0
SAMEA6058481	0	68	68	0	0
SAMEA6058419	0	79	79	0	0
SAMEA6058335	0	68	68	0	0
SAMEA6058360	0	64	63	0	1		STMMW_39811
SAMEA6058392	0	113	112	1	0	STMMW_14991
SAMEA6058399	0	63	63	0	0
SAMEA6057434	0	69	69	0	0
SAMEA6058490	0	62	61	0	1		STMMW_39811
SAMEA6058540	0	67	66	1	0	STMMW_14991
SAMEA6058330	0	69	68	1	0	STMMW_14991
SAMEA6058443	0	111	110	0	1		STMMW_39811
SAMEA6058427	0	70	70	0	0
SAMEA6058630	0	70	69	1	0	STMMW_13221
SAMEA6058592	0	110	109	1	0	STMMW_14991
SAMEA6057437	0	68	68	0	0
SAMEA6057453	0	92	91	1	0	STMMW_13221
SAMEA6058616	0	74	74	0	0
SAMEA6057485	0	95	94	1	0	STMMW_14991
SAMEA6057536	0	69	69	0	0
SAMEA6057598	0	70	70	0	0
SAMEA6057575	0	74	73	1	0	STMMW_14991
SAMEA6057499	0	86	85	0	1		STMMW_39811
SAMEA6057514	0	62	61	0	1		STMMW_39811
SAMEA6058461	0	61	58	1	2	STMMW_35021	STMMW_15371;STMMW_39811
SAMEA6057525	0	54	54	0	0
SAMEA6057557	0	66	64	1	1	STMMW_35021	STMMW_39811
SAMEA6057587	0	66	64	1	1	STMMW_35021	STMMW_39811
SAMEA6057589	0	67	66	0	1		STMMW_21361
SAMEA6057562	0	56	56	0	0
SAMEA6057524	0	82	81	1	0	STMMW_13221
SAMEA6058590	0	54	54	0	0
SAMEA6057478	0	64	63	0	1		STMMW_14691
SAMEA6057546	0	72	71	1	0	STMMW_13221
SAMEA6057574	0	62	61	0	1		STMMW_21361
SAMEA6057628	0	85	85	0	0
SAMEA6057530	0	63	63	0	0
SAMEA6057760	0	65	64	1	0	STMMW_14991
SAMEA6057518	0	62	61	0	1		STMMW_21361
SAMEA6057538	0	119	118	1	0	STMMW_14991
SAMEA6057553	0	74	73	1	0	STMMW_14991
SAMEA6058123	0	61	59	1	1	STMMW_35021	STMMW_39811
SAMEA6058007	0	99	98	0	1		STMMW_39811
SAMEA6057956	0	65	64	1	0	STMMW_14991
SAMEA6057975	0	65	64	0	1		STMMW_39811
SAMEA6057697	0	67	66	0	1		STMMW_39811
SAMEA6058258	0	71	71	0	0
SAMEA6058302	0	111	111	0	0
SAMEA6058352	0	65	65	0	0
SAMEA6058361	0	62	61	0	1		STMMW_21361
SAMEA6057477	0	62	61	1	0	STMMW_39811
SAMEA6058129	0	71	70	1	0	STMMW_14991
SAMEA6058075	0	90	89	1	0	STMMW_13221
SAMEA5882642	0	65	64	0	1		STMMW_39811
SAMEA6058147	0	86	85	1	0	STMMW_13221
SAMEA6058316	0	76	76	0	0
SAMEA6057494	0	62	59	1	2	STMMW_35021	STMMW_15371;STMMW_39811
SAMEA6057556	0	89	88	0	1		STMMW_39811
SAMEA5882644	0	61	60	1	0	STMMW_21361
SAMEA6058167	0	91	90	1	0	STMMW_13221
SAMEA6058265	0	71	70	0	1		STMMW_42091
SAMEA6058324	0	107	106	1	0	STMMW_14991
SAMEA6058348	0	61	61	0	0
SAMEA6057449	0	93	90	1	2	STMMW_13221	STMMW_17781;STMMW_39811
SAMEA6058346	0	104	103	1	0	STMMW_14991
SAMEA6057424	0	60	59	1	0	STMMW_39811
SAMEA6058437	0	60	60	0	0
SAMEA6058161	0	88	87	1	0	STMMW_17781
SAMEA6058149	0	66	66	0	0
SAMEA6057740	0	59	58	0	1		STMMW_21361
SAMEA6058263	0	70	67	1	2	STMMW_35021	STMMW_15371;STMMW_39811
SAMEA6058266	0	70	70	0	0
SAMEA6058201	0	68	68	0	0
SAMEA6057559	0	76	73	1	2	STMMW_13221	STMMW_17781;STMMW_29781
SAMEA6057602	0	95	93	1	1	STMMW_13221	STMMW_17781
SAMEA6057726	0	89	87	1	1	STMMW_13221	STMMW_17781
SAMEA6057764	0	62	62	0	0
SAMEA6057837	0	61	60	1	0	STMMW_21361
SAMEA6057448	0	54	54	0	0
SAMEA6057984	0	64	63	1	0	STMMW_14991
SAMEA6057999	0	66	65	1	0	STMMW_14991
SAMEA6057957	0	64	64	0	0
SAMEA6057965	0	64	63	1	0	STMMW_14991
SAMEA6058011	0	67	67	0	0
SAMEA6058021	0	67	66	1	0	STMMW_14991
SAMEA6057595	0	70	70	0	0
SAMEA6057886	0	86	84	2	0	STMMW_13221;STMMW_29781
SAMEA6057941	0	63	62	1	0	STMMW_17781
SAMEA6057567	0	120	120	0	0
SAMEA6058189	0	90	88	1	1	STMMW_13221	STMMW_17781
SAMEA6058517	0	83	82	1	0	STMMW_09141
SAMEA6058619	0	67	66	1	0	STMMW_09141
SAMEA6057592	0	55	55	0	0
SAMEA6058257	0	71	70	1	0	STMMW_14991
SAMEA6058551	0	118	118	0	0
SAMEA6058072	0	58	56	1	1	STMMW_35021	STMMW_39811
SAMEA6058471	0	56	56	0	0
SAMEA6057981	0	91	89	1	1	STMMW_13221	STMMW_17781
SAMEA6058020	0	60	60	0	0
SAMEA6058080	0	90	87	1	2	STMMW_13221	STMMW_17781;STMMW_39811
SAMEA6057769	0	59	57	1	1	STMMW_35021	STMMW_39811
SAMEA6058314	0	70	70	0	0
SAMEA6058240	0	68	68	0	0
SAMEA6058060	0	65	65	0	0
SAMEA6057818	0	94	93	1	0	STMMW_14991
SAMEA6057919	0	54	54	0	0
SAMEA6057949	0	55	55	0	0
SAMEA6057689	0	64	63	0	1		STMMW_39811
SAMEA6058451	0	55	55	0	0
SAMEA6057563	0	62	61	0	1		STMMW_39811
SAMEA6058135	0	68	66	2	0	STMMW_17781;STMMW_39811
SAMEA6058457	0	56	56	0	0
SAMEA6058238	0	91	91	0	0
SAMEA6057890	0	67	67	0	0
SAMEA6058054	0	66	66	0	0
SAMEA6058138	0	66	66	0	0
SAMEA6058596	0	118	118	0	0
SAMEA6058332	0	88	86	1	1	STMMW_13221	STMMW_17781
SAMEA6058355	0	98	98	0	0
SAMEA6058215	0	91	90	1	0	STMMW_13221
SAMEA6058224	0	90	89	1	0	STMMW_13221
SAMEA6057722	0	89	88	1	0	STMMW_13221
SAMEA6057650	0	60	59	1	0	STMMW_35021
SAMEA6057711	0	100	99	1	0	STMMW_14991
SAMEA6057784	0	87	86	1	0	STMMW_13221
SAMEA6058509	0	62	62	0	0
SAMEA6057651	0	62	61	0	1		STMMW_39811
SAMEA6057426	0	55	55	0	0
SAMEA6058315	0	124	124	0	0
SAMEA6057588	0	59	57	1	1	STMMW_35021	STMMW_39811
SAMEA6057446	0	127	126	0	1		STMMW_22841
SAMEA6058613	0	127	127	0	0
SAMEA6057903	0	80	79	1	0	STMMW_13221
SAMEA6057558	0	94	91	2	1	STMMW_13221;STMMW_44501	STMMW_29781
SAMEA6057586	0	81	79	2	0	STMMW_13221;STMMW_25761
SAMEA6058625	0	60	60	0	0
SAMEA6058269	0	73	73	0	0
SAMEA6058416	0	54	54	0	0
SAMEA6058557	0	55	55	0	0
SAMEA6057943	0	94	93	1	0	STMMW_13221
SAMEA6058574	0	55	55	0	0
SAMEA6058086	0	58	58	0	0
SAMEA6058356	0	57	57	0	0
SAMEA6057751	0	87	86	1	0	STMMW_14991
SAMEA6058467	0	61	60	0	1		STMMW_21361
SAMEA6057908	0	65	65	0	0
SAMEA6058085	0	66	65	0	1		STMMW_21361
SAMEA6057961	0	89	87	0	2		STMMW_17781;STMMW_39811
SAMEA6058127	0	91	90	1	0	STMMW_14991
SAMEA6058622	0	65	63	0	2		STMMW_14691;STMMW_17571
SAMEA6058136	0	68	68	0	0
SAMEA6058267	0	66	66	0	0
SAMEA6057582	0	62	62	0	0
SAMEA6058371	0	71	70	0	1		STMMW_21361
SAMEA6058406	0	91	88	1	2	STMMW_13221	STMMW_17781;STMMW_39811
SAMEA6057714	0	92	91	1	0	STMMW_35021
SAMEA6058067	0	90	89	1	0	STMMW_13221
SAMEA6058160	0	68	67	1	0	STMMW_14991
SAMEA6058158	0	66	65	0	1		STMMW_21361
SAMEA6057672	0	68	67	1	0	STMMW_14991
SAMEA6058162	0	118	118	0	0
SAMEA6058604	0	117	117	0	0
SAMEA6057544	0	118	118	0	0
SAMEA6057734	0	62	62	0	0
SAMEA6057597	0	64	63	1	0	STMMW_14991
SAMEA6057815	0	99	97	2	0	STMMW_17781;STMMW_39811
SAMEA6057572	0	81	80	1	0	STMMW_09141
SAMEA6057430	0	65	64	1	0	STMMW_09141
SAMEA6058078	0	54	54	0	0
SAMEA6057858	0	88	87	1	0	STMMW_14991
SAMEA6058495	0	63	62	1	0	STMMW_17781
SAMEA6058009	0	66	65	0	1		STMMW_21361
SAMEA6057948	0	54	54	0	0
SAMEA6057914	0	87	86	1	0	STMMW_14991
SAMEA6058159	0	65	64	1	0	STMMW_14991
SAMEA6058197	0	92	90	1	1	STMMW_13221	STMMW_17781
SAMEA6058120	0	76	74	2	0	STMMW_35021;STMMW_39811
SAMEA6058532	0	62	60	0	2		STMMW_17781;STMMW_39811
SAMEA6058059	0	54	54	0	0
SAMEA6057789	0	92	90	1	1	STMMW_13221	STMMW_17781
SAMEA6057901	0	55	55	0	0
SAMEA6057468	0	60	57	1	2	STMMW_35021	STMMW_15371;STMMW_39811
SAMEA6057666	0	62	62	0	0
SAMEA6058084	0	62	60	1	1	STMMW_35021	STMMW_39811
SAMEA6057490	0	55	55	0	0
SAMEA6057947	0	67	67	0	0
SAMEA6057974	0	69	68	1	0	STMMW_14991
SAMEA6058043	0	94	93	1	0	STMMW_14991
SAMEA6058064	0	65	64	1	0	STMMW_14991
SAMEA6058171	0	86	84	2	0	STMMW_35021;STMMW_39811
SAMEA6058109	0	66	64	1	1	STMMW_35021	STMMW_39811
SAMEA6057765	0	65	62	1	2	STMMW_35021	STMMW_15371;STMMW_39811
SAMEA6057820	0	61	60	1	0	STMMW_35021
SAMEA6058053	0	65	64	1	0	STMMW_14991
SAMEA6058033	0	71	69	2	0	STMMW_35021;STMMW_39811
SAMEA6057964	0	66	65	1	0	STMMW_14991
SAMEA6058137	0	65	65	0	0
SAMEA6057884	0	64	64	0	0
SAMEA6058351	0	67	67	0	0
SAMEA6058414	0	68	67	1	0	STMMW_14991
SAMEA6058409	0	86	85	1	0	STMMW_13221
SAMEA6057925	0	63	61	2	0	STMMW_15371;STMMW_17571
SAMEA6058492	0	123	122	1	0	STMMW_17571
SAMEA6058439	0	63	62	0	1		STMMW_14691
SAMEA6058536	0	66	65	0	1		STMMW_14691
SAMEA6057678	0	89	88	1	0	STMMW_14991
SAMEA6058194	0	65	65	0	0
SAMEA6057644	0	60	60	0	0
SAMEA6057742	0	66	65	1	0	STMMW_14991
SAMEA6057488	0	67	66	1	0	STMMW_14991
SAMEA6057814	0	87	85	1	1	STMMW_13221	STMMW_17781
SAMEA6057885	0	66	65	1	0	STMMW_14991
SAMEA6057821	0	59	58	0	1		STMMW_21361
SAMEA6057946	0	71	71	0	0
SAMEA6057864	0	91	89	1	1	STMMW_11341	STMMW_39811
SAMEA6057900	0	65	64	1	0	STMMW_35021
SAMEA6058019	0	67	67	0	0
SAMEA6057915	0	64	63	1	0	STMMW_14991
SAMEA6057973	0	66	64	2	0	STMMW_09141;STMMW_15371
SAMEA6057993	0	65	65	0	0
SAMEA6058230	0	61	60	1	0	STMMW_09141
SAMEA6057758	0	62	61	1	0	STMMW_35021
SAMEA6057788	0	92	91	1	0	STMMW_13221
SAMEA6057641	0	62	60	2	0	STMMW_09141;STMMW_15371
SAMEA6057902	0	87	86	1	0	STMMW_13221
SAMEA6058121	0	64	62	1	1	STMMW_35021	STMMW_39811
SAMEA6058193	0	65	64	1	0	STMMW_09141
SAMEA6058428	0	65	63	1	1	STMMW_17571	STMMW_14691
SAMEA6057700	0	71	70	0	1		STMMW_21361
SAMEA6057507	0	123	123	0	0
SAMEA6058151	0	54	54	0	0
SAMEA6057754	0	64	62	0	2		STMMW_14691;STMMW_17571
SAMEA6058422	0	120	120	0	0
SAMEA6058597	0	54	54	0	0
SAMEA6058227	0	59	57	1	1	STMMW_35021	STMMW_15371
SAMEA6057909	0	118	118	0	0
SAMEA6058306	0	60	59	1	0	STMMW_35021
SAMEA6058333	0	58	56	1	1	STMMW_35021	STMMW_39811
SAMEA6057633	0	117	117	0	0
SAMEA6057839	0	62	60	1	1	STMMW_35021	STMMW_39811
SAMEA6057899	0	64	62	1	1	STMMW_35021	STMMW_39811
SAMEA6057847	0	63	61	1	1	STMMW_35021	STMMW_39811
SAMEA6057802	0	66	65	1	0	STMMW_35021
SAMEA6057972	0	61	59	1	1	STMMW_35021	STMMW_39811
SAMEA6058034	0	59	59	0	0
SAMEA6058004	0	89	86	1	2	STMMW_13221	STMMW_17781;STMMW_39811
SAMEA6057971	0	64	62	1	1	STMMW_35021	STMMW_39811
SAMEA6058044	0	63	61	1	1	STMMW_35021	STMMW_39811
SAMEA6058047	0	55	55	0	0
SAMEA6057955	0	57	56	1	0	STMMW_15371
SAMEA6057983	0	94	93	1	0	STMMW_14991
SAMEA6058173	0	56	56	0	0
SAMEA6058105	0	62	60	2	0	STMMW_35021;STMMW_39811
SAMEA6057653	0	71	71	0	0
SAMEA6058182	0	59	57	1	1	STMMW_35021	STMMW_15371
SAMEA6058115	0	63	62	1	0	STMMW_35021
SAMEA6058208	0	60	60	0	0
SAMEA6058207	0	60	58	1	1	STMMW_35021	STMMW_39811
SAMEA6058255	0	60	58	1	1	STMMW_35021	STMMW_39811
SAMEA6058292	0	60	58	1	1	STMMW_35021	STMMW_39811
SAMEA6058313	0	62	60	1	1	STMMW_35021	STMMW_39811
SAMEA6058391	0	66	66	0	0
SAMEA6058262	0	88	87	1	0	STMMW_14991
SAMEA6058128	0	64	63	1	0	STMMW_09141
SAMEA6058518	0	64	62	0	2		STMMW_14691;STMMW_17571
SAMEA6057859	0	117	117	0	0
SAMEA6058559	0	120	120	0	0
SAMEA6057445	0	118	118	0	0
SAMEA6057745	0	66	65	0	1		STMMW_21361
SAMEA6057753	0	66	65	0	1		STMMW_21361
SAMEA6057752	0	66	65	0	1		STMMW_21361
SAMEA6057811	0	60	58	1	1	STMMW_06861	STMMW_21361
SAMEA6057676	0	60	58	1	1	STMMW_06861	STMMW_21361
SAMEA6057679	0	61	59	1	1	STMMW_06861	STMMW_21361
SAMEA6057688	0	64	62	1	1	STMMW_06861	STMMW_21361
SAMEA6057675	0	61	59	1	1	STMMW_06861	STMMW_21361
SAMEA6057683	0	63	61	1	1	STMMW_06861	STMMW_21361
SAMEA6057687	0	66	64	1	1	STMMW_06861	STMMW_21361
SAMEA6057705	0	61	60	0	1		STMMW_21361
SAMEA6057709	0	67	65	1	1	STMMW_06861	STMMW_21361
SAMEA6057713	0	70	69	0	1		STMMW_21361
SAMEA6057682	0	62	60	1	1	STMMW_06861	STMMW_21361
SAMEA6057696	0	67	65	1	1	STMMW_06861	STMMW_21361
SAMEA6057699	0	76	75	0	1		STMMW_21361
SAMEA6057704	0	63	61	1	1	STMMW_06861	STMMW_21361
SAMEA6057708	0	62	60	1	1	STMMW_06861	STMMW_21361
SAMEA6057712	0	63	61	1	1	STMMW_06861	STMMW_21361
SAMEA6057724	0	58	58	0	0
SAMEA6057741	0	57	57	0	0
SAMEA6058402	0	68	67	1	0	STMMW_21361
SAMEA6057761	0	118	118	0	0
SAMEA6057805	0	90	88	1	1	STMMW_11341	STMMW_39811
SAMEA6057759	0	67	67	0	0
SAMEA6058345	0	88	86	1	1	STMMW_13221	STMMW_17781
SAMEA6057838	0	87	86	1	0	STMMW_14991
SAMEA6058055	0	117	117	0	0
SAMEA6058037	0	55	55	0	0
SAMEA6057883	0	69	67	1	1	STMMW_09141	STMMW_17571
SAMEA6058575	0	90	88	1	1	STMMW_09141	STMMW_17571
SAMEA6058146	0	89	87	1	1	STMMW_13221	STMMW_17781
SAMEA6058600	0	57	57	0	0
SAMEA6058593	0	59	59	0	0
SAMEA6057498	0	59	59	0	0
SAMEA6058035	0	56	56	0	0
SAMEA6058046	0	66	64	1	1	STMMW_35021	STMMW_39811
SAMEA6058576	0	92	91	0	1		STMMW_17781
SAMEA6057458	0	56	56	0	0
SAMEA6058237	0	88	87	1	0	STMMW_14991
SAMEA6058624	0	61	60	1	0	STMMW_09141
SAMEA6057756	0	63	62	1	0	STMMW_09141
SAMEA6058566	0	105	105	0	0
SAMEA6058065	0	61	59	1	1	STMMW_09141	STMMW_17571
SAMEA6058321	0	63	60	2	1	STMMW_09141;STMMW_15371	STMMW_14991
SAMEA6058435	0	65	62	2	1	STMMW_09141;STMMW_15371	STMMW_14991
SAMEA6057535	0	69	69	0	0
SAMEA6057634	0	68	68	0	0
SAMEA6057876	0	96	93	2	1	STMMW_13221;STMMW_39811	STMMW_17781
SAMEA6057778	0	56	56	0	0
SAMEA6057907	0	58	57	1	0	STMMW_17781
SAMEA6057807	0	62	62	0	0
SAMEA6057819	0	59	59	0	0
SAMEA6058087	0	71	69	1	1	STMMW_35021	STMMW_15371
SAMEA6058139	0	70	70	0	0
SAMEA6057569	0	60	59	1	0	STMMW_09141
SAMEA6057599	0	63	62	0	1		STMMW_14691
SAMEA6057933	0	57	56	1	0	STMMW_24921
SAMEA6057527	0	84	81	1	2	STMMW_09141	STMMW_15371;STMMW_39811
SAMEA6057590	0	62	61	1	0	STMMW_09141
SAMEA6058453	0	60	59	1	0	STMMW_09141
SAMEA6058550	0	60	59	1	0	STMMW_09141
SAMEA6057532	0	60	59	1	0	STMMW_09141
SAMEA6058045	0	64	62	2	0	STMMW_09141;STMMW_15371
SAMEA6057680	0	57	57	0	0
SAMEA6058239	0	65	64	1	0	STMMW_09141
SAMEA6058192	0	73	73	0	0
SAMEA6058216	0	64	62	2	0	STMMW_09141;STMMW_15371
SAMEA6058249	0	65	64	1	0	STMMW_09141
SAMEA6058256	0	68	67	1	0	STMMW_09141
SAMEA6058264	0	63	62	1	0	STMMW_09141
SAMEA6058307	0	61	60	1	0	STMMW_09141
SAMEA6058191	0	57	56	0	1		STMMW_21361
SAMEA6058412	0	74	71	1	2	STMMW_09141	STMMW_15371;STMMW_39811
SAMEA6058254	0	90	89	1	0	STMMW_14991
SAMEA6057497	0	62	59	2	1	STMMW_09141;STMMW_15371	STMMW_14991
SAMEA6058340	0	62	60	2	0	STMMW_09141;STMMW_15371
SAMEA6058359	0	61	60	1	0	STMMW_09141
SAMEA6058370	0	61	60	1	0	STMMW_09141
SAMEA6058377	0	61	60	1	0	STMMW_09141
SAMEA6058480	0	61	60	1	0	STMMW_09141
SAMEA6057543	0	65	64	0	1		STMMW_14691
SAMEA6058357	0	62	61	1	0	STMMW_09141
SAMEA6057591	0	59	58	1	0	STMMW_09141
SAMEA6058511	0	59	58	1	0	STMMW_09141
SAMEA6058098	0	59	59	0	0
SAMEA6057924	0	89	89	0	0
SAMEA6058131	0	59	59	0	0
SAMEA6057466	0	64	63	0	1		STMMW_14691
SAMEA6057481	0	60	59	1	0	STMMW_09141
SAMEA6058386	0	66	66	0	0
SAMEA6058390	0	60	60	0	0
SAMEA6057871	0	160	160	0	0
SAMEA6058145	0	93	92	1	0	STMMW_17781
SAMEA6058164	0	78	78	0	0
SAMEA6058242	0	62	60	1	1	STMMW_09141	STMMW_17571
SAMEA6058282	0	80	80	0	0
SAMEA6058226	0	58	55	1	2	STMMW_35021	STMMW_15371;STMMW_39811
SAMEA6058236	0	58	55	1	2	STMMW_35021	STMMW_15371;STMMW_39811
SAMEA6057618	0	70	68	0	2		STMMW_14691;STMMW_17571
SAMEA6057623	0	88	85	2	1	STMMW_09141;STMMW_15371	STMMW_14991
SAMEA6057627	0	79	77	1	1	STMMW_09141	STMMW_17571
SAMEA6057626	0	86	85	1	0	STMMW_09141
SAMEA6057640	0	79	75	3	1	STMMW_09141;STMMW_09351;STMMW_15371	STMMW_14991
SAMEA6057695	0	68	67	1	0	STMMW_09141
SAMEA6057639	0	77	75	1	1	STMMW_17571	STMMW_14691
SAMEA6057643	0	70	69	0	1		STMMW_14691
SAMEA6057656	0	64	63	1	0	STMMW_09141
SAMEA6057658	0	63	62	1	0	STMMW_09141
SAMEA6057661	0	59	59	0	0
SAMEA6057671	0	67	66	1	0	STMMW_09141
SAMEA6057655	0	63	61	1	1	STMMW_09141	STMMW_17571
SAMEA6057665	0	59	58	1	0	STMMW_17781
SAMEA6057670	0	64	62	0	2		STMMW_14691;STMMW_17571
SAMEA6057674	0	58	57	1	0	STMMW_17781
SAMEA6057686	0	58	57	0	1		STMMW_39811
SAMEA6057739	0	63	61	1	1	STMMW_15371	STMMW_14991
SAMEA6057744	0	63	62	0	1		STMMW_14691
SAMEA6057677	0	63	62	0	1		STMMW_14691
SAMEA6057496	0	61	61	0	0
SAMEA6057681	0	81	78	1	2	STMMW_09141	STMMW_15371;STMMW_39811
SAMEA6057685	0	77	74	1	2	STMMW_09141	STMMW_15371;STMMW_39811
SAMEA6057852	0	64	63	0	1		STMMW_39811
SAMEA6057657	0	60	58	1	1	STMMW_35021	STMMW_39811
SAMEA6057723	0	84	83	0	1		STMMW_21361
SAMEA6057707	0	71	70	1	0	STMMW_09141
SAMEA6057733	0	57	56	1	0	STMMW_17781
SAMEA6057827	0	62	62	0	0
SAMEA6057835	0	80	78	1	1	STMMW_35021	STMMW_39811
SAMEA6057846	0	66	65	1	0	STMMW_09141
SAMEA6057703	0	57	56	1	0	STMMW_17781
SAMEA6057715	0	66	66	0	0
SAMEA6057738	0	58	58	0	0
SAMEA6057728	0	62	59	2	1	STMMW_09141;STMMW_15371	STMMW_14991
SAMEA6057757	0	72	70	1	1	STMMW_09141	STMMW_17571
SAMEA6057763	0	63	61	1	1	STMMW_09141	STMMW_17571
SAMEA6057719	0	60	58	1	1	STMMW_35021	STMMW_39811
SAMEA6057768	0	70	68	1	1	STMMW_09141	STMMW_17571
SAMEA6057793	0	104	104	0	0
SAMEA6057800	0	58	57	0	1		STMMW_39811
SAMEA6057794	0	108	108	0	0
SAMEA6057801	0	76	76	0	0
SAMEA6057810	0	73	72	0	1		STMMW_06861
SAMEA6057817	0	73	73	0	0
SAMEA6057857	0	70	69	1	0	STMMW_09141
SAMEA6057867	0	61	60	0	1		STMMW_17781
SAMEA6057878	0	58	57	1	0	STMMW_17781
SAMEA6057906	0	82	79	2	1	STMMW_15371;STMMW_17571	STMMW_14991
SAMEA6057874	0	80	80	0	0
SAMEA6057702	0	90	90	0	0
SAMEA6057777	0	62	59	2	1	STMMW_09141;STMMW_15371	STMMW_14991
SAMEA6057809	0	109	108	1	0	STMMW_09141
SAMEA6057660	0	60	57	2	1	STMMW_09141;STMMW_15371	STMMW_14991
SAMEA6057570	0	75	73	1	1	STMMW_09141	STMMW_39811
SAMEA6057894	0	59	58	0	1		STMMW_39811
SAMEA6057750	0	69	68	0	1		STMMW_39811
SAMEA6057792	0	74	73	0	1		STMMW_21361
SAMEA6057830	0	61	59	1	1	STMMW_35021	STMMW_39811
SAMEA6057808	0	82	81	1	0	STMMW_09351
SAMEA6057836	0	61	59	2	0	STMMW_09141;STMMW_15371
SAMEA6057845	0	57	56	0	1		STMMW_21361
SAMEA6057877	0	64	62	1	1	STMMW_35021	STMMW_39811
SAMEA6057898	0	62	60	1	1	STMMW_35021	STMMW_39811
SAMEA6058008	0	80	79	0	1		STMMW_14691
SAMEA6057912	0	65	64	0	1		STMMW_21361
SAMEA6057923	0	65	64	0	1		STMMW_21361
SAMEA6057932	0	74	73	0	1		STMMW_21361
SAMEA6057897	0	70	69	0	1		STMMW_21361
SAMEA6057913	0	59	58	1	0	STMMW_35021
SAMEA6057922	0	61	59	1	1	STMMW_35021	STMMW_39811
SAMEA6057931	0	62	60	1	1	STMMW_35021	STMMW_39811
SAMEA6057939	0	62	60	1	1	STMMW_35021	STMMW_39811
SAMEA6058018	0	67	65	0	2		STMMW_17781;STMMW_39811
SAMEA6058042	0	61	61	0	0
SAMEA6058041	0	70	69	0	1		STMMW_17781
SAMEA6058083	0	59	59	0	0
SAMEA6058070	0	79	79	0	0
SAMEA6057866	0	66	64	0	2		STMMW_17781;STMMW_39811
SAMEA6057882	0	83	82	0	1		STMMW_17781
SAMEA6057940	0	78	77	0	1		STMMW_14691
SAMEA6057580	0	75	72	2	1	STMMW_15371;STMMW_17571	STMMW_14991
SAMEA6058126	0	63	62	1	0	STMMW_15371
SAMEA6058096	0	59	59	0	0
SAMEA6057992	0	66	65	0	1		STMMW_21361
SAMEA6057632	0	62	59	2	1	STMMW_09141;STMMW_15371	STMMW_14991
SAMEA6057823	0	62	59	2	1	STMMW_09141;STMMW_15371	STMMW_14991
SAMEA6057791	0	59	59	0	0
SAMEA6058235	0	61	60	0	1		STMMW_24921
SAMEA6057982	0	68	67	0	1		STMMW_21361
SAMEA6058082	0	67	65	1	1	STMMW_35021	STMMW_39811
SAMEA6058095	0	60	58	1	1	STMMW_35021	STMMW_39811
SAMEA6058104	0	83	83	0	0
SAMEA6058119	0	64	63	0	1		STMMW_21361
SAMEA6058103	0	75	74	0	1		STMMW_21361
SAMEA6058169	0	76	76	0	0
SAMEA6058200	0	83	80	2	1	STMMW_15371;STMMW_17571	STMMW_14991
SAMEA6057826	0	76	74	1	1	STMMW_17571	STMMW_14691
SAMEA6058214	0	64	63	0	1		STMMW_42521
SAMEA6058253	0	72	71	1	0	STMMW_09141
SAMEA6057664	0	76	75	1	0	STMMW_09141
SAMEA6057698	0	60	59	0	1		STMMW_39811
SAMEA6057748	0	61	61	0	0
SAMEA6057727	0	78	76	2	0	STMMW_09141;STMMW_15371
SAMEA6057731	0	62	61	1	0	STMMW_15371
SAMEA6057749	0	63	62	1	0	STMMW_09141
SAMEA6057785	0	63	62	0	1		STMMW_14691
SAMEA6057799	0	64	63	0	1		STMMW_14691
SAMEA6058514	0	126	126	0	0
SAMEA6057834	0	60	60	0	0
SAMEA6058344	0	61	60	1	0	STMMW_09141
SAMEA6057737	0	62	60	2	0	STMMW_09141;STMMW_15371
SAMEA6057798	0	74	72	1	1	STMMW_35021	STMMW_39811
SAMEA6057833	0	63	62	1	0	STMMW_09141
SAMEA6057844	0	59	59	0	0
SAMEA6057856	0	58	58	0	0
SAMEA6057865	0	56	56	0	0
SAMEA6057905	0	63	62	0	1		STMMW_14691
SAMEA6057911	0	67	66	1	0	STMMW_15371
SAMEA6057938	0	63	62	0	1		STMMW_21361
SAMEA6057962	0	61	59	2	0	STMMW_09141;STMMW_15371
SAMEA6057998	0	66	65	0	1		STMMW_21361
SAMEA6058006	0	62	62	0	0
SAMEA6057963	0	64	64	0	0
SAMEA6058017	0	62	62	0	0
SAMEA6058032	0	60	58	1	1	STMMW_35021	STMMW_39811
SAMEA6058040	0	66	66	0	0
SAMEA6058057	0	80	79	0	1		STMMW_21361
SAMEA6057806	0	63	61	1	1	STMMW_35021	STMMW_39811
SAMEA6057816	0	60	58	1	1	STMMW_35021	STMMW_39811
SAMEA6057825	0	62	61	1	0	STMMW_15371
SAMEA6057832	0	60	59	1	0	STMMW_24921
SAMEA6057855	0	59	58	1	0	STMMW_15371
SAMEA6057673	0	64	63	0	1		STMMW_21361
SAMEA6057896	0	68	67	0	1		STMMW_14691
SAMEA6057625	0	57	56	1	0	STMMW_17781
SAMEA6057921	0	69	68	0	1		STMMW_21361
SAMEA6058052	0	68	68	0	0
SAMEA6058056	0	67	66	0	1		STMMW_21361
SAMEA6057573	0	60	60	0	0
SAMEA6057895	0	63	62	0	1		STMMW_06861
SAMEA6057970	0	55	55	0	0
SAMEA6058051	0	62	61	1	0	STMMW_35021
SAMEA6058016	0	63	63	0	0
SAMEA6058062	0	66	66	0	0
SAMEA6058074	0	67	65	1	1	STMMW_15371	STMMW_14991
SAMEA6058094	0	60	60	0	0
SAMEA6058108	0	59	57	1	1	STMMW_35021	STMMW_39811
SAMEA6057891	0	59	59	0	0
SAMEA6058005	0	60	58	1	1	STMMW_35021	STMMW_39811
SAMEA6057571	0	73	73	0	0
SAMEA6057991	0	62	61	1	0	STMMW_09141
SAMEA6058031	0	62	62	0	0
SAMEA6058424	0	69	67	2	0	STMMW_09141;STMMW_15371
SAMEA6058418	0	67	66	1	0	STMMW_09141
SAMEA6058102	0	65	64	1	0	STMMW_35021
SAMEA6058081	0	59	59	0	0
SAMEA6057985	0	83	83	0	0
SAMEA6058157	0	75	75	0	0
SAMEA6058190	0	62	61	0	1		STMMW_39811
SAMEA6058148	0	65	65	0	0
SAMEA6058181	0	62	61	0	1		STMMW_17571
SAMEA6058460	0	58	58	0	0
SAMEA6058206	0	61	61	0	0
SAMEA6058199	0	57	57	0	0
SAMEA6058030	0	62	62	0	0
SAMEA6058069	0	69	68	1	0	STMMW_09141
SAMEA6057552	0	58	57	1	0	STMMW_17781
SAMEA6058063	0	67	66	1	0	STMMW_09141
SAMEA6058093	0	56	56	0	0
SAMEA6058101	0	61	61	0	0
SAMEA6058113	0	61	59	1	1	STMMW_35021	STMMW_39811
SAMEA6058124	0	60	60	0	0
SAMEA6058144	0	60	60	0	0
SAMEA6058156	0	66	65	0	1		STMMW_21361
SAMEA6058112	0	61	59	1	1	STMMW_35021	STMMW_39811
SAMEA6058117	0	63	61	1	1	STMMW_35021	STMMW_39811
SAMEA6058133	0	60	58	1	1	STMMW_35021	STMMW_39811
SAMEA6058143	0	60	58	1	1	STMMW_35021	STMMW_39811
SAMEA6058155	0	58	58	0	0
SAMEA6058180	0	62	61	1	0	STMMW_15371
SAMEA6058212	0	61	61	0	0
SAMEA6058225	0	60	60	0	0
SAMEA6058166	0	94	92	0	2		STMMW_17781;STMMW_39811
SAMEA6058213	0	70	68	1	1	STMMW_35021	STMMW_39811
SAMEA6058125	0	63	61	1	1	STMMW_09141	STMMW_17571
SAMEA6058114	0	62	60	1	1	STMMW_09141	STMMW_17571
SAMEA6057790	0	60	60	0	0
SAMEA6058165	0	60	58	1	1	STMMW_35021	STMMW_39811
SAMEA6058179	0	58	58	0	0
SAMEA6058248	0	61	59	1	1	STMMW_35021	STMMW_39811
SAMEA6058261	0	64	62	0	2		STMMW_14691;STMMW_17571
SAMEA6058275	0	59	59	0	0
SAMEA6058290	0	56	55	0	1		STMMW_21361
SAMEA6058297	0	57	57	0	0
SAMEA6058301	0	64	62	0	2		STMMW_14691;STMMW_17571
SAMEA6058312	0	56	56	0	0
SAMEA6057743	0	56	56	0	0
SAMEA6058134	0	60	58	1	1	STMMW_09141	STMMW_17571
SAMEA6058132	0	96	96	0	0
SAMEA6058154	0	60	60	0	0
SAMEA6058211	0	61	59	1	1	STMMW_35021	STMMW_39811
SAMEA6058188	0	63	62	1	0	STMMW_09141
SAMEA6058198	0	56	56	0	0
SAMEA6058210	0	59	57	1	1	STMMW_35021	STMMW_39811
SAMEA6058223	0	86	86	0	0
SAMEA6058398	0	63	61	1	1	STMMW_09141	STMMW_17571
SAMEA6058395	0	77	74	2	1	STMMW_09141;STMMW_09351	STMMW_17571
SAMEA6058284	0	64	64	0	0
SAMEA6058296	0	64	64	0	0
SAMEA6058300	0	58	58	0	0
SAMEA6058305	0	63	61	1	1	STMMW_35021	STMMW_39811
SAMEA6058309	0	61	60	1	0	STMMW_09141
SAMEA6058311	0	59	58	1	0	STMMW_17781
SAMEA6058323	0	58	57	1	0	STMMW_17781
SAMEA6058338	0	61	59	2	0	STMMW_09141;STMMW_15371
SAMEA6058339	0	59	59	0	0
SAMEA6058322	0	63	61	2	0	STMMW_09141;STMMW_15371
SAMEA6058327	0	64	64	0	0
SAMEA6057452	0	58	58	0	0
SAMEA6057842	0	73	72	0	1		STMMW_21361
SAMEA6057854	0	77	77	0	0
SAMEA6057693	0	60	59	1	0	STMMW_09141
SAMEA6057904	0	76	75	1	0	STMMW_06861
SAMEA6057863	0	61	58	2	1	STMMW_09141;STMMW_15371	STMMW_14991
SAMEA6057920	0	63	61	1	1	STMMW_15371	STMMW_14991
SAMEA6057929	0	60	57	2	1	STMMW_09141;STMMW_15371	STMMW_14991
SAMEA6057773	0	63	60	2	1	STMMW_09141;STMMW_15371	STMMW_14991
SAMEA6057824	0	62	59	2	1	STMMW_09141;STMMW_15371	STMMW_14991
SAMEA6057862	0	61	60	1	0	STMMW_09141
SAMEA6058433	0	66	65	1	0	STMMW_09141
SAMEA6058530	0	70	69	1	0	STMMW_09141
SAMEA6057831	0	57	57	0	0
SAMEA6057843	0	57	57	0	0
SAMEA6057881	0	68	68	0	0
SAMEA6057945	0	68	65	2	1	STMMW_09141;STMMW_15371	STMMW_14991
SAMEA6057990	0	59	58	1	0	STMMW_35021
SAMEA6057996	0	59	58	1	0	STMMW_35021
SAMEA6058015	0	59	56	1	2	STMMW_35021	STMMW_15371;STMMW_39811
SAMEA6058028	0	60	58	1	1	STMMW_35021	STMMW_39811
SAMEA6058050	0	56	56	0	0
SAMEA6057989	0	66	65	0	1		STMMW_21361
SAMEA6058002	0	60	58	1	1	STMMW_35021	STMMW_39811
SAMEA6058027	0	56	55	1	0	STMMW_35021
SAMEA6058039	0	58	58	0	0
SAMEA6057813	0	64	63	0	1		STMMW_14691
SAMEA6057853	0	68	67	0	1		STMMW_21361
SAMEA6057888	0	60	58	2	0	STMMW_09141;STMMW_15371
SAMEA6057841	0	60	59	1	0	STMMW_35021
SAMEA6057861	0	59	59	0	0
SAMEA6057875	0	80	79	1	0	STMMW_09141
SAMEA6057930	0	92	90	2	0	STMMW_09141;STMMW_15371
SAMEA6057937	0	69	67	2	0	STMMW_09141;STMMW_15371
SAMEA6057944	0	63	62	1	0	STMMW_09141
SAMEA6057439	0	66	65	0	1		STMMW_21361
SAMEA6057638	0	68	67	0	1		STMMW_21361
SAMEA6057988	0	90	88	2	0	STMMW_09141;STMMW_14991
SAMEA6057804	0	58	57	0	1		STMMW_39811
SAMEA6058092	0	63	62	1	0	STMMW_09141
SAMEA6057880	0	61	59	1	1	STMMW_35021	STMMW_39811
SAMEA6057873	0	65	64	0	1		STMMW_06861
SAMEA6057936	0	66	64	0	2		STMMW_14691;STMMW_17571
SAMEA6057928	0	66	65	1	0	STMMW_09141
SAMEA6057935	0	65	63	1	1	STMMW_09141	STMMW_17571
SAMEA6057954	0	64	62	1	1	STMMW_15371	STMMW_14991
SAMEA6057979	0	60	58	1	1	STMMW_35021	STMMW_39811
SAMEA6057953	0	62	59	2	1	STMMW_09141;STMMW_15371	STMMW_14991
SAMEA6057977	0	60	59	0	1		STMMW_39811
SAMEA6057960	0	59	58	1	0	STMMW_35021
SAMEA6057969	0	63	61	2	0	STMMW_09141;STMMW_15371
SAMEA6058026	0	63	61	2	0	STMMW_09141;STMMW_15371
SAMEA6057980	0	60	59	1	0	STMMW_09141
SAMEA6058049	0	60	59	1	0	STMMW_09141
SAMEA6057694	0	60	59	1	0	STMMW_09141
SAMEA6058068	0	64	63	1	0	STMMW_09141
SAMEA6058606	0	62	60	1	1	STMMW_09141	STMMW_17571
SAMEA6058599	0	62	60	1	1	STMMW_09141	STMMW_17571
SAMEA6058091	0	57	56	1	0	STMMW_35021
SAMEA6058090	0	60	59	1	0	STMMW_35021
SAMEA6058178	0	60	60	0	0
SAMEA6057997	0	61	60	1	0	STMMW_09141
SAMEA6058003	0	62	60	1	1	STMMW_09141	STMMW_17571
SAMEA6058014	0	66	64	1	1	STMMW_09141	STMMW_17571
SAMEA6058420	0	61	60	1	0	STMMW_09141
SAMEA6057968	0	61	59	1	1	STMMW_35021	STMMW_39811
SAMEA6058623	0	58	56	1	1	STMMW_35021	STMMW_39811
SAMEA6058048	0	69	68	0	1		STMMW_14691
SAMEA6058587	0	61	59	1	1	STMMW_35021	STMMW_39811
SAMEA6057887	0	59	58	1	0	STMMW_17781
SAMEA6058142	0	58	57	1	0	STMMW_17781
SAMEA6058423	0	60	58	1	1	STMMW_35021	STMMW_39811
SAMEA6058500	0	58	57	1	0	STMMW_17781
SAMEA6058445	0	59	58	1	0	STMMW_17781
SAMEA6058541	0	60	58	1	1	STMMW_35021	STMMW_39811
SAMEA6057428	0	60	58	1	1	STMMW_35021	STMMW_39811
SAMEA6057523	0	62	62	0	0
SAMEA6057620	0	60	58	1	1	STMMW_35021	STMMW_39811
SAMEA6057747	0	60	58	1	1	STMMW_35021	STMMW_39811
SAMEA6058001	0	57	56	1	0	STMMW_15371
SAMEA6058281	0	60	60	0	0
SAMEA6058421	0	59	58	1	0	STMMW_15371
SAMEA6058520	0	60	58	1	1	STMMW_35021	STMMW_39811
SAMEA6058468	0	63	63	0	0
SAMEA6058567	0	59	58	1	0	STMMW_35021
SAMEA6057451	0	60	58	1	1	STMMW_35021	STMMW_39811
SAMEA6057542	0	58	56	0	2		STMMW_17781;STMMW_39811
SAMEA6057649	0	58	56	1	1	STMMW_35021	STMMW_39811
SAMEA6057797	0	57	56	0	1		STMMW_17781
SAMEA6058066	0	62	60	0	2		STMMW_17781;STMMW_39811
SAMEA6058442	0	62	60	1	1	STMMW_09141	STMMW_17571
SAMEA6058494	0	62	60	1	1	STMMW_09141	STMMW_17571
SAMEA6058591	0	62	60	1	1	STMMW_09141	STMMW_17571
SAMEA6057516	0	65	63	1	1	STMMW_35021	STMMW_39811
SAMEA6058577	0	59	57	1	1	STMMW_35021	STMMW_39811
SAMEA6057462	0	62	60	1	1	STMMW_09141	STMMW_17571
SAMEA6058459	0	61	59	1	1	STMMW_35021	STMMW_39811
SAMEA6058247	0	60	59	1	0	STMMW_17781
SAMEA6058260	0	60	59	1	0	STMMW_17781
SAMEA6058274	0	65	64	1	0	STMMW_17781
SAMEA6058283	0	59	58	1	0	STMMW_17781
SAMEA6058299	0	66	65	1	0	STMMW_09141
SAMEA6057484	0	74	72	1	1	STMMW_09141	STMMW_39811
SAMEA6057684	0	74	72	1	1	STMMW_09141	STMMW_39811
SAMEA6058376	0	64	63	1	0	STMMW_09141
SAMEA6058426	0	64	63	1	0	STMMW_35021
SAMEA6057952	0	63	62	0	1		STMMW_14691
SAMEA6058222	0	76	74	1	1	STMMW_09141	STMMW_39811
SAMEA6058498	0	61	59	2	0	STMMW_09141;STMMW_15371
SAMEA6057594	0	63	61	1	1	STMMW_09141	STMMW_17571
SAMEA6057926	0	64	64	0	0
SAMEA6057442	0	60	59	1	0	STMMW_09141
SAMEA6057783	0	63	62	1	0	STMMW_09141
SAMEA6058582	0	69	67	1	1	STMMW_15371	STMMW_14991
SAMEA6058578	0	67	64	2	1	STMMW_09141;STMMW_15371	STMMW_14991
SAMEA6057487	0	63	60	2	1	STMMW_09141;STMMW_15371	STMMW_14991
SAMEA6057692	0	62	62	0	0
SAMEA6058607	0	62	60	2	0	STMMW_09141;STMMW_15371
SAMEA6058479	0	65	64	1	0	STMMW_35021
SAMEA6058526	0	63	61	1	1	STMMW_15371	STMMW_14991
SAMEA6057529	0	57	57	0	0
SAMEA6058448	0	59	58	1	0	STMMW_17781
SAMEA6058545	0	60	59	1	0	STMMW_09141
SAMEA6057564	0	65	64	0	1		STMMW_21361
SAMEA6058287	0	62	61	0	1		STMMW_39811
SAMEA6058417	0	62	62	0	0
SAMEA6058620	0	58	58	0	0
SAMEA6058538	0	62	60	1	1	STMMW_09141	STMMW_17571
SAMEA6058586	0	61	59	1	1	STMMW_09141	STMMW_17571
SAMEA6058558	0	59	58	0	1		STMMW_39811
SAMEA6057441	0	60	59	0	1		STMMW_39811
SAMEA6058609	0	58	57	1	0	STMMW_17781
SAMEA6058176	0	57	56	0	1		STMMW_21361
SAMEA6058385	0	60	59	1	0	STMMW_35021
SAMEA6058484	0	76	73	1	2	STMMW_09141	STMMW_15371;STMMW_39811
SAMEA6057470	0	60	59	1	0	STMMW_09141
SAMEA6058408	0	60	58	1	1	STMMW_35021	STMMW_39811
SAMEA6058506	0	60	60	0	0
SAMEA6058610	0	60	58	1	1	STMMW_35021	STMMW_39811
SAMEA6057493	0	60	58	1	1	STMMW_35021	STMMW_39811
SAMEA6057579	0	57	57	0	0
SAMEA6057910	0	60	58	1	1	STMMW_35021	STMMW_39811
SAMEA6058177	0	60	58	1	1	STMMW_35021	STMMW_39811
SAMEA6058384	0	60	60	0	0
SAMEA6058483	0	59	59	0	0
SAMEA6058529	0	74	72	1	1	STMMW_35021	STMMW_39811
SAMEA6058628	0	69	69	0	0
SAMEA6057513	0	58	56	0	2		STMMW_17781;STMMW_39811
SAMEA6057725	0	56	55	1	0	STMMW_35021
SAMEA6057967	0	60	60	0	0
SAMEA6058246	0	59	58	1	0	STMMW_15371
SAMEA6058505	0	56	56	0	0
SAMEA6057435	0	65	64	0	1		STMMW_21361
SAMEA6057533	0	57	57	0	0
SAMEA6057631	0	57	57	0	0
SAMEA6058389	0	65	65	0	0
SAMEA6058436	0	54	54	0	0
SAMEA6057456	0	58	58	0	0
SAMEA6058326	0	60	59	0	1		STMMW_39811
SAMEA6057561	0	64	63	1	0	STMMW_09141
SAMEA6058621	0	63	62	1	0	STMMW_09141
SAMEA6057927	0	62	60	1	1	STMMW_09141	STMMW_17571
SAMEA6057512	0	59	58	0	1		STMMW_39811
SAMEA6058234	0	55	55	0	0
SAMEA6057942	0	55	55	0	0
SAMEA6058570	0	64	63	1	0	STMMW_09141
SAMEA6057976	0	61	60	0	1		STMMW_39811
SAMEA6057501	0	58	55	1	2	STMMW_35021	STMMW_15371;STMMW_39811
SAMEA6057787	0	60	58	1	1	STMMW_09141	STMMW_17571
SAMEA6057420	0	65	63	2	0	STMMW_09141;STMMW_15371
SAMEA6057473	0	56	56	0	0
SAMEA6057492	0	65	64	1	0	STMMW_35021
SAMEA6058245	0	58	56	1	1	STMMW_35021	STMMW_15371
SAMEA6058405	0	60	58	1	1	STMMW_35021	STMMW_39811
SAMEA6058504	0	57	57	0	0
SAMEA6058458	0	60	60	0	0
SAMEA6057966	0	56	55	1	0	STMMW_35021
SAMEA6057978	0	64	64	0	0
SAMEA6057987	0	69	69	0	0
SAMEA6058549	0	79	76	1	2	STMMW_09141	STMMW_15371;STMMW_39811
SAMEA6057601	0	60	58	1	1	STMMW_09141	STMMW_17571
SAMEA6058499	0	75	72	1	2	STMMW_09141	STMMW_15371;STMMW_39811
SAMEA6058186	0	60	59	0	1		STMMW_39811
SAMEA6058196	0	62	60	1	1	STMMW_09141	STMMW_17571
SAMEA6058411	0	57	57	0	0
SAMEA6058375	0	64	62	2	0	STMMW_09141;STMMW_15371
SAMEA6058523	0	71	70	1	0	STMMW_35021
SAMEA6058221	0	63	62	0	1		STMMW_14691
SAMEA6058546	0	61	60	1	0	STMMW_09141
SAMEA6057528	0	75	72	1	2	STMMW_09141	STMMW_15371;STMMW_39811
SAMEA6058289	0	60	59	1	0	STMMW_09141
SAMEA6057455	0	75	72	1	2	STMMW_09141	STMMW_15371;STMMW_39811
SAMEA6057545	0	61	59	1	1	STMMW_09141	STMMW_17571
SAMEA6057803	0	60	59	1	0	STMMW_09141
SAMEA6058073	0	62	61	1	0	STMMW_09141
SAMEA6057427	0	61	59	1	1	STMMW_15371	STMMW_14991
SAMEA6057560	0	60	58	1	1	STMMW_15371	STMMW_14991
SAMEA6057872	0	60	58	2	0	STMMW_09141;STMMW_15371
SAMEA6058089	0	62	62	0	0
SAMEA6058111	0	63	61	1	1	STMMW_35021	STMMW_39811
SAMEA6057782	0	59	58	1	0	STMMW_09141
SAMEA6058581	0	75	73	1	1	STMMW_09141	STMMW_39811
SAMEA6057469	0	74	71	1	2	STMMW_09141	STMMW_15371;STMMW_39811
SAMEA6058122	0	65	64	0	1		STMMW_21361
SAMEA6057840	0	59	58	1	0	STMMW_09141
SAMEA6058462	0	63	63	0	0
SAMEA6058553	0	78	76	2	0	STMMW_09141;STMMW_15371
SAMEA6058232	0	58	58	0	0
SAMEA6058271	0	59	59	0	0
SAMEA6058278	0	59	59	0	0
SAMEA6058295	0	60	60	0	0
SAMEA6058270	0	59	59	0	0
SAMEA6058153	0	63	63	0	0
SAMEA6058185	0	59	59	0	0
SAMEA6058231	0	58	58	0	0
SAMEA6058251	0	61	61	0	0
SAMEA6058038	0	61	59	2	0	STMMW_09141;STMMW_15371
SAMEA6058337	0	61	60	1	0	STMMW_09141
SAMEA6058452	0	66	65	0	1		STMMW_21361
SAMEA6057480	0	65	64	1	0	STMMW_35021
SAMEA6058244	0	59	58	1	0	STMMW_35021
SAMEA6058288	0	62	62	0	0
SAMEA6058280	0	59	58	0	1		STMMW_39811
SAMEA6058320	0	77	74	1	2	STMMW_09141	STMMW_15371;STMMW_39811
SAMEA6058474	0	63	63	0	0
SAMEA6058374	0	58	57	0	1		STMMW_21361
SAMEA6058187	0	60	58	1	1	STMMW_35021	STMMW_39811
SAMEA6058203	0	56	56	0	0
SAMEA6057483	0	58	58	0	0
SAMEA6058220	0	60	58	1	1	STMMW_35021	STMMW_39811
SAMEA6058233	0	59	59	0	0
SAMEA6058243	0	71	71	0	0
SAMEA6058252	0	60	58	1	1	STMMW_35021	STMMW_39811
SAMEA6058272	0	57	56	0	1		STMMW_17781
SAMEA6058273	0	64	64	0	0
SAMEA6058279	0	58	58	0	0
SAMEA6058304	0	65	63	1	1	STMMW_09141	STMMW_17571
SAMEA6058308	0	61	59	1	1	STMMW_09141	STMMW_17571
SAMEA6058319	0	61	60	1	0	STMMW_09141
SAMEA6058325	0	60	59	1	0	STMMW_09141
SAMEA6058368	0	75	72	1	2	STMMW_09141	STMMW_15371;STMMW_39811
SAMEA6058397	0	65	63	1	1	STMMW_09141	STMMW_17571
SAMEA6058303	0	62	60	1	1	STMMW_09141	STMMW_17571
SAMEA6058023	0	64	62	0	2		STMMW_14691;STMMW_17571
SAMEA6058318	0	59	58	0	1		STMMW_39811
SAMEA6058354	0	64	62	1	1	STMMW_09141	STMMW_17571
SAMEA6058130	0	61	60	1	0	STMMW_09141
SAMEA6057500	0	56	56	0	0
SAMEA6057617	0	76	75	0	1		STMMW_39811
SAMEA6058061	0	59	58	0	1		STMMW_21361
SAMEA6058317	0	60	60	0	0
SAMEA6058342	0	65	64	0	1		STMMW_39811
SAMEA6058343	0	58	57	0	1		STMMW_21361
SAMEA6058350	0	58	57	0	1		STMMW_21361
SAMEA6057630	0	63	61	2	0	STMMW_09141;STMMW_15371
SAMEA6058358	0	57	56	1	0	STMMW_35021
SAMEA6058366	0	60	58	1	1	STMMW_35021	STMMW_39811
SAMEA6058373	0	57	57	0	0
SAMEA6058380	0	59	58	1	0	STMMW_35021
SAMEA6058353	0	58	57	0	1		STMMW_17781
SAMEA6057549	0	66	65	0	1		STMMW_21361
SAMEA6057822	0	56	56	0	0
SAMEA6058088	0	58	56	1	1	STMMW_35021	STMMW_39811
SAMEA6058336	0	58	58	0	0
SAMEA6058603	0	63	62	1	0	STMMW_09141
SAMEA6057619	0	66	65	0	1		STMMW_21361
SAMEA6058431	0	64	63	0	1		STMMW_21361
SAMEA6057474	0	61	60	1	0	STMMW_09141
SAMEA6057444	0	65	64	1	0	STMMW_15371
SAMEA6058615	0	61	61	0	0
SAMEA6057585	0	57	56	1	0	STMMW_35021
SAMEA6057701	0	60	60	0	0
SAMEA6057771	0	67	66	0	1		STMMW_21361
SAMEA6057537	0	170	170	0	0
SAMEA6058478	0	67	65	1	1	STMMW_21361	STMMW_06861
SAMEA6057461	0	60	59	1	0	STMMW_09141
SAMEA6057551	0	62	61	1	0	STMMW_09141
SAMEA6057659	0	63	62	0	1		STMMW_14691
SAMEA6057829	0	75	72	1	2	STMMW_09141	STMMW_15371;STMMW_39811
SAMEA6058099	0	77	74	1	2	STMMW_09141	STMMW_15371;STMMW_39811
SAMEA6058605	0	64	62	0	2		STMMW_14691;STMMW_17571
SAMEA6057482	0	62	61	1	0	STMMW_09141
SAMEA6058152	0	63	63	0	0
SAMEA6058372	0	61	59	1	1	STMMW_35021	STMMW_39811
SAMEA6058473	0	63	61	1	1	STMMW_35021	STMMW_39811
SAMEA6057718	0	62	61	1	0	STMMW_09141
SAMEA6058544	0	57	57	0	0
SAMEA6058425	0	59	58	0	1		STMMW_39811
SAMEA6057870	0	63	61	1	1	STMMW_09141	STMMW_17571
SAMEA6057593	0	61	60	1	0	STMMW_09141
SAMEA6057706	0	65	64	0	1		STMMW_21361
SAMEA6058493	0	56	56	0	0
SAMEA6058331	0	65	64	1	0	STMMW_09141
SAMEA6057710	0	61	60	1	0	STMMW_09141
SAMEA6058393	0	61	60	1	0	STMMW_09141
SAMEA6058497	0	61	60	1	0	STMMW_09141
SAMEA6058598	0	61	59	2	0	STMMW_09141;STMMW_15371
SAMEA6057423	0	66	66	0	0
SAMEA6058407	0	61	59	2	0	STMMW_09141;STMMW_15371
SAMEA6058608	0	62	61	1	0	STMMW_39811
SAMEA6057491	0	62	60	2	0	STMMW_09141;STMMW_15371
SAMEA6057578	0	59	58	1	0	STMMW_35021
SAMEA6058079	0	60	59	1	0	STMMW_15371
SAMEA6058100	0	63	62	1	0	STMMW_09141
SAMEA6058456	0	58	58	0	0
SAMEA6058430	0	65	64	0	1		STMMW_21361
SAMEA6057460	0	59	58	0	1		STMMW_39811
SAMEA6058175	0	60	59	1	0	STMMW_09141
SAMEA6058184	0	59	58	0	1		STMMW_39811
SAMEA6058472	0	62	61	1	0	STMMW_09141
SAMEA6058572	0	62	61	1	0	STMMW_09141
SAMEA6058521	0	63	61	1	1	STMMW_09141	STMMW_17571
SAMEA6057503	0	63	60	2	1	STMMW_09141;STMMW_15371	STMMW_14991
SAMEA6057600	0	63	61	1	1	STMMW_09141	STMMW_17571
SAMEA6058219	0	62	59	2	1	STMMW_09141;STMMW_15371	STMMW_14991
SAMEA6058562	0	62	60	1	1	STMMW_09141	STMMW_17571
SAMEA6057450	0	64	64	0	0
SAMEA6058141	0	64	63	1	0	STMMW_09141
SAMEA6058174	0	64	61	2	1	STMMW_09141;STMMW_15371	STMMW_14991
SAMEA6058218	0	64	63	1	0	STMMW_09141
SAMEA6057951	0	59	59	0	0
SAMEA6057526	0	56	56	0	0
SAMEA6057475	0	68	67	1	0	STMMW_35021
SAMEA6058537	0	59	58	1	0	STMMW_35021
SAMEA6057520	0	57	57	0	0
SAMEA6057615	0	56	56	0	0
SAMEA6057736	0	59	58	1	0	STMMW_35021
SAMEA6057986	0	64	64	0	0
SAMEA6058259	0	58	57	1	0	STMMW_35021
SAMEA6058513	0	55	55	0	0
SAMEA6058463	0	55	55	0	0
SAMEA6058556	0	73	73	0	0
SAMEA6057642	0	60	60	0	0
SAMEA6058447	0	64	63	0	1		STMMW_06861
SAMEA6057629	0	64	63	0	1		STMMW_21361
SAMEA6057637	0	65	64	0	1		STMMW_21361
SAMEA6057636	0	64	62	1	1	STMMW_35021	STMMW_39811
SAMEA6058150	0	56	56	0	0
SAMEA6058140	0	56	56	0	0
SAMEA6057635	0	61	59	1	1	STMMW_35021	STMMW_39811
SAMEA6057646	0	60	60	0	0
SAMEA6057950	0	64	61	2	1	STMMW_09141;STMMW_15371	STMMW_14991
SAMEA6058286	0	63	61	1	1	STMMW_15371	STMMW_14991
SAMEA6058410	0	62	60	2	0	STMMW_09141;STMMW_14991
SAMEA6058512	0	63	61	2	0	STMMW_09141;STMMW_14991
SAMEA6058434	0	78	75	1	2	STMMW_09141	STMMW_15371;STMMW_39811
SAMEA6058383	0	77	74	1	2	STMMW_09141	STMMW_15371;STMMW_39811
SAMEA6058107	0	73	70	1	2	STMMW_09141	STMMW_15371;STMMW_39811
SAMEA6058341	0	60	59	1	0	STMMW_09141
SAMEA6058404	0	63	61	2	0	STMMW_09141;STMMW_15371
SAMEA6057654	0	59	58	0	1		STMMW_21361
SAMEA6057691	0	64	62	2	0	STMMW_09141;STMMW_15371
SAMEA6058503	0	62	62	0	0
SAMEA6058450	0	60	60	0	0
SAMEA6058446	0	61	60	1	0	STMMW_09141
SAMEA6058601	0	62	61	1	0	STMMW_15371
SAMEA6058496	0	61	60	0	1		STMMW_39811
SAMEA6057421	0	57	57	0	0
SAMEA6057767	0	61	61	0	0
SAMEA6058209	0	60	60	0	0
SAMEA6057648	0	62	59	2	1	STMMW_09141;STMMW_15371	STMMW_14991
SAMEA6057796	0	62	59	2	1	STMMW_09141;STMMW_15371	STMMW_14991
SAMEA6058465	0	121	121	0	0
SAMEA6058560	0	122	122	0	0
SAMEA6058555	0	122	122	0	0
SAMEA6058491	0	62	59	2	1	STMMW_09141;STMMW_15371	STMMW_14991
SAMEA6058489	0	61	60	1	0	STMMW_09141
SAMEA6058589	0	61	60	1	0	STMMW_09141
SAMEA6058580	0	61	60	1	0	STMMW_09141
SAMEA6057669	0	66	66	0	0
SAMEA6057860	0	58	56	1	1	STMMW_35021	STMMW_39811
SAMEA6058510	0	68	67	1	0	STMMW_35021
SAMEA6058183	0	61	60	1	0	STMMW_09141
SAMEA6058388	0	61	60	1	0	STMMW_09141
SAMEA6058455	0	63	63	0	0
SAMEA6057893	0	61	60	1	0	STMMW_09141
SAMEA6057717	0	61	60	1	0	STMMW_09141
SAMEA6058569	0	59	58	0	1		STMMW_39811
SAMEA6057454	0	60	58	1	1	STMMW_35021	STMMW_39811
SAMEA6057425	0	61	59	1	1	STMMW_09141	STMMW_17571
SAMEA6057869	0	59	58	0	1		STMMW_39811
SAMEA6058535	0	71	71	0	0
SAMEA6057419	0	71	71	0	0
SAMEA6058579	0	61	60	1	0	STMMW_09141
SAMEA6058163	0	64	64	0	0
SAMEA6058379	0	63	62	0	1		STMMW_17571
SAMEA6058477	0	60	59	1	0	STMMW_09141
SAMEA6058401	0	60	59	1	0	STMMW_09141
SAMEA6058025	0	61	59	1	1	STMMW_35021	STMMW_39811
SAMEA6058013	0	59	56	1	2	STMMW_35021	STMMW_15371;STMMW_39811
SAMEA6058294	0	69	69	0	0
SAMEA6058539	0	58	57	0	1		STMMW_21361
SAMEA6057521	0	62	61	1	0	STMMW_09141
SAMEA6057995	0	58	56	1	1	STMMW_35021	STMMW_39811
SAMEA6058488	0	62	60	1	1	STMMW_09141	STMMW_17571
SAMEA6058585	0	61	60	1	0	STMMW_09141
SAMEA6057472	0	61	60	1	0	STMMW_09141
SAMEA6057663	0	60	58	1	1	STMMW_15371	STMMW_14991
SAMEA6057489	0	58	58	0	0
SAMEA6057576	0	59	59	0	0
SAMEA6058172	0	60	58	1	1	STMMW_35021	STMMW_39811
SAMEA6058403	0	58	57	0	1		STMMW_21361
SAMEA6058602	0	56	55	0	1		STMMW_21361
SAMEA6057479	0	62	59	2	1	STMMW_09141;STMMW_15371	STMMW_14991
SAMEA6057568	0	61	60	1	0	STMMW_09141
SAMEA6057495	0	60	58	1	1	STMMW_35021	STMMW_39811
SAMEA6057918	0	59	59	0	0
SAMEA6058487	0	59	57	1	1	STMMW_35021	STMMW_39811
SAMEA6058531	0	66	66	0	0
SAMEA6057770	0	68	67	0	1		STMMW_21361
SAMEA6057892	0	86	84	2	0	STMMW_17781;STMMW_29781
SAMEA6057508	0	64	62	2	0	STMMW_09141;STMMW_15371
SAMEA6058012	0	61	59	1	1	STMMW_35021	STMMW_39811
SAMEA6058441	0	60	59	1	0	STMMW_09141
SAMEA6058466	0	63	61	1	1	STMMW_35021	STMMW_39811
SAMEA6058565	0	63	61	1	1	STMMW_35021	STMMW_39811
SAMEA6058195	0	60	59	1	0	STMMW_09141
SAMEA6058533	0	63	62	0	1		STMMW_14691
SAMEA6058508	0	62	59	2	1	STMMW_09141;STMMW_15371	STMMW_14991
SAMEA6058106	0	63	62	0	1		STMMW_14691
SAMEA6058400	0	55	55	0	0
SAMEA6058502	0	61	59	1	1	STMMW_35021	STMMW_39811
SAMEA6058449	0	62	60	1	1	STMMW_35021	STMMW_39811
SAMEA6058548	0	59	56	1	2	STMMW_35021	STMMW_15371;STMMW_39811
SAMEA6057422	0	61	59	1	1	STMMW_09141	STMMW_17571
SAMEA6057416	0	58	58	0	0
SAMEA6058618	0	60	60	0	0
SAMEA6058561	0	60	60	0	0
SAMEA6057447	0	67	66	0	1		STMMW_39811
SAMEA6057541	0	66	65	0	1		STMMW_39811
SAMEA6057645	0	61	59	1	1	STMMW_35021	STMMW_39811
SAMEA6057786	0	60	60	0	0
SAMEA6058058	0	61	60	1	0	STMMW_09141
SAMEA6058310	0	61	60	1	0	STMMW_09141
SAMEA6058438	0	61	60	1	0	STMMW_09141
SAMEA6058534	0	61	60	1	0	STMMW_09141
SAMEA6057417	0	61	60	1	0	STMMW_09141
SAMEA6058584	0	61	61	0	0
SAMEA6057471	0	63	62	0	1		STMMW_14691
SAMEA6057850	0	83	82	0	1		STMMW_17781
SAMEA6057467	0	61	61	0	0
SAMEA6057577	0	63	62	1	0	STMMW_09141
SAMEA6058382	0	75	72	1	2	STMMW_09141	STMMW_15371;STMMW_39811
SAMEA6058482	0	63	62	0	1		STMMW_14691
SAMEA6058429	0	63	62	1	0	STMMW_09141
SAMEA6057746	0	63	63	0	0
SAMEA6057730	0	60	59	1	0	STMMW_09141
SAMEA6058000	0	58	57	0	1		STMMW_39811
SAMEA6058440	0	60	59	0	1		STMMW_39811
SAMEA6057668	0	65	64	1	0	STMMW_09141
SAMEA6057584	0	64	62	1	1	STMMW_09141	STMMW_17571
SAMEA6057917	0	63	61	1	1	STMMW_15371	STMMW_14991
SAMEA6058454	0	61	58	2	1	STMMW_09141;STMMW_15371	STMMW_14991
SAMEA6057429	0	61	59	1	1	STMMW_35021	STMMW_39811
SAMEA6057755	0	59	56	1	2	STMMW_35021	STMMW_15371;STMMW_39811
SAMEA6057868	0	65	64	0	1		STMMW_21361
SAMEA6058564	0	63	63	0	0
SAMEA6058516	0	62	61	0	1		STMMW_39811
SAMEA6057519	0	63	62	1	0	STMMW_09141
SAMEA6057613	0	58	58	0	0
SAMEA6058507	0	62	61	0	1		STMMW_21361
SAMEA6058554	0	63	63	0	0
SAMEA6057780	0	55	55	0	0
SAMEA6058381	0	58	56	1	1	STMMW_35021	STMMW_39811
SAMEA6057486	0	77	77	0	0
SAMEA6057690	0	61	59	1	1	STMMW_15371	STMMW_14991
SAMEA6058378	0	56	56	0	0
SAMEA6058525	0	56	56	0	0
SAMEA6058627	0	62	61	0	1		STMMW_06861
SAMEA6057511	0	58	58	0	0
SAMEA6057721	0	57	57	0	0
SAMEA6057959	0	58	58	0	0
SAMEA6058229	0	62	61	1	0	STMMW_15371
SAMEA6058547	0	61	61	0	0
SAMEA6057432	0	58	56	1	1	STMMW_35021	STMMW_39811
SAMEA6057531	0	61	60	1	0	STMMW_35021
SAMEA6057624	0	62	60	1	1	STMMW_35021	STMMW_39811
SAMEA6057762	0	59	59	0	0
SAMEA6058024	0	61	58	2	1	STMMW_09141;STMMW_15371	STMMW_14991
SAMEA6058365	0	63	62	0	1		STMMW_39811
SAMEA6058469	0	60	60	0	0
SAMEA6058568	0	62	62	0	0
SAMEA6058519	0	60	60	0	0
SAMEA6057596	0	59	58	1	0	STMMW_35021
SAMEA6058202	0	59	59	0	0
SAMEA6058595	0	62	61	1	0	STMMW_09141
SAMEA6058268	0	65	63	1	1	STMMW_35021	STMMW_39811
SAMEA6058415	0	63	62	1	0	STMMW_09141
SAMEA6058515	0	63	62	1	0	STMMW_09141
SAMEA6058617	0	63	62	0	1		STMMW_14691
SAMEA6058614	0	63	62	0	1		STMMW_14691
SAMEA6058583	0	62	62	0	0
SAMEA6057849	0	56	56	0	0
SAMEA6058486	0	63	63	0	0
SAMEA6057851	0	56	55	0	1		STMMW_21361
SAMEA6058349	0	63	61	2	0	STMMW_09141;STMMW_22841
SAMEA6058528	0	62	60	1	1	STMMW_35021	STMMW_39811
SAMEA6058588	0	64	62	0	2		STMMW_14691;STMMW_17571
SAMEA6057667	0	63	60	1	2	STMMW_35021	STMMW_15371;STMMW_39811
SAMEA6057916	0	60	59	1	0	STMMW_09141
SAMEA6058387	0	59	57	2	0	STMMW_09141;STMMW_15371
SAMEA6057438	0	63	61	2	0	STMMW_09141;STMMW_15371
SAMEA6057828	0	61	60	1	0	STMMW_09141
SAMEA6057716	0	63	62	0	1		STMMW_14691
SAMEA6058563	0	60	58	1	1	STMMW_35021	STMMW_39811
SAMEA6057735	0	61	60	1	0	STMMW_09141
SAMEA6057510	0	62	60	2	0	STMMW_09141;STMMW_15371
SAMEA6057720	0	61	61	0	0
SAMEA6057958	0	61	61	0	0
SAMEA6058228	0	92	92	0	0
SAMEA6058022	0	63	62	0	1		STMMW_39811
SAMEA6058522	0	55	55	0	0
SAMEA6058364	0	60	59	0	1		STMMW_39811
SAMEA6058363	0	61	61	0	0
SAMEA6057934	0	65	62	2	1	STMMW_09141;STMMW_15371	STMMW_14991
SAMEA6057994	0	64	64	0	0
SAMEA6057662	0	63	63	0	0
SAMEA6057848	0	63	63	0	0
SAMEA6058527	0	61	58	2	1	STMMW_09141;STMMW_15371	STMMW_14991
SAMEA6057610	0	61	58	2	1	STMMW_09141;STMMW_15371	STMMW_14991
SAMEA6058524	0	56	56	0	0
SAMEA6058626	0	92	92	0	0
SAMEA6058573	0	61	60	1	0	STMMW_09141
SAMEA6057548	0	58	58	0	0
SAMEA6057431	0	62	60	1	1	STMMW_35021	STMMW_39811
SAMEA6058367	0	59	57	1	1	STMMW_35021	STMMW_39811
SAMEA6058470	0	61	61	0	0
SAMEA6058571	0	90	89	1	0	STMMW_14991
SAMEA6057457	0	61	58	1	2	STMMW_35021	STMMW_15371;STMMW_39811
SAMEA6058396	0	55	55	0	0
SAMEA6058501	0	58	56	1	1	STMMW_35021	STMMW_15371
SAMEA6057581	0	65	65	0	0
SAMEA6057517	0	69	69	0	0
SAMEA5552146	0	57	57	0	0
SAMEA5552147	0	61	61	0	0
SAMEA5552148	0	57	57	0	0
SAMEA5552149	0	58	58	0	0
SAMEA5552150	0	60	60	0	0
SAMEA5552151	0	59	59	0	0
SAMEA5552152	0	86	86	0	0
SAMEA5552153	0	60	60	0	0
SAMEA5552154	0	58	58	0	0
SAMEA5533801	0	71	70	1	0	STMMW_21361
SAMEA5552157	0	61	60	1	0	STMMW_14991
SAMEA5552158	0	61	61	0	0
SAMEA5533802	0	63	62	1	0	STMMW_21361
SAMEA6057616	0	62	60	2	0	STMMW_35021;STMMW_39811
SAMEA6057611	0	95	95	0	0
SAMEA5533803	0	70	70	0	0
SAMEA5552159	0	61	61	0	0
SAMEA5552160	0	60	60	0	0
SAMEA6057606	0	57	56	0	1		STMMW_21361
SAMEA5552161	0	60	60	0	0
SAMEA5552162	0	57	57	0	0
SAMEA5737697	0	59	57	1	1	STMMW_35021	STMMW_15371
SAMEA6057766	0	59	58	1	0	STMMW_21361
SAMEA5552163	0	61	61	0	0
SAMEA5552164	0	63	63	0	0
SAMEA5552165	0	57	57	0	0
SAMEA6057621	0	62	60	1	1	STMMW_35021	STMMW_39811
SAMEA6057612	0	123	123	0	0
SAMEA5533804	0	64	63	1	0	STMMW_21361
SAMEA5552166	0	62	62	0	0
SAMEA6057779	0	70	70	0	0
SAMEA6058241	0	62	60	1	1	STMMW_09141	STMMW_17571
SAMEA5552167	0	61	61	0	0
SAMEA5737703	0	61	61	0	0
SAMEA5552168	0	63	63	0	0
SAMEA6057772	0	63	63	0	0
SAMEA6057776	0	64	62	1	1	STMMW_35021	STMMW_39811
SAMEA6057775	0	57	57	0	0
SAMEA6057609	0	61	60	1	0	STMMW_17781
SAMEA5533805	0	69	69	0	0
SAMEA5552169	0	95	95	0	0
SAMEA6057622	0	57	57	0	0
SAMEA6057605	0	61	59	1	1	STMMW_35021	STMMW_39811
SAMEA6057604	0	78	75	1	2	STMMW_09141	STMMW_15371;STMMW_39811
SAMEA6057781	0	64	63	0	1		STMMW_39811
SAMEA6057614	0	66	65	0	1		STMMW_21361
SAMEA6057608	0	75	72	1	2	STMMW_09141	STMMW_15371;STMMW_39811
SAMEA6057603	0	59	58	0	1		STMMW_39811
SAMEA6057607	0	62	60	2	0	STMMW_09141;STMMW_15371
SAMEA5533800	0	64	64	0	0
SAMEA5552155	0	84	84	0	0
SAMEA5552156	0	58	58	0	0
SAMEA5882643	0	59	58	1	0	STMMW_35021
SAMEA5737698	0	61	58	1	2	STMMW_35021	STMMW_15371;STMMW_39811
SAMEA5737699	0	59	58	1	0	STMMW_21361
SAMEA5737700	0	67	66	0	1		STMMW_39811
SAMEA5737701	0	76	76	0	0
SAMEA5737702	0	58	56	1	1	STMMW_35021	STMMW_39811
SAMEA5757422	0	60	57	1	2	STMMW_35021	STMMW_15371;STMMW_39811
SAMEA5737695	0	60	57	1	2	STMMW_35021	STMMW_15371;STMMW_39811
SAMEA5737696	0	65	62	1	2	STMMW_35021	STMMW_15371;STMMW_39811
SAMEA5737704	0	72	69	1	2	STMMW_35021	STMMW_15371;STMMW_39811
SAMEA5737705	0	89	89	0	0
SAMEA5882645	0	59	59	0	0
SAMEA5882646	0	62	60	1	1	STMMW_35021	STMMW_39811
SAMEA5882648	0	63	62	1	0	STMMW_39811
SAMEA5737706	0	83	83	0	0
SAMEA5882647	0	56	55	0	1		STMMW_21361
