# Supplementary material for: Decentralized Investigation of Bacterial Outbreaks Based on Hashed cgMLST
Source: Front Microbiol. 2021 May 28;12:649517. doi: 10.3389/fmicb.2021.649517 (PMC8244591; doi:10.3389/fmicb.2021.649517)
Supplement: Supplementary file 2 [file Data_Sheet_2.zip › cluster_addresses_all_10.tsv]

chewiesnake_full_dataset	chewiesnake_split_dataset	enterobase	ncbi_CT17
1	80	97	NA
2	82	99	NA
3	78	95	NA
4	83	100	NA
5	81	98	NA
6	79	96	NA
7	94	494	NA
8	67	67	NA
9	102	502	NA
10	95	495	NA
11	99	499	PDS000031814v57sub1
12	73	73	NA
11	99	499	PDS000031814v57sub1
13	68	68	NA
11	99	499	PDS000031814v57sub1
14	74	74	PDS000031864v5sub1
15	96	496	NA
14	74	74	PDS000031864v5sub1
16	182	376	NA
17	104	504	PDS000044690v3sub1
17	104	504	PDS000044690v3sub1
18	72	72	NA
19	92	492	PDS000031980v12sub1
20	103	503	NA
21	101	501	NA
22	71	71	NA
23	69	69	NA
24	70	70	NA
25	100	500	NA
26	183	377	NA
27	565	460	PDS000065618v61sub1
27	565	460	PDS000065618v61sub1
28	580	433	PDS000027713v2sub1
28	580	433	PDS000027713v2sub1
29	231	107	PDS000044933v4sub1
30	602	489	PDS000032619v10sub1
31	247	317	PDS000001391v50sub1
32	564	458	PDS000065618v61sub1
31	247	317	PDS000001391v50sub2
33	551	444	PDS000065618v61sub2
34	487	380	NA
35	488	381	NA
27	565	460	PDS000065618v61sub1
30	602	489	PDS000032619v10sub1
36	563	459	PDS000065618v61sub1
37	230	106	NA
38	109	NA	NA
39	519	412	PDS000051888v1sub1
40	414	509	PDS000029237v8sub1
41	259	328	PDS000001391v50sub3
42	115	151	PDS000051883v1sub1
43	367	267	PDS000065758v58sub1
44	317	215	NA
45	327	225	PDS000030624v3sub1
46	555	445	PDS000065618v61sub3
47	362	262	PDS000065758v58sub2
48	150	NA	PDS000051926v1sub1
49	246	NA	NA
50	395	292	NA
51	193	116	PDS000030659v127sub1
52	346	249	PDS000065758v58sub3
53	578	456	PDS000065618v61sub4
54	585	472	NA
55	326	NA	NA
56	524	417	NA
57	558	451	PDS000065618v61sub5
58	291	190	PDS000028384v7sub1
59	241	NA	NA
60	453	545	PDS000003948v14sub1
61	505	398	PDS000013702v22sub1
62	167	361	PDS000026955v29sub1
63	404	301	PDS000051885v1sub1
64	448	539	PDS000003948v14sub2
65	131	172	PDS000050976v151sub1
66	124	163	PDS000050976v151sub2
67	358	260	PDS000065758v58sub4
68	427	522	NA
69	320	217	PDS000011247v11sub1
70	264	88	PDS000042290v3sub1
71	269	94	PDS000051864v2sub1
72	216	505	PDS000051921v1sub1
51	193	116	PDS000030659v127sub1
73	23	24	NA
64	448	539	PDS000003948v14sub2
53	578	456	PDS000065618v61sub4
74	225	140	PDS000027092v24sub1
75	21	27	NA
76	504	397	PDS000051343v197sub1
77	314	214	PDS000051889v1sub1
78	93	493	PDS000031980v12sub2
79	581	432	PDS000026629v12sub1
80	186	79	NA
81	257	330	PDS000001391v50sub4
82	603	490	PDS000041109v2sub1
47	362	262	PDS000065758v58sub2
83	378	285	NA
65	131	172	PDS000050976v151sub1
65	131	172	PDS000050976v151sub1
84	497	NA	NA
69	320	217	PDS000011247v11sub1
85	209	576	NA
27	565	460	NA
86	310	209	PDS000040903v2sub1
87	352	269	PDS000065759v3sub1
69	320	217	PDS000011247v11sub1
88	356	259	PDS000065759v3sub2
89	98	498	NA
43	367	267	PDS000065758v58sub1
90	493	386	NA
91	607	55	NA
49	246	NA	NA
69	320	217	PDS000011247v11sub1
88	356	259	PDS000065759v3sub2
92	498	389	NA
93	391	282	PDS000042435v96sub1
94	374	247	PDS000029543v3sub1
95	107	176	PDS000051875v1sub1
86	310	209	PDS000040903v2sub1
96	278	181	PDS000040895v2sub1
97	2	4	NA
43	367	267	PDS000065758v58sub1
98	149	341	NA
99	185	110	PDS000051924v1sub1
51	193	116	PDS000030659v127sub1
100	348	251	PDS000065758v58sub5
101	515	408	PDS000051919v1sub1
53	578	456	PDS000065618v61sub4
28	580	433	NA
57	558	451	PDS000065618v61sub6
102	187	80	NA
103	398	295	PDS000051894v1sub1
104	261	378	PDS000029504v2sub1
105	245	318	PDS000001391v50sub5
106	461	553	NA
107	541	435	NA
31	247	NA	NA
100	348	251	PDS000065758v58sub5
108	508	401	PDS000042332v3sub1
109	22	28	NA
105	245	319	PDS000001391v50sub6
110	265	90	PDS000042325v2sub1
63	404	301	PDS000051885v1sub1
111	238	312	NA
112	405	304	PDS000032723v19sub1
113	84	77	NA
114	583	470	NA
115	126	165	PDS000051912v1sub1
31	247	317	PDS000001391v50sub7
116	235	314	NA
61	505	398	PDS000013702v22sub1
117	117	157	PDS000050977v24sub1
118	464	555	PDS000003953v22sub1
119	318	216	NA
95	107	176	PDS000051875v1sub2
120	338	235	PDS000042430v203sub1
121	239	321	PDS000001391v50sub8
122	65	64	NA
123	47	46	NA
51	193	116	PDS000030659v127sub1
124	270	129	NA
125	307	203	NA
77	314	214	PDS000051889v1sub2
126	274	121	PDS000043168v5sub1
127	198	NA	NA
128	586	473	PDS000051917v1sub1
52	346	249	PDS000065758v58sub3
95	107	176	PDS000051875v1sub1
129	28	22	NA
130	431	525	PDS000026844v6sub1
131	145	344	PDS000051907v1sub1
132	608	56	NA
133	296	198	NA
134	251	331	PDS000051879v1sub1
135	240	313	NA
72	216	NA	PDS000051921v1sub1
115	126	165	PDS000051912v1sub1
69	320	217	PDS000011247v11sub1
70	264	89	PDS000042290v3sub1
136	386	275	PDS000032710v20sub1
137	54	53	NA
105	245	318	PDS000001391v50sub5
138	191	84	PDS000051871v1sub1
64	448	539	PDS000003948v14sub2
139	334	231	PDS000026903v4sub1
94	374	247	PDS000029543v3sub1
140	108	148	PDS000031548v6sub1
141	141	339	NA
142	507	400	PDS000042332v3sub2
105	245	319	PDS000001391v50sub6
143	15	15	PDS000051902v1sub1
61	505	398	PDS000013702v22sub1
144	13	13	PDS000051896v1sub1
145	6	6	NA
103	398	295	PDS000051894v1sub1
146	323	220	PDS000010993v18sub1
147	123	164	NA
31	247	NA	NA
148	450	541	PDS000003948v14sub3
149	297	199	NA
150	244	319	PDS000001391v50sub6
151	263	87	NA
88	356	259	PDS000065759v3sub2
152	368	270	NA
86	310	209	PDS000040903v2sub1
153	1	1	NA
154	329	227	PDS000026860v100sub1
155	201	573	NA
156	428	523	NA
157	164	357	PDS000051905v1sub1
99	185	110	PDS000051924v1sub1
158	370	242	PDS000029543v3sub1
159	576	453	PDS000065618v61sub7
95	107	176	PDS000051875v1sub2
69	320	217	PDS000011247v11sub1
160	114	155	PDS000050977v24sub2
31	247	NA	NA
161	250	332	PDS000051879v1sub2
162	401	297	NA
163	573	469	PDS000065618v61sub8
164	5	5	NA
165	506	399	PDS000013770v6sub1
166	562	457	PDS000065618v61sub1
167	449	544	PDS000003948v14sub4
168	321	218	PDS000065756v4sub1
169	379	286	NA
51	193	116	PDS000030659v127sub1
170	345	248	PDS000051909v1sub1
171	331	228	PDS000065756v4sub2
172	208	NA	NA
173	537	430	NA
174	173	367	PDS000051916v1sub1
175	152	347	PDS000026955v29sub2
69	320	217	PDS000011247v11sub1
100	348	251	PDS000065758v58sub5
176	397	294	NA
177	49	48	NA
82	603	490	PDS000041109v2sub1
178	306	206	PDS000051903v1sub1
179	533	428	PDS000065588v20sub1
180	471	563	PDS000042428v4sub1
88	356	258	PDS000065759v3sub2
181	304	204	NA
182	129	169	PDS000051683v8sub1
47	362	262	PDS000065758v58sub2
183	290	191	PDS000028384v7sub2
184	268	93	NA
138	191	84	PDS000051871v1sub1
64	448	539	PDS000003948v14sub2
115	126	165	PDS000051912v1sub1
185	512	405	PDS000030204v35sub1
186	313	213	NA
69	320	217	PDS000011247v11sub1
187	415	510	NA
53	578	456	PDS000065618v61sub4
188	591	478	PDS000051881v1sub1
126	274	121	PDS000043168v5sub1
170	345	248	PDS000051909v1sub1
128	586	473	PDS000051917v1sub1
189	127	166	PDS000050976v151sub3
190	341	238	PDS000042430v203sub2
170	345	248	PDS000051909v1sub1
191	168	362	PDS000026955v29sub3
192	434	528	PDS000032440v38sub1
146	323	220	PDS000010993v18sub1
115	126	165	PDS000051912v1sub1
193	336	234	NA
70	264	89	PDS000042290v3sub1
130	431	525	PDS000026844v6sub1
179	533	428	PDS000065588v20sub1
194	589	476	NA
60	453	545	PDS000003948v14sub1
195	440	532	PDS000051895v1sub1
69	320	217	PDS000011247v11sub1
196	373	245	PDS000029543v3sub1
168	321	218	PDS000065756v4sub1
197	196	565	NA
69	320	217	PDS000011247v11sub1
42	115	151	PDS000051883v1sub1
198	544	437	NA
199	412	114	NA
200	122	162	PDS000050976v151sub4
88	356	259	PDS000065759v3sub2
201	574	465	PDS000065618v61sub9
202	509	402	PDS000042332v3sub3
31	247	NA	NA
134	251	331	PDS000051879v1sub1
203	232	108	PDS000044933v4sub2
204	469	561	NA
205	394	291	NA
206	365	264	PDS000065758v58sub6
76	504	397	PDS000051343v197sub1
207	410	306	PDS000040871v8sub1
69	320	217	PDS000011247v11sub1
208	369	271	NA
209	110	149	PDS000051880v1sub1
210	433	527	PDS000032440v38sub2
211	392	289	PDS000051893v1sub1
94	374	247	PDS000029543v3sub1
212	121	161	PDS000050976v151sub5
31	247	317	PDS000001391v50sub2
213	540	436	PDS000065618v61sub10
45	327	225	NA
214	458	548	NA
69	320	217	PDS000011247v11sub1
215	403	300	PDS000032723v19sub2
48	150	342	PDS000051926v1sub1
216	426	521	PDS000029259v18sub1
212	121	161	PDS000050976v151sub5
217	420	516	PDS000027745v3sub1
217	420	516	PDS000027745v3sub1
69	320	217	PDS000011247v11sub1
218	281	184	PDS000051866v1sub1
217	420	516	PDS000027745v3sub1
219	190	83	NA
220	305	205	PDS000051867v1sub1
221	419	514	PDS000027745v3sub2
217	420	516	PDS000027745v3sub3
86	310	209	NA
220	305	205	PDS000051867v1sub1
212	121	161	NA
217	420	516	PDS000027745v3sub1
217	420	516	NA
31	247	NA	NA
222	396	293	NA
223	340	237	NA
224	205	567	PDS000051868v1sub1
225	342	239	NA
226	328	226	NA
227	389	273	NA
217	420	516	PDS000027745v3sub1
30	602	489	NA
228	597	484	NA
229	445	540	PDS000003948v14sub5
230	441	535	NA
31	247	317	PDS000001391v50sub9
231	35	34	NA
212	121	161	NA
232	417	512	NA
233	418	513	NA
229	445	540	NA
234	382	279	NA
217	420	516	NA
217	420	516	PDS000027745v3sub1
235	357	256	NA
236	298	200	NA
217	420	515	NA
64	448	539	PDS000003948v14sub2
163	573	468	PDS000065618v61sub11
237	202	574	NA
69	320	217	PDS000011247v11sub1
43	367	267	NA
238	372	244	PDS000029543v3sub2
239	503	396	NA
240	454	547	NA
138	191	84	NA
241	8	8	NA
242	217	506	NA
243	484	128	NA
244	477	145	NA
245	14	14	PDS000051902v1sub2
246	402	298	NA
247	385	274	PDS000040893v12sub1
105	245	318	NA
47	362	262	PDS000065758v58sub2
69	320	217	NA
248	50	49	NA
212	121	161	PDS000050976v151sub5
105	245	NA	NA
43	367	267	NA
53	578	456	NA
249	349	252	NA
250	116	154	NA
69	320	217	NA
251	463	556	NA
104	261	378	PDS000029504v2sub1
252	171	366	NA
253	222	138	PDS000027092v24sub2
69	320	217	NA
254	451	543	PDS000003948v14sub6
255	180	375	PDS000026950v215sub1
53	578	456	PDS000065618v61sub4
182	129	169	PDS000051683v8sub1
94	374	247	PDS000029543v3sub1
256	514	407	NA
257	286	193	PDS000028384v7sub3
258	452	542	NA
254	451	543	NA
69	320	217	NA
259	539	434	NA
88	356	259	NA
260	380	287	NA
261	510	403	NA
60	453	545	PDS000003948v14sub7
262	179	374	NA
70	264	89	PDS000042290v3sub1
263	87	133	NA
264	322	219	NA
265	105	119	NA
27	565	NA	NA
29	231	107	NA
266	56	59	NA
267	347	250	PDS000065758v58sub7
163	573	467	NA
268	442	536	NA
64	448	539	NA
269	88	134	NA
270	363	263	NA
271	517	410	NA
272	223	135	NA
76	504	397	NA
264	322	219	NA
273	483	127	NA
274	147	345	NA
275	474	NA	NA
31	247	315	NA
211	392	289	NA
190	341	238	NA
276	36	35	NA
69	320	217	NA
277	200	572	NA
211	392	289	PDS000051893v1sub1
248	50	49	NA
278	43	42	NA
279	207	569	PDS000051865v1sub1
209	110	149	NA
280	444	538	PDS000003948v14sub8
146	323	NA	NA
281	447	NA	NA
282	288	186	NA
88	356	259	PDS000065759v3sub2
115	126	165	NA
283	547	442	PDS000065613v7sub1
69	320	217	PDS000011247v11sub1
212	121	161	PDS000050976v151sub5
64	448	539	NA
284	490	383	NA
52	346	249	NA
82	603	490	PDS000041109v2sub1
285	31	NA	PDS000051900v1sub1
286	546	441	NA
31	247	317	PDS000001391v50sub7
287	376	283	PDS000051910v1sub1
288	301	NA	NA
64	448	539	PDS000003948v14sub2
217	420	NA	NA
289	242	316	NA
69	320	217	NA
290	26	33	NA
291	27	30	NA
286	546	441	NA
64	448	539	NA
292	287	194	NA
104	261	378	PDS000029504v2sub1
293	476	NA	NA
118	464	555	NA
115	126	165	NA
294	354	NA	NA
270	363	263	PDS000065758v58sub8
53	578	456	PDS000065618v61sub4
69	320	217	PDS000011247v11sub1
295	275	178	NA
88	356	259	NA
296	312	212	NA
76	504	397	PDS000051343v197sub1
297	57	60	NA
298	473	175	PDS000028359v324sub1
43	367	267	PDS000065758v58sub1
299	97	497	NA
76	504	397	PDS000051343v197sub1
264	322	219	NA
37	230	106	NA
218	281	184	PDS000051866v1sub1
300	531	425	NA
211	392	289	PDS000051893v1sub1
163	573	469	PDS000065618v61sub12
301	466	558	PDS000027464v6sub1
297	57	60	NA
244	477	145	NA
216	426	521	PDS000029259v18sub1
43	367	267	NA
302	502	395	PDS000051887v1sub1
210	433	527	NA
303	572	469	NA
304	51	50	NA
305	423	518	NA
256	514	407	NA
258	452	542	NA
298	473	175	PDS000028359v324sub1
53	578	456	PDS000065618v61sub4
244	477	145	PDS000027017v6sub1
94	374	247	NA
306	294	189	NA
307	262	86	NA
308	557	448	NA
309	106	120	NA
270	363	263	PDS000065758v58sub8
310	355	257	PDS000065759v3sub3
311	30	20	NA
244	477	145	NA
209	110	149	PDS000051880v1sub1
38	109	NA	NA
229	445	540	PDS000003948v14sub5
312	218	507	NA
100	348	251	PDS000065758v58sub5
313	609	57	NA
211	392	289	NA
314	437	531	PDS000032440v38sub3
315	76	75	PDS000051872v1sub1
316	325	221	NA
317	48	47	NA
318	590	477	NA
212	121	161	PDS000050976v151sub5
61	505	398	NA
319	523	416	NA
320	211	577	NA
321	119	156	NA
190	341	238	PDS000042430v203sub3
31	247	NA	NA
322	162	358	NA
290	26	33	NA
66	124	163	PDS000050976v151sub2
323	350	253	PDS000065758v58sub9
324	511	404	NA
325	243	317	NA
326	134	112	NA
327	20	25	NA
88	356	259	PDS000065759v3sub2
328	601	488	PDS000051918v1sub1
240	454	547	NA
69	320	217	NA
329	438	534	PDS000051895v1sub2
39	519	412	NA
302	502	395	PDS000051887v1sub1
163	573	469	PDS000065618v61sub12
51	193	116	PDS000030659v127sub1
330	52	51	NA
331	53	52	NA
332	424	519	NA
69	320	217	PDS000011247v11sub1
69	320	217	PDS000011247v11sub1
333	113	152	NA
334	144	365	NA
70	264	89	NA
53	578	456	PDS000065618v61sub4
69	320	217	PDS000011247v11sub1
229	445	540	NA
76	504	397	PDS000051343v197sub1
335	293	188	PDS000028384v7sub4
336	176	370	PDS000026950v215sub2
211	392	289	PDS000051893v1sub1
337	409	303	PDS000051901v1sub1
309	106	120	NA
51	193	116	NA
69	320	217	PDS000011247v11sub1
314	437	531	PDS000032440v38sub3
76	504	397	NA
229	445	540	PDS000003948v14sub5
34	487	380	NA
69	320	217	PDS000011247v11sub1
229	445	540	NA
338	371	243	NA
190	341	238	PDS000042430v203sub2
339	393	290	NA
43	367	267	PDS000065758v58sub1
39	519	412	NA
340	439	533	PDS000051895v1sub3
341	472	174	NA
190	341	238	PDS000042430v203sub3
43	367	267	PDS000065758v58sub1
69	320	217	PDS000011247v11sub1
43	367	267	PDS000065758v58sub1
342	456	550	PDS000032463v33sub1
39	519	412	PDS000051888v1sub1
69	320	217	PDS000011247v11sub1
343	130	170	PDS000050976v151sub6
51	193	116	PDS000030659v127sub1
344	9	NA	PDS000051904v1sub1
43	367	NA	PDS000065758v58sub1
270	363	263	PDS000065758v58sub8
345	430	NA	PDS000026844v6sub2
48	150	342	PDS000051926v1sub1
51	193	116	PDS000030659v127sub1
51	193	116	PDS000030659v127sub1
190	341	238	PDS000042430v203sub3
346	184	173	NA
69	320	217	PDS000011247v11sub1
136	386	275	PDS000032710v20sub2
43	367	267	PDS000065758v58sub1
163	573	469	PDS000065618v61sub8
347	154	348	PDS000026955v29sub4
348	165	360	PDS000026955v29sub5
349	192	76	PDS000051897v1sub1
138	191	84	PDS000051871v1sub1
350	500	393	PDS000051906v1sub1
351	37	36	NA
352	343	240	NA
353	273	147	PDS000051877v2sub1
48	150	342	PDS000051926v1sub1
354	170	364	NA
244	477	145	NA
355	416	511	NA
76	504	397	PDS000051343v197sub1
43	367	267	NA
356	226	141	NA
302	502	395	PDS000051887v1sub1
357	527	418	PDS000065588v20sub2
146	323	220	PDS000010993v18sub2
48	150	342	PDS000051926v1sub1
30	602	489	PDS000032619v10sub1
358	595	483	PDS000002233v45sub1
228	597	484	PDS000002233v45sub2
359	91	491	NA
350	500	393	PDS000051906v1sub1
87	352	269	NA
360	25	32	NA
361	432	526	PDS000028325v6sub1
362	289	187	PDS000028384v7sub5
363	156	352	NA
35	488	381	NA
64	448	539	PDS000003948v14sub2
95	107	176	PDS000051875v1sub1
190	341	238	NA
64	448	539	PDS000003948v14sub2
53	578	456	PDS000065618v61sub4
364	359	254	PDS000065758v58sub10
361	432	526	PDS000028325v6sub1
252	171	366	NA
255	180	375	PDS000026950v215sub1
163	573	469	PDS000065618v61sub8
53	578	456	PDS000065618v61sub4
55	326	223	PDS000065796v4sub1
229	445	NA	NA
365	161	353	NA
82	603	490	PDS000041109v2sub1
163	573	469	PDS000065618v61sub8
53	578	456	NA
55	326	224	NA
366	10	10	NA
350	500	393	PDS000051906v1sub1
353	273	147	PDS000051877v2sub1
367	40	38	NA
69	320	217	PDS000011247v11sub1
368	443	537	NA
369	155	348	PDS000026955v29sub6
370	138	335	NA
371	525	421	PDS000065588v20sub3
372	543	438	PDS000065613v7sub2
88	356	259	PDS000065759v3sub4
286	546	441	PDS000065613v7sub3
41	259	328	NA
373	199	571	NA
65	131	171	PDS000050976v151sub7
374	478	131	PDS000023286v17sub1
375	421	NA	PDS000051882v1sub1
376	158	351	NA
377	593	480	NA
69	320	NA	PDS000011247v11sub1
211	392	289	PDS000051893v1sub1
378	542	NA	PDS000065613v7sub4
379	400	NA	NA
244	477	145	NA
53	578	456	NA
61	505	398	PDS000013702v22sub1
224	205	567	PDS000051868v1sub1
380	206	568	PDS000051865v1sub2
163	573	469	PDS000065618v61sub8
381	513	406	NA
243	484	128	PDS000030331v4sub1
104	261	378	PDS000029504v2sub1
61	505	398	PDS000013702v22sub1
51	193	116	PDS000030659v127sub1
43	367	267	PDS000065758v58sub1
382	62	61	NA
383	203	575	NA
384	111	150	NA
385	125	159	PDS000050976v151sub8
386	299	201	NA
387	588	475	NA
146	323	220	NA
163	573	469	NA
51	193	116	PDS000030659v127sub1
69	320	217	PDS000011247v11sub1
52	346	249	PDS000065758v58sub3
115	126	165	NA
350	500	393	PDS000051906v1sub1
388	60	NA	NA
389	143	343	NA
390	175	369	NA
70	264	89	PDS000042290v3sub1
229	445	540	PDS000003948v14sub5
258	452	542	PDS000003948v14sub9
43	367	267	NA
51	193	116	PDS000030659v127sub1
51	193	NA	PDS000030659v127sub1
391	219	508	NA
60	453	545	PDS000003948v14sub1
364	359	254	PDS000065758v58sub10
392	160	355	PDS000026955v29sub7
52	346	249	PDS000065758v58sub3
42	115	151	PDS000051883v1sub1
393	45	44	NA
226	328	226	PDS000026860v100sub2
63	404	301	PDS000051885v1sub1
212	121	161	PDS000050976v151sub5
394	174	368	PDS000051916v1sub2
32	564	458	NA
94	374	247	PDS000029543v3sub1
69	320	217	PDS000011247v11sub1
395	41	37	NA
396	255	326	PDS000001391v50sub10
397	324	222	NA
51	193	116	PDS000030659v127sub1
43	366	266	PDS000065758v58sub11
398	7	7	NA
31	247	317	PDS000001391v50sub7
399	521	414	PDS000042439v5sub1
66	124	163	PDS000050976v151sub2
400	526	422	PDS000065588v20sub4
118	464	555	PDS000003953v22sub2
401	189	82	NA
33	551	444	NA
402	568	464	PDS000065618v61sub13
403	63	65	PDS000051891v1sub1
319	523	416	PDS000026666v7sub1
163	573	469	PDS000065618v61sub12
404	332	NA	PDS000065756v4sub3
244	477	145	PDS000027017v6sub1
405	85	NA	NA
76	504	397	PDS000051343v197sub1
406	553	443	PDS000065618v61sub14
407	29	23	NA
408	120	160	PDS000050976v151sub9
409	316	211	PDS000051914v1sub1
190	341	NA	PDS000042430v203sub3
105	245	318	NA
319	523	416	NA
361	432	526	NA
94	374	247	NA
381	513	406	NA
69	320	NA	PDS000011247v11sub1
410	309	208	PDS000040903v2sub2
411	545	NA	PDS000065618v61sub15
412	566	469	NA
413	236	308	NA
414	534	426	PDS000065588v20sub5
286	546	NA	PDS000065613v7sub3
53	578	456	NA
415	364	265	NA
416	495	388	NA
417	425	520	PDS000029259v18sub2
53	578	456	NA
61	505	398	NA
216	426	521	NA
418	499	392	NA
163	573	469	NA
64	448	539	NA
419	528	419	NA
95	107	NA	PDS000051875v1sub2
420	390	281	NA
399	521	414	NA
306	294	189	NA
190	341	238	NA
157	164	357	PDS000051905v1sub1
43	367	267	PDS000065758v58sub1
421	605	142	NA
422	75	58	NA
53	578	NA	PDS000065618v61sub4
339	393	290	NA
182	129	168	NA
423	422	517	PDS000051882v1sub2
255	180	375	NA
390	175	369	NA
424	3	3	NA
425	229	105	NA
223	340	237	PDS000042430v203sub4
66	124	163	PDS000050976v151sub2
426	561	NA	PDS000065618v61sub16
405	85	113	NA
427	32	21	PDS000051900v1sub2
428	16	16	NA
144	13	13	NA
429	234	310	PDS000001391v50sub11
394	174	368	PDS000051916v1sub2
425	229	105	NA
51	193	116	NA
430	459	549	PDS000032463v33sub2
431	486	379	NA
432	181	85	NA
433	485	333	NA
64	448	539	PDS000003948v14sub2
434	169	350	NA
435	470	562	PDS000042428v4sub2
436	136	337	NA
48	150	342	NA
437	11	11	NA
70	264	89	NA
438	212	578	NA
315	76	NA	PDS000051872v1sub1
350	500	393	PDS000051906v1sub1
439	46	45	NA
143	15	15	PDS000051902v1sub3
440	276	179	NA
441	300	202	NA
381	513	406	PDS000030204v35sub2
442	571	461	PDS000065618v61sub17
51	193	116	PDS000030659v127sub1
146	323	220	PDS000010993v18sub1
443	361	261	PDS000065758v58sub12
444	429	524	NA
53	578	NA	PDS000065618v61sub4
105	245	NA	PDS000001391v50sub12
445	260	111	NA
69	320	217	PDS000011247v11sub1
154	329	227	PDS000026860v100sub3
163	573	469	PDS000065618v61sub12
43	367	267	PDS000065758v58sub1
446	600	487	NA
447	481	125	PDS000002190v52sub1
448	598	485	PDS000002233v45sub3
53	578	456	PDS000065618v61sub4
190	341	238	PDS000042430v203sub3
449	33	29	NA
31	247	317	PDS000001391v50sub7
216	426	521	PDS000029259v18sub1
450	478	NA	PDS000023286v17sub1
451	335	232	PDS000026903v4sub2
394	174	368	PDS000051916v1sub2
452	344	241	NA
43	367	267	PDS000065758v58sub1
453	34	31	NA
454	227	141	PDS000027092v24sub3
455	224	139	PDS000027092v24sub4
456	319	217	PDS000011247v11sub1
457	249	320	PDS000001391v50sub13
458	413	122	NA
115	126	165	PDS000051912v1sub1
165	506	399	PDS000013770v6sub1
165	506	399	PDS000013770v6sub1
31	247	317	PDS000001391v50sub7
459	554	447	NA
243	484	128	PDS000030331v4sub1
319	523	416	PDS000026666v7sub1
460	501	394	NA
319	523	416	PDS000026666v7sub1
298	473	175	PDS000028359v324sub1
461	592	479	PDS000051881v1sub2
462	256	327	PDS000001391v50sub14
344	9	9	PDS000051904v1sub1
146	323	220	PDS000010993v18sub1
463	237	309	PDS000001391v50sub15
146	323	220	PDS000010993v18sub1
88	356	259	PDS000065759v3sub2
53	578	NA	PDS000065618v61sub4
69	320	217	PDS000011247v11sub1
464	311	210	NA
465	271	109	NA
466	17	17	PDS000051902v1sub4
298	473	175	PDS000028359v324sub1
163	573	469	PDS000065618v61sub8
467	560	449	PDS000065618v61sub18
468	215	78	PDS000051908v1sub1
69	320	217	PDS000011247v11sub1
88	356	259	PDS000065759v3sub2
469	480	124	PDS000002190v52sub2
470	482	126	PDS000002190v52sub3
382	62	61	PDS000051873v1sub1
51	193	116	PDS000030659v127sub1
298	473	175	PDS000028359v324sub1
163	573	469	PDS000065618v61sub8
471	280	183	PDS000040895v2sub2
472	284	195	PDS000028384v7sub6
146	323	220	PDS000010993v18sub1
473	159	349	NA
88	356	259	PDS000065759v3sub2
206	365	264	PDS000065758v58sub6
95	107	176	PDS000051875v1sub1
53	578	455	PDS000065618v61sub4
286	546	441	PDS000065613v7sub3
53	578	456	PDS000065618v61sub4
140	108	148	PDS000031548v6sub1
239	503	396	NA
146	323	220	PDS000010993v18sub1
161	250	332	PDS000051879v1sub2
470	482	126	PDS000002190v52sub4
53	578	456	PDS000065618v61sub4
247	385	274	PDS000040893v12sub1
474	292	192	PDS000028384v7sub2
475	536	429	NA
146	323	220	PDS000010993v18sub1
476	157	354	PDS000026955v29sub8
157	164	NA	PDS000051905v1sub1
477	570	466	PDS000065618v61sub8
66	124	NA	PDS000050976v151sub2
69	320	217	PDS000011247v11sub1
471	280	183	PDS000040895v2sub2
478	582	NA	PDS000026629v12sub2
146	323	220	PDS000010993v18sub1
105	245	318	PDS000001391v50sub5
479	139	NA	PDS000031996v4sub1
48	150	342	PDS000051926v1sub1
480	535	424	PDS000065588v20sub6
51	193	116	PDS000030659v127sub1
481	479	123	PDS000002190v52sub5
481	479	123	PDS000002190v52sub5
115	126	165	PDS000051912v1sub1
64	448	539	PDS000003948v14sub2
66	124	163	PDS000050976v151sub2
482	118	158	PDS000050977v24sub3
61	505	398	PDS000013702v22sub1
161	250	332	PDS000051879v1sub2
481	479	123	PDS000002190v52sub5
483	460	552	NA
82	603	490	PDS000041109v2sub1
105	245	318	PDS000001391v50sub12
315	76	75	PDS000051872v1sub1
66	124	163	PDS000050976v151sub2
484	436	530	PDS000032440v38sub4
61	505	398	PDS000013702v22sub1
485	353	NA	PDS000065758v58sub13
486	596	482	PDS000002233v45sub4
487	58	62	NA
488	377	284	PDS000051910v1sub2
40	414	509	NA
489	19	19	NA
490	548	439	PDS000065618v61sub19
491	4	2	NA
492	489	382	NA
470	482	126	PDS000002190v52sub4
493	446	NA	PDS000003948v14sub2
482	118	158	PDS000050977v24sub3
494	253	323	PDS000001391v50sub16
45	327	225	PDS000030624v3sub1
353	273	NA	PDS000051877v2sub1
69	320	217	PDS000011247v11sub1
495	39	40	NA
94	374	246	PDS000029543v3sub1
146	323	220	PDS000010993v18sub1
496	587	474	NA
497	532	427	PDS000065588v20sub7
103	398	NA	PDS000051894v1sub1
93	391	282	PDS000042435v96sub1
43	367	267	PDS000065758v58sub1
43	367	267	PDS000065758v58sub1
66	124	163	PDS000050976v151sub2
253	222	138	PDS000027092v24sub2
163	573	469	PDS000065618v61sub12
498	163	356	PDS000026955v29sub9
499	266	91	PDS000042325v2sub2
31	247	317	NA
500	599	486	NA
328	601	488	PDS000051918v1sub1
43	367	267	PDS000065758v58sub1
501	308	207	NA
502	330	230	PDS000065796v4sub2
43	367	267	PDS000065758v58sub1
66	124	163	PDS000050976v151sub2
96	278	181	PDS000040895v2sub1
93	391	282	PDS000042435v96sub2
41	259	328	PDS000001391v50sub3
503	455	546	PDS000032463v33sub3
504	112	153	NA
81	257	330	PDS000001391v50sub17
505	137	336	NA
506	399	296	NA
507	12	12	NA
163	573	469	PDS000065618v61sub8
508	252	329	PDS000001391v50sub18
509	166	359	NA
382	62	61	PDS000051873v1sub1
510	351	268	PDS000065759v3sub5
43	367	NA	PDS000065758v58sub1
328	601	488	PDS000051918v1sub1
43	367	267	PDS000065758v58sub1
93	391	NA	PDS000042435v96sub3
31	247	317	PDS000001391v50sub7
511	467	559	PDS000027464v6sub2
47	362	262	PDS000065758v58sub2
512	18	18	NA
471	280	183	PDS000040895v2sub2
165	506	399	PDS000013770v6sub1
105	245	318	PDS000001391v50sub5
337	409	303	PDS000051901v1sub1
511	467	559	PDS000027464v6sub2
513	606	143	NA
514	142	340	NA
115	126	165	PDS000051912v1sub1
515	406	305	NA
144	13	13	PDS000051896v1sub1
516	59	63	NA
168	321	218	PDS000065756v4sub1
163	573	469	PDS000065618v61sub8
43	367	267	PDS000065758v58sub1
105	245	318	PDS000001391v50sub5
118	464	555	PDS000003953v22sub1
517	146	344	PDS000051907v1sub1
349	192	76	PDS000051897v1sub1
448	598	485	PDS000002233v45sub3
518	496	390	PDS000013883v10sub1
53	578	456	PDS000065618v61sub4
519	552	446	PDS000065618v61sub20
86	310	209	PDS000040903v2sub1
520	285	196	PDS000028384v7sub7
43	367	267	PDS000065758v58sub1
521	462	554	PDS000003953v22sub3
522	530	423	NA
115	126	165	PDS000051912v1sub1
180	471	564	PDS000042428v4sub3
190	341	238	PDS000042430v203sub2
146	323	220	PDS000010993v18sub1
43	367	NA	PDS000065758v58sub1
523	468	560	NA
524	333	229	PDS000065756v4sub4
53	578	456	PDS000065618v61sub4
525	567	463	PDS000065618v61sub8
526	303	NA	NA
178	306	206	PDS000051903v1sub1
527	604	115	NA
528	579	431	NA
450	478	NA	PDS000023286v17sub1
211	392	289	PDS000051893v1sub1
43	367	267	PDS000065758v58sub1
434	169	350	NA
321	119	156	PDS000050977v24sub4
529	272	146	NA
530	277	180	NA
43	367	267	PDS000065758v58sub1
531	279	182	PDS000040895v2sub3
43	367	NA	PDS000065758v58sub1
532	220	136	NA
223	340	NA	PDS000042430v203sub4
43	367	267	PDS000065758v58sub1
251	463	556	PDS000003953v22sub4
454	227	141	PDS000027092v24sub3
323	350	253	PDS000065758v58sub9
203	232	108	PDS000044933v4sub2
511	467	559	PDS000027464v6sub2
533	383	280	NA
53	578	456	PDS000065618v61sub4
534	42	41	NA
43	367	267	PDS000065758v58sub1
53	578	456	PDS000065618v61sub4
535	24	26	NA
536	411	307	PDS000040871v8sub2
537	90	NA	NA
86	310	209	PDS000040903v2sub1
182	129	169	PDS000051683v8sub1
538	151	363	NA
539	408	302	PDS000032722v2sub1
51	193	116	PDS000030659v127sub1
540	197	570	NA
541	337	233	PDS000042430v203sub5
517	146	344	PDS000051907v1sub1
88	356	259	PDS000065759v3sub4
542	577	454	PDS000065618v61sub21
70	264	NA	PDS000042290v3sub1
53	578	456	PDS000065618v61sub4
541	337	233	PDS000042430v203sub5
82	603	490	PDS000041109v2sub1
61	505	398	PDS000013702v22sub1
543	177	372	PDS000026950v215sub3
69	320	NA	PDS000011247v11sub1
190	341	238	PDS000042430v203sub3
544	435	NA	PDS000032440v38sub1
544	435	529	PDS000032440v38sub1
545	594	481	NA
270	363	263	PDS000065758v58sub8
409	316	NA	PDS000051914v1sub1
546	407	299	NA
51	193	116	PDS000030659v127sub1
203	232	108	PDS000044933v4sub2
43	367	267	PDS000065758v58sub1
69	320	217	PDS000011247v11sub1
31	247	317	PDS000001391v50sub7
547	375	272	NA
43	367	267	PDS000065758v58sub1
548	38	39	NA
549	233	311	NA
66	124	163	PDS000050976v151sub2
550	384	278	NA
229	445	540	PDS000003948v14sub5
66	124	163	PDS000050976v151sub2
551	584	471	PDS000042247v9sub1
552	214	177	NA
51	193	NA	PDS000030659v127sub1
229	445	540	PDS000003948v14sub5
52	346	249	PDS000065758v58sub3
553	387	276	PDS000032710v20sub3
524	333	229	PDS000065756v4sub4
554	228	104	NA
51	193	116	PDS000030659v127sub1
298	473	175	PDS000028359v324sub1
76	504	397	PDS000051343v197sub1
555	133	102	NA
28	580	NA	NA
556	89	130	NA
557	195	118	PDS000030659v127sub2
558	254	324	PDS000001391v50sub16
559	267	92	PDS000051869v1sub1
560	520	413	PDS000042439v5sub2
561	465	557	NA
562	64	66	PDS000051891v1sub1
518	496	391	PDS000013883v10sub1
563	86	132	NA
51	193	116	PDS000030659v127sub1
100	348	251	PDS000065758v58sub5
399	521	414	PDS000042439v5sub1
146	323	220	PDS000010993v18sub1
466	17	NA	PDS000051902v1sub4
564	258	325	PDS000001391v50sub19
43	367	267	PDS000065758v58sub1
64	448	NA	PDS000003948v14sub2
565	516	409	PDS000051919v1sub2
43	367	267	PDS000065758v58sub1
566	172	371	PDS000026950v215sub4
69	320	217	PDS000011247v11sub1
53	578	456	PDS000065618v61sub4
86	310	209	PDS000040903v2sub1
61	505	398	PDS000013702v22sub1
567	213	579	NA
568	559	452	PDS000065618v61sub22
88	356	259	PDS000065759v3sub2
88	356	259	PDS000065759v3sub2
105	245	318	PDS000001391v50sub12
88	356	259	PDS000065759v3sub2
69	320	217	PDS000011247v11sub1
569	475	144	NA
43	367	267	PDS000065758v58sub1
343	130	170	PDS000050976v151sub6
518	496	391	PDS000013883v10sub1
43	367	NA	PDS000065758v58sub1
43	367	267	PDS000065758v58sub1
86	310	209	PDS000040903v2sub1
66	124	163	PDS000050976v151sub2
570	538	NA	PDS000065613v7sub5
551	584	NA	PDS000042247v9sub1
571	66	NA	NA
572	77	NA	NA
573	569	NA	PDS000065618v61sub23
31	247	317	PDS000001391v50sub9
574	457	551	PDS000032463v33sub4
43	367	267	PDS000065758v58sub1
575	61	NA	NA
576	494	387	NA
577	381	288	NA
536	411	307	PDS000040871v8sub2
557	195	118	PDS000030659v127sub2
71	269	NA	PDS000051864v2sub1
539	408	NA	PDS000032722v2sub1
31	247	317	PDS000001391v50sub7
154	329	227	PDS000026860v100sub1
69	320	217	PDS000011247v11sub1
298	473	175	PDS000028359v324sub1
542	577	454	PDS000065618v61sub21
100	348	251	PDS000065758v58sub5
275	474	103	PDS000051870v1sub1
578	491	384	NA
275	474	NA	PDS000051870v1sub1
579	221	137	PDS000027092v24sub5
69	320	217	PDS000011247v11sub1
249	349	NA	PDS000065758v58sub14
580	529	420	NA
581	518	411	NA
270	363	NA	PDS000065758v58sub8
582	492	385	NA
583	128	167	PDS000051683v8sub1
69	320	217	PDS000011247v11sub1
43	367	267	PDS000065758v58sub1
44	317	NA	NA
69	320	217	PDS000011247v11sub1
584	556	450	PDS000065618v61sub24
55	326	224	PDS000065796v4sub3
511	467	559	PDS000027464v6sub2
585	153	348	PDS000026955v29sub6
53	578	456	PDS000065618v61sub4
586	282	185	NA
587	135	334	NA
138	191	84	PDS000051871v1sub1
93	391	282	PDS000042435v96sub1
43	367	267	PDS000065758v58sub1
588	204	566	NA
589	549	440	PDS000065618v61sub25
590	315	NA	NA
52	346	249	PDS000065758v58sub3
70	264	89	PDS000042290v3sub1
591	194	117	PDS000030659v127sub3
592	302	NA	NA
593	210	NA	NA
559	267	NA	PDS000051869v1sub1
557	195	118	PDS000030659v127sub2
51	193	116	PDS000030659v127sub1
66	124	163	PDS000050976v151sub2
70	264	88	PDS000042290v3sub1
559	267	92	PDS000051869v1sub1
277	200	572	PDS000051874v1sub1
88	356	NA	PDS000065759v3sub2
594	575	462	PDS000065618v61sub26
429	234	310	PDS000001391v50sub11
560	520	413	PDS000042439v5sub2
502	330	230	PDS000065796v4sub2
53	578	456	PDS000065618v61sub4
595	132	101	NA
82	603	490	PDS000041109v2sub1
596	339	236	PDS000042430v203sub6
471	280	183	PDS000040895v2sub2
100	348	251	PDS000065758v58sub5
451	335	232	PDS000026903v4sub2
51	193	116	PDS000030659v127sub1
52	346	NA	PDS000065758v58sub3
597	44	43	NA
598	550	NA	PDS000065618v61sub27
45	327	225	PDS000030624v3sub1
88	356	NA	PDS000065759v3sub2
88	356	NA	PDS000065759v3sub2
86	310	209	PDS000040903v2sub1
45	327	NA	PDS000030624v3sub1
599	248	322	PDS000001391v50sub20
43	367	267	PDS000065758v58sub1
88	356	259	PDS000065759v3sub2
600	388	277	PDS000032710v20sub4
601	522	415	PDS000026666v7sub2
69	320	217	PDS000011247v11sub1
88	356	259	PDS000065759v3sub2
51	193	116	PDS000030659v127sub1
43	367	267	PDS000065758v58sub1
602	283	NA	PDS000028384v7sub8
104	261	378	PDS000029504v2sub1
603	148	346	NA
88	356	NA	PDS000065759v3sub2
70	264	89	PDS000042290v3sub1
51	193	NA	PDS000030659v127sub1
43	367	267	PDS000065758v58sub1
55	326	224	PDS000065796v4sub3
104	261	378	PDS000029504v2sub1
69	320	NA	PDS000011247v11sub1
40	414	509	PDS000029237v8sub1
63	404	NA	PDS000051885v1sub1
70	264	89	PDS000042290v3sub1
69	320	217	PDS000011247v11sub1
55	326	224	PDS000065796v4sub3
604	360	255	PDS000065758v58sub15
599	248	322	PDS000001391v50sub20
66	124	163	PDS000050976v151sub2
53	578	456	PDS000065618v61sub4
605	295	197	NA
105	245	NA	NA
71	269	94	PDS000051864v2sub1
69	320	217	PDS000011247v11sub1
279	207	569	PDS000051865v1sub3
606	178	373	PDS000026950v215sub5
69	320	217	PDS000011247v11sub1
277	200	572	PDS000051874v1sub1
154	329	227	PDS000026860v100sub1
353	273	147	PDS000051877v2sub1
190	341	238	PDS000042430v203sub3
69	320	217	PDS000011247v11sub1
163	573	469	PDS000065618v61sub8
88	356	259	PDS000065759v3sub2
607	188	81	NA
468	215	78	PDS000051908v1sub1
240	454	NA	PDS000032463v33sub5
95	107	176	PDS000051875v1sub1
608	140	338	PDS000031996v4sub2
609	55	54	NA
