# Supplementary material for: Decentralized Investigation of Bacterial Outbreaks Based on Hashed cgMLST
Source: Front Microbiol. 2021 May 28;12:649517. doi: 10.3389/fmicb.2021.649517 (PMC8244591; doi:10.3389/fmicb.2021.649517)
Supplement: Supplementary file 2 [file Data_Sheet_2.zip › pairwisedistances_enterobasecomparison.tsv]

sample_pair	sample1	sample2	distance_chewiesnake	distance_enterobase	method_difference
SAMEA5533800_SAMEA5533801	SAMEA5533801	SAMEA5533800	1488	1521	-33
SAMEA5533800_SAMEA5533802	SAMEA5533802	SAMEA5533800	1905	1930	-25
SAMEA5533800_SAMEA5533803	SAMEA5533803	SAMEA5533800	1484	1516	-32
SAMEA5533800_SAMEA5533804	SAMEA5533804	SAMEA5533800	1422	1442	-20
SAMEA5533800_SAMEA5533805	SAMEA5533805	SAMEA5533800	1585	1610	-25
SAMEA5533800_SAMEA5552146	SAMEA5552146	SAMEA5533800	2743	2778	-35
SAMEA5533800_SAMEA5552147	SAMEA5552147	SAMEA5533800	2780	2826	-46
SAMEA5533800_SAMEA5552148	SAMEA5552148	SAMEA5533800	2740	2777	-37
SAMEA5533800_SAMEA5552149	SAMEA5552149	SAMEA5533800	2741	2778	-37
SAMEA5533800_SAMEA5552150	SAMEA5552150	SAMEA5533800	2737	2775	-38
SAMEA5533800_SAMEA5552151	SAMEA5552151	SAMEA5533800	2776	2817	-41
SAMEA5533800_SAMEA5552152	SAMEA5552152	SAMEA5533800	2716	2753	-37
SAMEA5533800_SAMEA5552153	SAMEA5552153	SAMEA5533800	2781	2826	-45
SAMEA5533800_SAMEA5552154	SAMEA5552154	SAMEA5533800	2740	2777	-37
SAMEA5533800_SAMEA5552155	SAMEA5552155	SAMEA5533800	2753	2792	-39
SAMEA5533800_SAMEA5552156	SAMEA5552156	SAMEA5533800	2742	2776	-34
SAMEA5533800_SAMEA5552157	SAMEA5552157	SAMEA5533800	2776	2817	-41
SAMEA5533800_SAMEA5552158	SAMEA5552158	SAMEA5533800	2743	2786	-43
SAMEA5533800_SAMEA5552159	SAMEA5552159	SAMEA5533800	2736	2771	-35
SAMEA5533800_SAMEA5552160	SAMEA5552160	SAMEA5533800	2737	2771	-34
SAMEA5533800_SAMEA5552161	SAMEA5552161	SAMEA5533800	2773	2813	-40
SAMEA5533800_SAMEA5552162	SAMEA5552162	SAMEA5533800	2738	2775	-37
SAMEA5533800_SAMEA5552163	SAMEA5552163	SAMEA5533800	2737	2771	-34
SAMEA5533800_SAMEA5552164	SAMEA5552164	SAMEA5533800	2736	2772	-36
SAMEA5533800_SAMEA5552165	SAMEA5552165	SAMEA5533800	2772	2811	-39
SAMEA5533800_SAMEA5552166	SAMEA5552166	SAMEA5533800	2779	2826	-47
SAMEA5533800_SAMEA5552167	SAMEA5552167	SAMEA5533800	2775	2822	-47
SAMEA5533800_SAMEA5552168	SAMEA5552168	SAMEA5533800	2735	2771	-36
SAMEA5533800_SAMEA5552169	SAMEA5552169	SAMEA5533800	2713	2756	-43
SAMEA5533800_SAMEA5737695	SAMEA5737695	SAMEA5533800	2770	2807	-37
SAMEA5533800_SAMEA5737696	SAMEA5737696	SAMEA5533800	2765	2801	-36
SAMEA5533800_SAMEA5737697	SAMEA5737697	SAMEA5533800	2770	2809	-39
SAMEA5533800_SAMEA5737698	SAMEA5737698	SAMEA5533800	2769	2808	-39
SAMEA5533800_SAMEA5737699	SAMEA5737699	SAMEA5533800	2762	2798	-36
SAMEA5533800_SAMEA5737700	SAMEA5737700	SAMEA5533800	2756	2797	-41
SAMEA5533800_SAMEA5737701	SAMEA5737701	SAMEA5533800	2750	2793	-43
SAMEA5533800_SAMEA5737702	SAMEA5737702	SAMEA5533800	2771	2808	-37
SAMEA5533800_SAMEA5737703	SAMEA5737703	SAMEA5533800	2764	2807	-43
SAMEA5533800_SAMEA5737704	SAMEA5737704	SAMEA5533800	2760	2799	-39
SAMEA5533800_SAMEA5737705	SAMEA5737705	SAMEA5533800	2733	2784	-51
SAMEA5533800_SAMEA5737706	SAMEA5737706	SAMEA5533800	2738	2783	-45
SAMEA5533800_SAMEA5757422	SAMEA5757422	SAMEA5533800	2770	2807	-37
SAMEA5533800_SAMEA5882642	SAMEA5882642	SAMEA5533800	2758	2798	-40
SAMEA5533800_SAMEA5882643	SAMEA5882643	SAMEA5533800	2770	2806	-36
SAMEA5533800_SAMEA5882644	SAMEA5882644	SAMEA5533800	2762	2798	-36
SAMEA5533800_SAMEA5882646	SAMEA5882646	SAMEA5533800	2768	2808	-40
SAMEA5533800_SAMEA5882647	SAMEA5882647	SAMEA5533800	2742	2780	-38
SAMEA5533800_SAMEA5882648	SAMEA5882648	SAMEA5533800	2763	2806	-43
SAMEA5533800_SAMEA6057416	SAMEA6057416	SAMEA5533800	2735	2777	-42
SAMEA5533800_SAMEA6057417	SAMEA6057417	SAMEA5533800	2769	2811	-42
SAMEA5533800_SAMEA6057419	SAMEA6057419	SAMEA5533800	2765	2815	-50
SAMEA5533800_SAMEA6057420	SAMEA6057420	SAMEA5533800	2764	2808	-44
SAMEA5533800_SAMEA6057421	SAMEA6057421	SAMEA5533800	2772	2809	-37
SAMEA5533800_SAMEA6057422	SAMEA6057422	SAMEA5533800	2771	2812	-41
SAMEA5533800_SAMEA6057425	SAMEA6057425	SAMEA5533800	2769	2809	-40
SAMEA5533800_SAMEA6057426	SAMEA6057426	SAMEA5533800	2766	2806	-40
SAMEA5533800_SAMEA6057427	SAMEA6057427	SAMEA5533800	2771	2812	-41
SAMEA5533800_SAMEA6057428	SAMEA6057428	SAMEA5533800	2769	2807	-38
SAMEA5533800_SAMEA6057429	SAMEA6057429	SAMEA5533800	2765	2805	-40
SAMEA5533800_SAMEA6057431	SAMEA6057431	SAMEA5533800	2764	2805	-41
SAMEA5533800_SAMEA6057432	SAMEA6057432	SAMEA5533800	2771	2807	-36
SAMEA5533800_SAMEA6057433	SAMEA6057433	SAMEA5533800	2747	2812	-65
SAMEA5533800_SAMEA6057435	SAMEA6057435	SAMEA5533800	2731	2774	-43
SAMEA5533800_SAMEA6057436	SAMEA6057436	SAMEA5533800	2766	2810	-44
SAMEA5533800_SAMEA6057437	SAMEA6057437	SAMEA5533800	2734	2770	-36
SAMEA5533800_SAMEA6057438	SAMEA6057438	SAMEA5533800	2766	2809	-43
SAMEA5533800_SAMEA6057439	SAMEA6057439	SAMEA5533800	2731	2775	-44
SAMEA5533800_SAMEA6057440	SAMEA6057440	SAMEA5533800	2735	2771	-36
SAMEA5533800_SAMEA6057441	SAMEA6057441	SAMEA5533800	2737	2778	-41
SAMEA5533800_SAMEA6057442	SAMEA6057442	SAMEA5533800	2769	2810	-41
SAMEA5533800_SAMEA6057443	SAMEA6057443	SAMEA5533800	2682	2721	-39
SAMEA5533800_SAMEA6057444	SAMEA6057444	SAMEA5533800	2765	2812	-47
SAMEA5533800_SAMEA6057445	SAMEA6057445	SAMEA5533800	2749	2835	-86
SAMEA5533800_SAMEA6057446	SAMEA6057446	SAMEA5533800	2743	2834	-91
SAMEA5533800_SAMEA6057447	SAMEA6057447	SAMEA5533800	2715	2757	-42
SAMEA5533800_SAMEA6057448	SAMEA6057448	SAMEA5533800	2767	2807	-40
SAMEA5533800_SAMEA6057449	SAMEA6057449	SAMEA5533800	2880	2956	-76
SAMEA5533800_SAMEA6057450	SAMEA6057450	SAMEA5533800	2732	2775	-43
SAMEA5533800_SAMEA6057451	SAMEA6057451	SAMEA5533800	2769	2807	-38
SAMEA5533800_SAMEA6057452	SAMEA6057452	SAMEA5533800	2767	2806	-39
SAMEA5533800_SAMEA6057453	SAMEA6057453	SAMEA5533800	2879	2955	-76
SAMEA5533800_SAMEA6057454	SAMEA6057454	SAMEA5533800	2766	2804	-38
SAMEA5533800_SAMEA6057455	SAMEA6057455	SAMEA5533800	2766	2817	-51
SAMEA5533800_SAMEA6057456	SAMEA6057456	SAMEA5533800	2737	2775	-38
SAMEA5533800_SAMEA6057457	SAMEA6057457	SAMEA5533800	2769	2807	-38
SAMEA5533800_SAMEA6057458	SAMEA6057458	SAMEA5533800	2768	2809	-41
SAMEA5533800_SAMEA6057459	SAMEA6057459	SAMEA5533800	2756	2797	-41
SAMEA5533800_SAMEA6057460	SAMEA6057460	SAMEA5533800	2764	2803	-39
SAMEA5533800_SAMEA6057461	SAMEA6057461	SAMEA5533800	2771	2812	-41
SAMEA5533800_SAMEA6057462	SAMEA6057462	SAMEA5533800	2767	2809	-42
SAMEA5533800_SAMEA6057463	SAMEA6057463	SAMEA5533800	2734	2774	-40
SAMEA5533800_SAMEA6057464	SAMEA6057464	SAMEA5533800	2733	2776	-43
SAMEA5533800_SAMEA6057466	SAMEA6057466	SAMEA5533800	2767	2811	-44
SAMEA5533800_SAMEA6057467	SAMEA6057467	SAMEA5533800	2732	2776	-44
SAMEA5533800_SAMEA6057468	SAMEA6057468	SAMEA5533800	2770	2807	-37
SAMEA5533800_SAMEA6057469	SAMEA6057469	SAMEA5533800	2765	2815	-50
SAMEA5533800_SAMEA6057470	SAMEA6057470	SAMEA5533800	2771	2812	-41
SAMEA5533800_SAMEA6057471	SAMEA6057471	SAMEA5533800	2768	2812	-44
SAMEA5533800_SAMEA6057472	SAMEA6057472	SAMEA5533800	2770	2812	-42
SAMEA5533800_SAMEA6057473	SAMEA6057473	SAMEA5533800	2742	2778	-36
SAMEA5533800_SAMEA6057474	SAMEA6057474	SAMEA5533800	2769	2811	-42
SAMEA5533800_SAMEA6057475	SAMEA6057475	SAMEA5533800	2759	2808	-49
SAMEA5533800_SAMEA6057476	SAMEA6057476	SAMEA5533800	2835	2890	-55
SAMEA5533800_SAMEA6057478	SAMEA6057478	SAMEA5533800	2767	2812	-45
SAMEA5533800_SAMEA6057479	SAMEA6057479	SAMEA5533800	2770	2812	-42
SAMEA5533800_SAMEA6057480	SAMEA6057480	SAMEA5533800	2761	2804	-43
SAMEA5533800_SAMEA6057481	SAMEA6057481	SAMEA5533800	2770	2811	-41
SAMEA5533800_SAMEA6057482	SAMEA6057482	SAMEA5533800	2768	2811	-43
SAMEA5533800_SAMEA6057483	SAMEA6057483	SAMEA5533800	2749	2786	-37
SAMEA5533800_SAMEA6057484	SAMEA6057484	SAMEA5533800	2763	2814	-51
SAMEA5533800_SAMEA6057485	SAMEA6057485	SAMEA5533800	2748	2811	-63
SAMEA5533800_SAMEA6057486	SAMEA6057486	SAMEA5533800	2875	2946	-71
SAMEA5533800_SAMEA6057487	SAMEA6057487	SAMEA5533800	2768	2811	-43
SAMEA5533800_SAMEA6057488	SAMEA6057488	SAMEA5533800	2733	2775	-42
SAMEA5533800_SAMEA6057489	SAMEA6057489	SAMEA5533800	2738	2776	-38
SAMEA5533800_SAMEA6057490	SAMEA6057490	SAMEA5533800	2768	2808	-40
SAMEA5533800_SAMEA6057491	SAMEA6057491	SAMEA5533800	2767	2810	-43
SAMEA5533800_SAMEA6057492	SAMEA6057492	SAMEA5533800	2765	2811	-46
SAMEA5533800_SAMEA6057493	SAMEA6057493	SAMEA5533800	2769	2807	-38
SAMEA5533800_SAMEA6057494	SAMEA6057494	SAMEA5533800	2768	2807	-39
SAMEA5533800_SAMEA6057495	SAMEA6057495	SAMEA5533800	2769	2807	-38
SAMEA5533800_SAMEA6057496	SAMEA6057496	SAMEA5533800	2763	2809	-46
SAMEA5533800_SAMEA6057497	SAMEA6057497	SAMEA5533800	2767	2809	-42
SAMEA5533800_SAMEA6057498	SAMEA6057498	SAMEA5533800	2751	2787	-36
SAMEA5533800_SAMEA6057499	SAMEA6057499	SAMEA5533800	2740	2780	-40
SAMEA5533800_SAMEA6057500	SAMEA6057500	SAMEA5533800	2738	2777	-39
SAMEA5533800_SAMEA6057501	SAMEA6057501	SAMEA5533800	2772	2808	-36
SAMEA5533800_SAMEA6057503	SAMEA6057503	SAMEA5533800	2768	2811	-43
SAMEA5533800_SAMEA6057504	SAMEA6057504	SAMEA5533800	2765	2805	-40
SAMEA5533800_SAMEA6057505	SAMEA6057505	SAMEA5533800	2886	2962	-76
SAMEA5533800_SAMEA6057506	SAMEA6057506	SAMEA5533800	2765	2808	-43
SAMEA5533800_SAMEA6057507	SAMEA6057507	SAMEA5533800	2747	2838	-91
SAMEA5533800_SAMEA6057508	SAMEA6057508	SAMEA5533800	2766	2811	-45
SAMEA5533800_SAMEA6057509	SAMEA6057509	SAMEA5533800	2762	2807	-45
SAMEA5533800_SAMEA6057510	SAMEA6057510	SAMEA5533800	2768	2810	-42
SAMEA5533800_SAMEA6057511	SAMEA6057511	SAMEA5533800	2769	2812	-43
SAMEA5533800_SAMEA6057512	SAMEA6057512	SAMEA5533800	2766	2805	-39
SAMEA5533800_SAMEA6057513	SAMEA6057513	SAMEA5533800	2737	2777	-40
SAMEA5533800_SAMEA6057514	SAMEA6057514	SAMEA5533800	2765	2807	-42
SAMEA5533800_SAMEA6057515	SAMEA6057515	SAMEA5533800	2765	2806	-41
SAMEA5533800_SAMEA6057516	SAMEA6057516	SAMEA5533800	2767	2810	-43
SAMEA5533800_SAMEA6057517	SAMEA6057517	SAMEA5533800	2726	2765	-39
SAMEA5533800_SAMEA6057518	SAMEA6057518	SAMEA5533800	2734	2776	-42
SAMEA5533800_SAMEA6057519	SAMEA6057519	SAMEA5533800	2768	2812	-44
SAMEA5533800_SAMEA6057520	SAMEA6057520	SAMEA5533800	2750	2786	-36
SAMEA5533800_SAMEA6057521	SAMEA6057521	SAMEA5533800	2766	2809	-43
SAMEA5533800_SAMEA6057522	SAMEA6057522	SAMEA5533800	2750	2790	-40
SAMEA5533800_SAMEA6057523	SAMEA6057523	SAMEA5533800	2764	2818	-54
SAMEA5533800_SAMEA6057524	SAMEA6057524	SAMEA5533800	2887	2965	-78
SAMEA5533800_SAMEA6057525	SAMEA6057525	SAMEA5533800	2767	2807	-40
SAMEA5533800_SAMEA6057526	SAMEA6057526	SAMEA5533800	2759	2800	-41
SAMEA5533800_SAMEA6057527	SAMEA6057527	SAMEA5533800	2756	2809	-53
SAMEA5533800_SAMEA6057528	SAMEA6057528	SAMEA5533800	2764	2815	-51
SAMEA5533800_SAMEA6057529	SAMEA6057529	SAMEA5533800	2763	2806	-43
SAMEA5533800_SAMEA6057531	SAMEA6057531	SAMEA5533800	2764	2805	-41
SAMEA5533800_SAMEA6057532	SAMEA6057532	SAMEA5533800	2771	2812	-41
SAMEA5533800_SAMEA6057533	SAMEA6057533	SAMEA5533800	2750	2786	-36
SAMEA5533800_SAMEA6057534	SAMEA6057534	SAMEA5533800	2882	2954	-72
SAMEA5533800_SAMEA6057535	SAMEA6057535	SAMEA5533800	2728	2775	-47
SAMEA5533800_SAMEA6057536	SAMEA6057536	SAMEA5533800	2731	2773	-42
SAMEA5533800_SAMEA6057537	SAMEA6057537	SAMEA5533800	2811	2909	-98
SAMEA5533800_SAMEA6057538	SAMEA6057538	SAMEA5533800	2721	2786	-65
SAMEA5533800_SAMEA6057539	SAMEA6057539	SAMEA5533800	2765	2808	-43
SAMEA5533800_SAMEA6057540	SAMEA6057540	SAMEA5533800	2758	2804	-46
SAMEA5533800_SAMEA6057542	SAMEA6057542	SAMEA5533800	2737	2777	-40
SAMEA5533800_SAMEA6057543	SAMEA6057543	SAMEA5533800	2766	2812	-46
SAMEA5533800_SAMEA6057544	SAMEA6057544	SAMEA5533800	2749	2835	-86
SAMEA5533800_SAMEA6057545	SAMEA6057545	SAMEA5533800	2768	2809	-41
SAMEA5533800_SAMEA6057546	SAMEA6057546	SAMEA5533800	2902	2975	-73
SAMEA5533800_SAMEA6057547	SAMEA6057547	SAMEA5533800	2762	2804	-42
SAMEA5533800_SAMEA6057548	SAMEA6057548	SAMEA5533800	2767	2810	-43
SAMEA5533800_SAMEA6057549	SAMEA6057549	SAMEA5533800	2731	2775	-44
SAMEA5533800_SAMEA6057550	SAMEA6057550	SAMEA5533800	2762	2803	-41
SAMEA5533800_SAMEA6057551	SAMEA6057551	SAMEA5533800	2768	2811	-43
SAMEA5533800_SAMEA6057552	SAMEA6057552	SAMEA5533800	2735	2777	-42
SAMEA5533800_SAMEA6057553	SAMEA6057553	SAMEA5533800	2727	2767	-40
SAMEA5533800_SAMEA6057554	SAMEA6057554	SAMEA5533800	2764	2806	-42
SAMEA5533800_SAMEA6057555	SAMEA6057555	SAMEA5533800	2765	2807	-42
SAMEA5533800_SAMEA6057556	SAMEA6057556	SAMEA5533800	2883	2961	-78
SAMEA5533800_SAMEA6057557	SAMEA6057557	SAMEA5533800	2766	2810	-44
SAMEA5533800_SAMEA6057558	SAMEA6057558	SAMEA5533800	2878	2948	-70
SAMEA5533800_SAMEA6057559	SAMEA6057559	SAMEA5533800	2900	2973	-73
SAMEA5533800_SAMEA6057560	SAMEA6057560	SAMEA5533800	2769	2809	-40
SAMEA5533800_SAMEA6057561	SAMEA6057561	SAMEA5533800	2765	2810	-45
SAMEA5533800_SAMEA6057562	SAMEA6057562	SAMEA5533800	2738	2778	-40
SAMEA5533800_SAMEA6057564	SAMEA6057564	SAMEA5533800	2732	2775	-43
SAMEA5533800_SAMEA6057565	SAMEA6057565	SAMEA5533800	2745	2809	-64
SAMEA5533800_SAMEA6057566	SAMEA6057566	SAMEA5533800	2754	2791	-37
SAMEA5533800_SAMEA6057567	SAMEA6057567	SAMEA5533800	2747	2835	-88
SAMEA5533800_SAMEA6057568	SAMEA6057568	SAMEA5533800	2770	2812	-42
SAMEA5533800_SAMEA6057569	SAMEA6057569	SAMEA5533800	2770	2811	-41
SAMEA5533800_SAMEA6057570	SAMEA6057570	SAMEA5533800	2763	2815	-52
SAMEA5533800_SAMEA6057571	SAMEA6057571	SAMEA5533800	2890	2964	-74
SAMEA5533800_SAMEA6057572	SAMEA6057572	SAMEA5533800	2748	2789	-41
SAMEA5533800_SAMEA6057573	SAMEA6057573	SAMEA5533800	2735	2781	-46
SAMEA5533800_SAMEA6057574	SAMEA6057574	SAMEA5533800	2733	2769	-36
SAMEA5533800_SAMEA6057575	SAMEA6057575	SAMEA5533800	2726	2768	-42
SAMEA5533800_SAMEA6057576	SAMEA6057576	SAMEA5533800	2738	2776	-38
SAMEA5533800_SAMEA6057577	SAMEA6057577	SAMEA5533800	2767	2811	-44
SAMEA5533800_SAMEA6057578	SAMEA6057578	SAMEA5533800	2769	2808	-39
SAMEA5533800_SAMEA6057579	SAMEA6057579	SAMEA5533800	2749	2785	-36
SAMEA5533800_SAMEA6057580	SAMEA6057580	SAMEA5533800	2757	2798	-41
SAMEA5533800_SAMEA6057581	SAMEA6057581	SAMEA5533800	2728	2762	-34
SAMEA5533800_SAMEA6057583	SAMEA6057583	SAMEA5533800	2762	2803	-41
SAMEA5533800_SAMEA6057584	SAMEA6057584	SAMEA5533800	2766	2810	-44
SAMEA5533800_SAMEA6057585	SAMEA6057585	SAMEA5533800	2771	2808	-37
SAMEA5533800_SAMEA6057586	SAMEA6057586	SAMEA5533800	2891	2969	-78
SAMEA5533800_SAMEA6057587	SAMEA6057587	SAMEA5533800	2761	2797	-36
SAMEA5533800_SAMEA6057588	SAMEA6057588	SAMEA5533800	2770	2808	-38
SAMEA5533800_SAMEA6057589	SAMEA6057589	SAMEA5533800	2729	2771	-42
SAMEA5533800_SAMEA6057590	SAMEA6057590	SAMEA5533800	2768	2808	-40
SAMEA5533800_SAMEA6057591	SAMEA6057591	SAMEA5533800	2770	2810	-40
SAMEA5533800_SAMEA6057592	SAMEA6057592	SAMEA5533800	2766	2807	-41
SAMEA5533800_SAMEA6057593	SAMEA6057593	SAMEA5533800	2768	2809	-41
SAMEA5533800_SAMEA6057594	SAMEA6057594	SAMEA5533800	2767	2810	-43
SAMEA5533800_SAMEA6057596	SAMEA6057596	SAMEA5533800	2769	2806	-37
SAMEA5533800_SAMEA6057597	SAMEA6057597	SAMEA5533800	2735	2775	-40
SAMEA5533800_SAMEA6057598	SAMEA6057598	SAMEA5533800	2733	2776	-43
SAMEA5533800_SAMEA6057599	SAMEA6057599	SAMEA5533800	2768	2811	-43
SAMEA5533800_SAMEA6057600	SAMEA6057600	SAMEA5533800	2767	2810	-43
SAMEA5533800_SAMEA6057601	SAMEA6057601	SAMEA5533800	2769	2809	-40
SAMEA5533800_SAMEA6057602	SAMEA6057602	SAMEA5533800	2876	2958	-82
SAMEA5533800_SAMEA6057603	SAMEA6057603	SAMEA5533800	2764	2803	-39
SAMEA5533800_SAMEA6057604	SAMEA6057604	SAMEA5533800	2762	2815	-53
SAMEA5533800_SAMEA6057605	SAMEA6057605	SAMEA5533800	2765	2806	-41
SAMEA5533800_SAMEA6057606	SAMEA6057606	SAMEA5533800	2739	2778	-39
SAMEA5533800_SAMEA6057607	SAMEA6057607	SAMEA5533800	2769	2812	-43
SAMEA5533800_SAMEA6057608	SAMEA6057608	SAMEA5533800	2764	2815	-51
SAMEA5533800_SAMEA6057609	SAMEA6057609	SAMEA5533800	2733	2776	-43
SAMEA5533800_SAMEA6057610	SAMEA6057610	SAMEA5533800	2771	2812	-41
SAMEA5533800_SAMEA6057611	SAMEA6057611	SAMEA5533800	2748	2810	-62
SAMEA5533800_SAMEA6057612	SAMEA6057612	SAMEA5533800	2745	2836	-91
SAMEA5533800_SAMEA6057613	SAMEA6057613	SAMEA5533800	2767	2809	-42
SAMEA5533800_SAMEA6057614	SAMEA6057614	SAMEA5533800	2731	2775	-44
SAMEA5533800_SAMEA6057615	SAMEA6057615	SAMEA5533800	2737	2777	-40
SAMEA5533800_SAMEA6057616	SAMEA6057616	SAMEA5533800	2763	2805	-42
SAMEA5533800_SAMEA6057617	SAMEA6057617	SAMEA5533800	2762	2815	-53
SAMEA5533800_SAMEA6057618	SAMEA6057618	SAMEA5533800	2762	2806	-44
SAMEA5533800_SAMEA6057619	SAMEA6057619	SAMEA5533800	2733	2779	-46
SAMEA5533800_SAMEA6057620	SAMEA6057620	SAMEA5533800	2769	2807	-38
SAMEA5533800_SAMEA6057621	SAMEA6057621	SAMEA5533800	2764	2805	-41
SAMEA5533800_SAMEA6057622	SAMEA6057622	SAMEA5533800	2763	2806	-43
SAMEA5533800_SAMEA6057623	SAMEA6057623	SAMEA5533800	2744	2780	-36
SAMEA5533800_SAMEA6057624	SAMEA6057624	SAMEA5533800	2763	2803	-40
SAMEA5533800_SAMEA6057625	SAMEA6057625	SAMEA5533800	2739	2780	-41
SAMEA5533800_SAMEA6057626	SAMEA6057626	SAMEA5533800	2742	2781	-39
SAMEA5533800_SAMEA6057627	SAMEA6057627	SAMEA5533800	2751	2790	-39
SAMEA5533800_SAMEA6057628	SAMEA6057628	SAMEA5533800	2715	2755	-40
SAMEA5533800_SAMEA6057629	SAMEA6057629	SAMEA5533800	2732	2774	-42
SAMEA5533800_SAMEA6057630	SAMEA6057630	SAMEA5533800	2766	2810	-44
SAMEA5533800_SAMEA6057631	SAMEA6057631	SAMEA5533800	2737	2777	-40
SAMEA5533800_SAMEA6057632	SAMEA6057632	SAMEA5533800	2767	2809	-42
SAMEA5533800_SAMEA6057633	SAMEA6057633	SAMEA5533800	2751	2835	-84
SAMEA5533800_SAMEA6057634	SAMEA6057634	SAMEA5533800	2728	2775	-47
SAMEA5533800_SAMEA6057635	SAMEA6057635	SAMEA5533800	2765	2806	-41
SAMEA5533800_SAMEA6057636	SAMEA6057636	SAMEA5533800	2764	2806	-42
SAMEA5533800_SAMEA6057637	SAMEA6057637	SAMEA5533800	2731	2774	-43
SAMEA5533800_SAMEA6057638	SAMEA6057638	SAMEA5533800	2728	2773	-45
SAMEA5533800_SAMEA6057639	SAMEA6057639	SAMEA5533800	2755	2797	-42
SAMEA5533800_SAMEA6057640	SAMEA6057640	SAMEA5533800	2752	2788	-36
SAMEA5533800_SAMEA6057641	SAMEA6057641	SAMEA5533800	2768	2808	-40
SAMEA5533800_SAMEA6057642	SAMEA6057642	SAMEA5533800	2735	2779	-44
SAMEA5533800_SAMEA6057643	SAMEA6057643	SAMEA5533800	2761	2805	-44
SAMEA5533800_SAMEA6057644	SAMEA6057644	SAMEA5533800	2734	2777	-43
SAMEA5533800_SAMEA6057645	SAMEA6057645	SAMEA5533800	2769	2808	-39
SAMEA5533800_SAMEA6057646	SAMEA6057646	SAMEA5533800	2770	2809	-39
SAMEA5533800_SAMEA6057647	SAMEA6057647	SAMEA5533800	2735	2776	-41
SAMEA5533800_SAMEA6057648	SAMEA6057648	SAMEA5533800	2770	2812	-42
SAMEA5533800_SAMEA6057649	SAMEA6057649	SAMEA5533800	2771	2808	-37
SAMEA5533800_SAMEA6057650	SAMEA6057650	SAMEA5533800	2765	2805	-40
SAMEA5533800_SAMEA6057652	SAMEA6057652	SAMEA5533800	2765	2808	-43
SAMEA5533800_SAMEA6057653	SAMEA6057653	SAMEA5533800	2750	2786	-36
SAMEA5533800_SAMEA6057654	SAMEA6057654	SAMEA5533800	2736	2777	-41
SAMEA5533800_SAMEA6057655	SAMEA6057655	SAMEA5533800	2766	2805	-39
SAMEA5533800_SAMEA6057656	SAMEA6057656	SAMEA5533800	2766	2807	-41
SAMEA5533800_SAMEA6057657	SAMEA6057657	SAMEA5533800	2766	2804	-38
SAMEA5533800_SAMEA6057658	SAMEA6057658	SAMEA5533800	2766	2809	-43
SAMEA5533800_SAMEA6057659	SAMEA6057659	SAMEA5533800	2768	2812	-44
SAMEA5533800_SAMEA6057660	SAMEA6057660	SAMEA5533800	2770	2810	-40
SAMEA5533800_SAMEA6057661	SAMEA6057661	SAMEA5533800	2735	2777	-42
SAMEA5533800_SAMEA6057662	SAMEA6057662	SAMEA5533800	2733	2775	-42
SAMEA5533800_SAMEA6057663	SAMEA6057663	SAMEA5533800	2770	2810	-40
SAMEA5533800_SAMEA6057664	SAMEA6057664	SAMEA5533800	2754	2793	-39
SAMEA5533800_SAMEA6057665	SAMEA6057665	SAMEA5533800	2735	2777	-42
SAMEA5533800_SAMEA6057666	SAMEA6057666	SAMEA5533800	2763	2806	-43
SAMEA5533800_SAMEA6057667	SAMEA6057667	SAMEA5533800	2768	2802	-34
SAMEA5533800_SAMEA6057668	SAMEA6057668	SAMEA5533800	2764	2808	-44
SAMEA5533800_SAMEA6057669	SAMEA6057669	SAMEA5533800	2731	2775	-44
SAMEA5533800_SAMEA6057670	SAMEA6057670	SAMEA5533800	2769	2812	-43
SAMEA5533800_SAMEA6057671	SAMEA6057671	SAMEA5533800	2762	2804	-42
SAMEA5533800_SAMEA6057672	SAMEA6057672	SAMEA5533800	2732	2774	-42
SAMEA5533800_SAMEA6057673	SAMEA6057673	SAMEA5533800	2733	2770	-37
SAMEA5533800_SAMEA6057674	SAMEA6057674	SAMEA5533800	2735	2776	-41
SAMEA5533800_SAMEA6057675	SAMEA6057675	SAMEA5533800	2736	2777	-41
SAMEA5533800_SAMEA6057676	SAMEA6057676	SAMEA5533800	2737	2777	-40
SAMEA5533800_SAMEA6057677	SAMEA6057677	SAMEA5533800	2768	2812	-44
SAMEA5533800_SAMEA6057678	SAMEA6057678	SAMEA5533800	2756	2817	-61
SAMEA5533800_SAMEA6057679	SAMEA6057679	SAMEA5533800	2736	2778	-42
SAMEA5533800_SAMEA6057680	SAMEA6057680	SAMEA5533800	2767	2809	-42
SAMEA5533800_SAMEA6057681	SAMEA6057681	SAMEA5533800	2760	2813	-53
SAMEA5533800_SAMEA6057682	SAMEA6057682	SAMEA5533800	2735	2773	-38
SAMEA5533800_SAMEA6057683	SAMEA6057683	SAMEA5533800	2734	2775	-41
SAMEA5533800_SAMEA6057684	SAMEA6057684	SAMEA5533800	2763	2814	-51
SAMEA5533800_SAMEA6057685	SAMEA6057685	SAMEA5533800	2764	2817	-53
SAMEA5533800_SAMEA6057686	SAMEA6057686	SAMEA5533800	2736	2777	-41
SAMEA5533800_SAMEA6057687	SAMEA6057687	SAMEA5533800	2732	2770	-38
SAMEA5533800_SAMEA6057688	SAMEA6057688	SAMEA5533800	2733	2774	-41
SAMEA5533800_SAMEA6057690	SAMEA6057690	SAMEA5533800	2768	2808	-40
SAMEA5533800_SAMEA6057691	SAMEA6057691	SAMEA5533800	2764	2810	-46
SAMEA5533800_SAMEA6057692	SAMEA6057692	SAMEA5533800	2734	2782	-48
SAMEA5533800_SAMEA6057693	SAMEA6057693	SAMEA5533800	2768	2809	-41
SAMEA5533800_SAMEA6057694	SAMEA6057694	SAMEA5533800	2769	2810	-41
SAMEA5533800_SAMEA6057695	SAMEA6057695	SAMEA5533800	2763	2805	-42
SAMEA5533800_SAMEA6057696	SAMEA6057696	SAMEA5533800	2731	2774	-43
SAMEA5533800_SAMEA6057697	SAMEA6057697	SAMEA5533800	2756	2797	-41
SAMEA5533800_SAMEA6057698	SAMEA6057698	SAMEA5533800	2762	2799	-37
SAMEA5533800_SAMEA6057699	SAMEA6057699	SAMEA5533800	2722	2763	-41
SAMEA5533800_SAMEA6057700	SAMEA6057700	SAMEA5533800	2725	2772	-47
SAMEA5533800_SAMEA6057701	SAMEA6057701	SAMEA5533800	2766	2809	-43
SAMEA5533800_SAMEA6057702	SAMEA6057702	SAMEA5533800	2881	2959	-78
SAMEA5533800_SAMEA6057703	SAMEA6057703	SAMEA5533800	2736	2777	-41
SAMEA5533800_SAMEA6057704	SAMEA6057704	SAMEA5533800	2734	2776	-42
SAMEA5533800_SAMEA6057705	SAMEA6057705	SAMEA5533800	2735	2773	-38
SAMEA5533800_SAMEA6057706	SAMEA6057706	SAMEA5533800	2731	2774	-43
SAMEA5533800_SAMEA6057707	SAMEA6057707	SAMEA5533800	2759	2800	-41
SAMEA5533800_SAMEA6057708	SAMEA6057708	SAMEA5533800	2736	2778	-42
SAMEA5533800_SAMEA6057709	SAMEA6057709	SAMEA5533800	2732	2773	-41
SAMEA5533800_SAMEA6057710	SAMEA6057710	SAMEA5533800	2768	2810	-42
SAMEA5533800_SAMEA6057711	SAMEA6057711	SAMEA5533800	2740	2808	-68
SAMEA5533800_SAMEA6057712	SAMEA6057712	SAMEA5533800	2734	2776	-42
SAMEA5533800_SAMEA6057713	SAMEA6057713	SAMEA5533800	2727	2771	-44
SAMEA5533800_SAMEA6057714	SAMEA6057714	SAMEA5533800	2738	2776	-38
SAMEA5533800_SAMEA6057715	SAMEA6057715	SAMEA5533800	2732	2777	-45
SAMEA5533800_SAMEA6057716	SAMEA6057716	SAMEA5533800	2768	2812	-44
SAMEA5533800_SAMEA6057717	SAMEA6057717	SAMEA5533800	2769	2811	-42
SAMEA5533800_SAMEA6057718	SAMEA6057718	SAMEA5533800	2768	2811	-43
SAMEA5533800_SAMEA6057719	SAMEA6057719	SAMEA5533800	2768	2807	-39
SAMEA5533800_SAMEA6057720	SAMEA6057720	SAMEA5533800	2735	2778	-43
SAMEA5533800_SAMEA6057721	SAMEA6057721	SAMEA5533800	2768	2810	-42
SAMEA5533800_SAMEA6057722	SAMEA6057722	SAMEA5533800	2881	2965	-84
SAMEA5533800_SAMEA6057723	SAMEA6057723	SAMEA5533800	2701	2739	-38
SAMEA5533800_SAMEA6057724	SAMEA6057724	SAMEA5533800	2762	2806	-44
SAMEA5533800_SAMEA6057725	SAMEA6057725	SAMEA5533800	2772	2812	-40
SAMEA5533800_SAMEA6057726	SAMEA6057726	SAMEA5533800	2883	2963	-80
SAMEA5533800_SAMEA6057727	SAMEA6057727	SAMEA5533800	2752	2797	-45
SAMEA5533800_SAMEA6057728	SAMEA6057728	SAMEA5533800	2767	2808	-41
SAMEA5533800_SAMEA6057729	SAMEA6057729	SAMEA5533800	2763	2807	-44
SAMEA5533800_SAMEA6057730	SAMEA6057730	SAMEA5533800	2771	2811	-40
SAMEA5533800_SAMEA6057731	SAMEA6057731	SAMEA5533800	2768	2812	-44
SAMEA5533800_SAMEA6057732	SAMEA6057732	SAMEA5533800	2858	2936	-78
SAMEA5533800_SAMEA6057733	SAMEA6057733	SAMEA5533800	2736	2777	-41
SAMEA5533800_SAMEA6057735	SAMEA6057735	SAMEA5533800	2769	2810	-41
SAMEA5533800_SAMEA6057736	SAMEA6057736	SAMEA5533800	2769	2807	-38
SAMEA5533800_SAMEA6057737	SAMEA6057737	SAMEA5533800	2767	2807	-40
SAMEA5533800_SAMEA6057738	SAMEA6057738	SAMEA5533800	2738	2778	-40
SAMEA5533800_SAMEA6057739	SAMEA6057739	SAMEA5533800	2768	2812	-44
SAMEA5533800_SAMEA6057740	SAMEA6057740	SAMEA5533800	2737	2777	-40
SAMEA5533800_SAMEA6057741	SAMEA6057741	SAMEA5533800	2753	2790	-37
SAMEA5533800_SAMEA6057742	SAMEA6057742	SAMEA5533800	2734	2772	-38
SAMEA5533800_SAMEA6057743	SAMEA6057743	SAMEA5533800	2769	2807	-38
SAMEA5533800_SAMEA6057744	SAMEA6057744	SAMEA5533800	2768	2812	-44
SAMEA5533800_SAMEA6057745	SAMEA6057745	SAMEA5533800	2730	2772	-42
SAMEA5533800_SAMEA6057746	SAMEA6057746	SAMEA5533800	2735	2775	-40
SAMEA5533800_SAMEA6057747	SAMEA6057747	SAMEA5533800	2769	2807	-38
SAMEA5533800_SAMEA6057748	SAMEA6057748	SAMEA5533800	2733	2776	-43
SAMEA5533800_SAMEA6057749	SAMEA6057749	SAMEA5533800	2767	2811	-44
SAMEA5533800_SAMEA6057750	SAMEA6057750	SAMEA5533800	2762	2802	-40
SAMEA5533800_SAMEA6057751	SAMEA6057751	SAMEA5533800	2756	2818	-62
SAMEA5533800_SAMEA6057752	SAMEA6057752	SAMEA5533800	2730	2774	-44
SAMEA5533800_SAMEA6057753	SAMEA6057753	SAMEA5533800	2730	2773	-43
SAMEA5533800_SAMEA6057754	SAMEA6057754	SAMEA5533800	2768	2811	-43
SAMEA5533800_SAMEA6057755	SAMEA6057755	SAMEA5533800	2771	2807	-36
SAMEA5533800_SAMEA6057756	SAMEA6057756	SAMEA5533800	2768	2812	-44
SAMEA5533800_SAMEA6057757	SAMEA6057757	SAMEA5533800	2759	2799	-40
SAMEA5533800_SAMEA6057758	SAMEA6057758	SAMEA5533800	2763	2805	-42
SAMEA5533800_SAMEA6057759	SAMEA6057759	SAMEA5533800	2729	2771	-42
SAMEA5533800_SAMEA6057760	SAMEA6057760	SAMEA5533800	2735	2775	-40
SAMEA5533800_SAMEA6057761	SAMEA6057761	SAMEA5533800	2749	2835	-86
SAMEA5533800_SAMEA6057762	SAMEA6057762	SAMEA5533800	2710	2747	-37
SAMEA5533800_SAMEA6057763	SAMEA6057763	SAMEA5533800	2767	2809	-42
SAMEA5533800_SAMEA6057764	SAMEA6057764	SAMEA5533800	2726	2761	-35
SAMEA5533800_SAMEA6057766	SAMEA6057766	SAMEA5533800	2762	2798	-36
SAMEA5533800_SAMEA6057767	SAMEA6057767	SAMEA5533800	2770	2816	-46
SAMEA5533800_SAMEA6057768	SAMEA6057768	SAMEA5533800	2760	2803	-43
SAMEA5533800_SAMEA6057769	SAMEA6057769	SAMEA5533800	2770	2808	-38
SAMEA5533800_SAMEA6057770	SAMEA6057770	SAMEA5533800	2728	2774	-46
SAMEA5533800_SAMEA6057771	SAMEA6057771	SAMEA5533800	2730	2775	-45
SAMEA5533800_SAMEA6057772	SAMEA6057772	SAMEA5533800	2706	2745	-39
SAMEA5533800_SAMEA6057773	SAMEA6057773	SAMEA5533800	2768	2811	-43
SAMEA5533800_SAMEA6057774	SAMEA6057774	SAMEA5533800	2768	2807	-39
SAMEA5533800_SAMEA6057775	SAMEA6057775	SAMEA5533800	2768	2807	-39
SAMEA5533800_SAMEA6057776	SAMEA6057776	SAMEA5533800	2762	2800	-38
SAMEA5533800_SAMEA6057777	SAMEA6057777	SAMEA5533800	2768	2810	-42
SAMEA5533800_SAMEA6057778	SAMEA6057778	SAMEA5533800	2766	2808	-42
SAMEA5533800_SAMEA6057779	SAMEA6057779	SAMEA5533800	2731	2772	-41
SAMEA5533800_SAMEA6057781	SAMEA6057781	SAMEA5533800	2764	2810	-46
SAMEA5533800_SAMEA6057782	SAMEA6057782	SAMEA5533800	2770	2810	-40
SAMEA5533800_SAMEA6057783	SAMEA6057783	SAMEA5533800	2765	2810	-45
SAMEA5533800_SAMEA6057784	SAMEA6057784	SAMEA5533800	2884	2960	-76
SAMEA5533800_SAMEA6057785	SAMEA6057785	SAMEA5533800	2768	2812	-44
SAMEA5533800_SAMEA6057786	SAMEA6057786	SAMEA5533800	2736	2782	-46
SAMEA5533800_SAMEA6057787	SAMEA6057787	SAMEA5533800	2770	2810	-40
SAMEA5533800_SAMEA6057788	SAMEA6057788	SAMEA5533800	2878	2961	-83
SAMEA5533800_SAMEA6057789	SAMEA6057789	SAMEA5533800	2879	2960	-81
SAMEA5533800_SAMEA6057790	SAMEA6057790	SAMEA5533800	2736	2513	223
SAMEA5533800_SAMEA6057791	SAMEA6057791	SAMEA5533800	2735	2777	-42
SAMEA5533800_SAMEA6057792	SAMEA6057792	SAMEA5533800	2724	2764	-40
SAMEA5533800_SAMEA6057795	SAMEA6057795	SAMEA5533800	2752	2815	-63
SAMEA5533800_SAMEA6057796	SAMEA6057796	SAMEA5533800	2770	2812	-42
SAMEA5533800_SAMEA6057797	SAMEA6057797	SAMEA5533800	2737	2777	-40
SAMEA5533800_SAMEA6057798	SAMEA6057798	SAMEA5533800	2756	2794	-38
SAMEA5533800_SAMEA6057799	SAMEA6057799	SAMEA5533800	2767	2810	-43
SAMEA5533800_SAMEA6057800	SAMEA6057800	SAMEA5533800	2736	2777	-41
SAMEA5533800_SAMEA6057801	SAMEA6057801	SAMEA5533800	2720	2758	-38
SAMEA5533800_SAMEA6057802	SAMEA6057802	SAMEA5533800	2762	2807	-45
SAMEA5533800_SAMEA6057803	SAMEA6057803	SAMEA5533800	2771	2812	-41
SAMEA5533800_SAMEA6057804	SAMEA6057804	SAMEA5533800	2766	2804	-38
SAMEA5533800_SAMEA6057806	SAMEA6057806	SAMEA5533800	2766	2804	-38
SAMEA5533800_SAMEA6057807	SAMEA6057807	SAMEA5533800	2765	2809	-44
SAMEA5533800_SAMEA6057808	SAMEA6057808	SAMEA5533800	2746	2785	-39
SAMEA5533800_SAMEA6057810	SAMEA6057810	SAMEA5533800	2723	2762	-39
SAMEA5533800_SAMEA6057812	SAMEA6057812	SAMEA5533800	2756	2794	-38
SAMEA5533800_SAMEA6057813	SAMEA6057813	SAMEA5533800	2767	2812	-45
SAMEA5533800_SAMEA6057814	SAMEA6057814	SAMEA5533800	2885	2961	-76
SAMEA5533800_SAMEA6057815	SAMEA6057815	SAMEA5533800	2872	2948	-76
SAMEA5533800_SAMEA6057816	SAMEA6057816	SAMEA5533800	2769	2807	-38
SAMEA5533800_SAMEA6057817	SAMEA6057817	SAMEA5533800	2723	2765	-42
SAMEA5533800_SAMEA6057818	SAMEA6057818	SAMEA5533800	2749	2814	-65
SAMEA5533800_SAMEA6057819	SAMEA6057819	SAMEA5533800	2751	2789	-38
SAMEA5533800_SAMEA6057821	SAMEA6057821	SAMEA5533800	2737	2778	-41
SAMEA5533800_SAMEA6057822	SAMEA6057822	SAMEA5533800	2737	2777	-40
SAMEA5533800_SAMEA6057824	SAMEA6057824	SAMEA5533800	2769	2811	-42
SAMEA5533800_SAMEA6057825	SAMEA6057825	SAMEA5533800	2767	2804	-37
SAMEA5533800_SAMEA6057826	SAMEA6057826	SAMEA5533800	2755	2799	-44
SAMEA5533800_SAMEA6057827	SAMEA6057827	SAMEA5533800	2768	2808	-40
SAMEA5533800_SAMEA6057828	SAMEA6057828	SAMEA5533800	2770	2812	-42
SAMEA5533800_SAMEA6057829	SAMEA6057829	SAMEA5533800	2764	2815	-51
SAMEA5533800_SAMEA6057830	SAMEA6057830	SAMEA5533800	2765	2803	-38
SAMEA5533800_SAMEA6057831	SAMEA6057831	SAMEA5533800	2764	2804	-40
SAMEA5533800_SAMEA6057832	SAMEA6057832	SAMEA5533800	2768	2809	-41
SAMEA5533800_SAMEA6057833	SAMEA6057833	SAMEA5533800	2767	2809	-42
SAMEA5533800_SAMEA6057834	SAMEA6057834	SAMEA5533800	2738	2774	-36
SAMEA5533800_SAMEA6057835	SAMEA6057835	SAMEA5533800	2746	2779	-33
SAMEA5533800_SAMEA6057836	SAMEA6057836	SAMEA5533800	2768	2810	-42
SAMEA5533800_SAMEA6057837	SAMEA6057837	SAMEA5533800	2761	2798	-37
SAMEA5533800_SAMEA6057838	SAMEA6057838	SAMEA5533800	2758	2820	-62
SAMEA5533800_SAMEA6057839	SAMEA6057839	SAMEA5533800	2764	2805	-41
SAMEA5533800_SAMEA6057840	SAMEA6057840	SAMEA5533800	2770	2810	-40
SAMEA5533800_SAMEA6057841	SAMEA6057841	SAMEA5533800	2768	2805	-37
SAMEA5533800_SAMEA6057842	SAMEA6057842	SAMEA5533800	2724	2759	-35
SAMEA5533800_SAMEA6057843	SAMEA6057843	SAMEA5533800	2764	2804	-40
SAMEA5533800_SAMEA6057844	SAMEA6057844	SAMEA5533800	2769	2807	-38
SAMEA5533800_SAMEA6057845	SAMEA6057845	SAMEA5533800	2739	2778	-39
SAMEA5533800_SAMEA6057846	SAMEA6057846	SAMEA5533800	2764	2806	-42
SAMEA5533800_SAMEA6057847	SAMEA6057847	SAMEA5533800	2763	2806	-43
SAMEA5533800_SAMEA6057848	SAMEA6057848	SAMEA5533800	2733	2775	-42
SAMEA5533800_SAMEA6057849	SAMEA6057849	SAMEA5533800	2772	2807	-35
SAMEA5533800_SAMEA6057850	SAMEA6057850	SAMEA5533800	2892	2975	-83
SAMEA5533800_SAMEA6057851	SAMEA6057851	SAMEA5533800	2741	2779	-38
SAMEA5533800_SAMEA6057852	SAMEA6057852	SAMEA5533800	2767	2809	-42
SAMEA5533800_SAMEA6057853	SAMEA6057853	SAMEA5533800	2728	2771	-43
SAMEA5533800_SAMEA6057854	SAMEA6057854	SAMEA5533800	2750	2808	-58
SAMEA5533800_SAMEA6057855	SAMEA6057855	SAMEA5533800	2769	2807	-38
SAMEA5533800_SAMEA6057856	SAMEA6057856	SAMEA5533800	2770	2809	-39
SAMEA5533800_SAMEA6057857	SAMEA6057857	SAMEA5533800	2761	2805	-44
SAMEA5533800_SAMEA6057858	SAMEA6057858	SAMEA5533800	2756	2819	-63
SAMEA5533800_SAMEA6057859	SAMEA6057859	SAMEA5533800	2748	2830	-82
SAMEA5533800_SAMEA6057860	SAMEA6057860	SAMEA5533800	2771	2807	-36
SAMEA5533800_SAMEA6057861	SAMEA6057861	SAMEA5533800	2728	2766	-38
SAMEA5533800_SAMEA6057862	SAMEA6057862	SAMEA5533800	2769	2811	-42
SAMEA5533800_SAMEA6057863	SAMEA6057863	SAMEA5533800	2771	2812	-41
SAMEA5533800_SAMEA6057864	SAMEA6057864	SAMEA5533800	2881	2961	-80
SAMEA5533800_SAMEA6057865	SAMEA6057865	SAMEA5533800	2772	2809	-37
SAMEA5533800_SAMEA6057866	SAMEA6057866	SAMEA5533800	2730	2773	-43
SAMEA5533800_SAMEA6057868	SAMEA6057868	SAMEA5533800	2731	2773	-42
SAMEA5533800_SAMEA6057869	SAMEA6057869	SAMEA5533800	2722	2761	-39
SAMEA5533800_SAMEA6057870	SAMEA6057870	SAMEA5533800	2767	2810	-43
SAMEA5533800_SAMEA6057871	SAMEA6057871	SAMEA5533800	2818	2898	-80
SAMEA5533800_SAMEA6057872	SAMEA6057872	SAMEA5533800	2770	2810	-40
SAMEA5533800_SAMEA6057873	SAMEA6057873	SAMEA5533800	2731	2774	-43
SAMEA5533800_SAMEA6057874	SAMEA6057874	SAMEA5533800	2755	2817	-62
SAMEA5533800_SAMEA6057875	SAMEA6057875	SAMEA5533800	2749	2809	-60
SAMEA5533800_SAMEA6057876	SAMEA6057876	SAMEA5533800	2875	2957	-82
SAMEA5533800_SAMEA6057877	SAMEA6057877	SAMEA5533800	2762	2804	-42
SAMEA5533800_SAMEA6057878	SAMEA6057878	SAMEA5533800	2736	2777	-41
SAMEA5533800_SAMEA6057879	SAMEA6057879	SAMEA5533800	2763	2807	-44
SAMEA5533800_SAMEA6057880	SAMEA6057880	SAMEA5533800	2765	2805	-40
SAMEA5533800_SAMEA6057881	SAMEA6057881	SAMEA5533800	2727	2772	-45
SAMEA5533800_SAMEA6057882	SAMEA6057882	SAMEA5533800	2713	2753	-40
SAMEA5533800_SAMEA6057883	SAMEA6057883	SAMEA5533800	2761	2804	-43
SAMEA5533800_SAMEA6057885	SAMEA6057885	SAMEA5533800	2734	2772	-38
SAMEA5533800_SAMEA6057886	SAMEA6057886	SAMEA5533800	2885	2961	-76
SAMEA5533800_SAMEA6057887	SAMEA6057887	SAMEA5533800	2737	2778	-41
SAMEA5533800_SAMEA6057888	SAMEA6057888	SAMEA5533800	2769	2810	-41
SAMEA5533800_SAMEA6057889	SAMEA6057889	SAMEA5533800	2760	2803	-43
SAMEA5533800_SAMEA6057890	SAMEA6057890	SAMEA5533800	2760	2800	-40
SAMEA5533800_SAMEA6057891	SAMEA6057891	SAMEA5533800	2743	2781	-38
SAMEA5533800_SAMEA6057892	SAMEA6057892	SAMEA5533800	2885	2961	-76
SAMEA5533800_SAMEA6057893	SAMEA6057893	SAMEA5533800	2770	2812	-42
SAMEA5533800_SAMEA6057894	SAMEA6057894	SAMEA5533800	2767	2802	-35
SAMEA5533800_SAMEA6057895	SAMEA6057895	SAMEA5533800	2734	2777	-43
SAMEA5533800_SAMEA6057896	SAMEA6057896	SAMEA5533800	2763	2807	-44
SAMEA5533800_SAMEA6057897	SAMEA6057897	SAMEA5533800	2726	2773	-47
SAMEA5533800_SAMEA6057898	SAMEA6057898	SAMEA5533800	2768	2808	-40
SAMEA5533800_SAMEA6057899	SAMEA6057899	SAMEA5533800	2763	2806	-43
SAMEA5533800_SAMEA6057900	SAMEA6057900	SAMEA5533800	2764	2800	-36
SAMEA5533800_SAMEA6057901	SAMEA6057901	SAMEA5533800	2767	2807	-40
SAMEA5533800_SAMEA6057902	SAMEA6057902	SAMEA5533800	2883	2959	-76
SAMEA5533800_SAMEA6057903	SAMEA6057903	SAMEA5533800	2889	2968	-79
SAMEA5533800_SAMEA6057904	SAMEA6057904	SAMEA5533800	2721	2759	-38
SAMEA5533800_SAMEA6057905	SAMEA6057905	SAMEA5533800	2768	2811	-43
SAMEA5533800_SAMEA6057906	SAMEA6057906	SAMEA5533800	2750	2794	-44
SAMEA5533800_SAMEA6057907	SAMEA6057907	SAMEA5533800	2735	2776	-41
SAMEA5533800_SAMEA6057908	SAMEA6057908	SAMEA5533800	2736	2777	-41
SAMEA5533800_SAMEA6057909	SAMEA6057909	SAMEA5533800	2749	2835	-86
SAMEA5533800_SAMEA6057910	SAMEA6057910	SAMEA5533800	2769	2807	-38
SAMEA5533800_SAMEA6057911	SAMEA6057911	SAMEA5533800	2764	2810	-46
SAMEA5533800_SAMEA6057912	SAMEA6057912	SAMEA5533800	2731	2774	-43
SAMEA5533800_SAMEA6057913	SAMEA6057913	SAMEA5533800	2766	2804	-38
SAMEA5533800_SAMEA6057914	SAMEA6057914	SAMEA5533800	2758	2819	-61
SAMEA5533800_SAMEA6057915	SAMEA6057915	SAMEA5533800	2737	2776	-39
SAMEA5533800_SAMEA6057916	SAMEA6057916	SAMEA5533800	2769	2809	-40
SAMEA5533800_SAMEA6057917	SAMEA6057917	SAMEA5533800	2767	2809	-42
SAMEA5533800_SAMEA6057918	SAMEA6057918	SAMEA5533800	2728	2766	-38
SAMEA5533800_SAMEA6057919	SAMEA6057919	SAMEA5533800	2767	2807	-40
SAMEA5533800_SAMEA6057920	SAMEA6057920	SAMEA5533800	2768	2813	-45
SAMEA5533800_SAMEA6057921	SAMEA6057921	SAMEA5533800	2727	2771	-44
SAMEA5533800_SAMEA6057922	SAMEA6057922	SAMEA5533800	2765	2803	-38
SAMEA5533800_SAMEA6057923	SAMEA6057923	SAMEA5533800	2732	2775	-43
SAMEA5533800_SAMEA6057924	SAMEA6057924	SAMEA5533800	2733	2784	-51
SAMEA5533800_SAMEA6057925	SAMEA6057925	SAMEA5533800	2767	2812	-45
SAMEA5533800_SAMEA6057926	SAMEA6057926	SAMEA5533800	2731	2774	-43
SAMEA5533800_SAMEA6057927	SAMEA6057927	SAMEA5533800	2769	2811	-42
SAMEA5533800_SAMEA6057928	SAMEA6057928	SAMEA5533800	2762	2807	-45
SAMEA5533800_SAMEA6057929	SAMEA6057929	SAMEA5533800	2769	2808	-39
SAMEA5533800_SAMEA6057930	SAMEA6057930	SAMEA5533800	2739	2777	-38
SAMEA5533800_SAMEA6057931	SAMEA6057931	SAMEA5533800	2768	2806	-38
SAMEA5533800_SAMEA6057932	SAMEA6057932	SAMEA5533800	2722	2767	-45
SAMEA5533800_SAMEA6057933	SAMEA6057933	SAMEA5533800	2763	2804	-41
SAMEA5533800_SAMEA6057934	SAMEA6057934	SAMEA5533800	2764	2809	-45
SAMEA5533800_SAMEA6057935	SAMEA6057935	SAMEA5533800	2766	2809	-43
SAMEA5533800_SAMEA6057936	SAMEA6057936	SAMEA5533800	2766	2809	-43
SAMEA5533800_SAMEA6057937	SAMEA6057937	SAMEA5533800	2761	2800	-39
SAMEA5533800_SAMEA6057938	SAMEA6057938	SAMEA5533800	2734	2775	-41
SAMEA5533800_SAMEA6057939	SAMEA6057939	SAMEA5533800	2768	2808	-40
SAMEA5533800_SAMEA6057940	SAMEA6057940	SAMEA5533800	2753	2795	-42
SAMEA5533800_SAMEA6057941	SAMEA6057941	SAMEA5533800	2731	2771	-40
SAMEA5533800_SAMEA6057942	SAMEA6057942	SAMEA5533800	2766	2807	-41
SAMEA5533800_SAMEA6057945	SAMEA6057945	SAMEA5533800	2763	2804	-41
SAMEA5533800_SAMEA6057947	SAMEA6057947	SAMEA5533800	2733	2775	-42
SAMEA5533800_SAMEA6057948	SAMEA6057948	SAMEA5533800	2767	2807	-40
SAMEA5533800_SAMEA6057949	SAMEA6057949	SAMEA5533800	2766	2807	-41
SAMEA5533800_SAMEA6057950	SAMEA6057950	SAMEA5533800	2765	2810	-45
SAMEA5533800_SAMEA6057951	SAMEA6057951	SAMEA5533800	2743	2782	-39
SAMEA5533800_SAMEA6057952	SAMEA6057952	SAMEA5533800	2768	2812	-44
SAMEA5533800_SAMEA6057953	SAMEA6057953	SAMEA5533800	2767	2809	-42
SAMEA5533800_SAMEA6057954	SAMEA6057954	SAMEA5533800	2767	2809	-42
SAMEA5533800_SAMEA6057955	SAMEA6057955	SAMEA5533800	2771	2808	-37
SAMEA5533800_SAMEA6057956	SAMEA6057956	SAMEA5533800	2736	2776	-40
SAMEA5533800_SAMEA6057957	SAMEA6057957	SAMEA5533800	2736	2775	-39
SAMEA5533800_SAMEA6057958	SAMEA6057958	SAMEA5533800	2766	2814	-48
SAMEA5533800_SAMEA6057959	SAMEA6057959	SAMEA5533800	2767	2808	-41
SAMEA5533800_SAMEA6057960	SAMEA6057960	SAMEA5533800	2768	2807	-39
SAMEA5533800_SAMEA6057961	SAMEA6057961	SAMEA5533800	2883	2963	-80
SAMEA5533800_SAMEA6057962	SAMEA6057962	SAMEA5533800	2767	2807	-40
SAMEA5533800_SAMEA6057963	SAMEA6057963	SAMEA5533800	2762	2804	-42
SAMEA5533800_SAMEA6057964	SAMEA6057964	SAMEA5533800	2734	2776	-42
SAMEA5533800_SAMEA6057965	SAMEA6057965	SAMEA5533800	2736	2775	-39
SAMEA5533800_SAMEA6057966	SAMEA6057966	SAMEA5533800	2772	2812	-40
SAMEA5533800_SAMEA6057967	SAMEA6057967	SAMEA5533800	2734	2777	-43
SAMEA5533800_SAMEA6057968	SAMEA6057968	SAMEA5533800	2765	2804	-39
SAMEA5533800_SAMEA6057969	SAMEA6057969	SAMEA5533800	2767	2808	-41
SAMEA5533800_SAMEA6057970	SAMEA6057970	SAMEA5533800	2770	2807	-37
SAMEA5533800_SAMEA6057971	SAMEA6057971	SAMEA5533800	2762	2805	-43
SAMEA5533800_SAMEA6057972	SAMEA6057972	SAMEA5533800	2766	2806	-40
SAMEA5533800_SAMEA6057973	SAMEA6057973	SAMEA5533800	2763	2808	-45
SAMEA5533800_SAMEA6057974	SAMEA6057974	SAMEA5533800	2731	2773	-42
SAMEA5533800_SAMEA6057975	SAMEA6057975	SAMEA5533800	2758	2797	-39
SAMEA5533800_SAMEA6057976	SAMEA6057976	SAMEA5533800	2761	2799	-38
SAMEA5533800_SAMEA6057977	SAMEA6057977	SAMEA5533800	2762	2799	-37
SAMEA5533800_SAMEA6057978	SAMEA6057978	SAMEA5533800	2729	2765	-36
SAMEA5533800_SAMEA6057979	SAMEA6057979	SAMEA5533800	2768	2807	-39
SAMEA5533800_SAMEA6057980	SAMEA6057980	SAMEA5533800	2771	2810	-39
SAMEA5533800_SAMEA6057981	SAMEA6057981	SAMEA5533800	2881	2954	-73
SAMEA5533800_SAMEA6057982	SAMEA6057982	SAMEA5533800	2728	2772	-44
SAMEA5533800_SAMEA6057983	SAMEA6057983	SAMEA5533800	2750	2817	-67
SAMEA5533800_SAMEA6057984	SAMEA6057984	SAMEA5533800	2736	2776	-40
SAMEA5533800_SAMEA6057985	SAMEA6057985	SAMEA5533800	2738	2783	-45
SAMEA5533800_SAMEA6057986	SAMEA6057986	SAMEA5533800	2732	2775	-43
SAMEA5533800_SAMEA6057987	SAMEA6057987	SAMEA5533800	2739	2776	-37
SAMEA5533800_SAMEA6057988	SAMEA6057988	SAMEA5533800	2740	2810	-70
SAMEA5533800_SAMEA6057989	SAMEA6057989	SAMEA5533800	2731	2775	-44
SAMEA5533800_SAMEA6057990	SAMEA6057990	SAMEA5533800	2769	2807	-38
SAMEA5533800_SAMEA6057991	SAMEA6057991	SAMEA5533800	2768	2812	-44
SAMEA5533800_SAMEA6057992	SAMEA6057992	SAMEA5533800	2730	2772	-42
SAMEA5533800_SAMEA6057993	SAMEA6057993	SAMEA5533800	2735	2776	-41
SAMEA5533800_SAMEA6057994	SAMEA6057994	SAMEA5533800	2735	2773	-38
SAMEA5533800_SAMEA6057995	SAMEA6057995	SAMEA5533800	2771	2808	-37
SAMEA5533800_SAMEA6057996	SAMEA6057996	SAMEA5533800	2769	2807	-38
SAMEA5533800_SAMEA6057997	SAMEA6057997	SAMEA5533800	2767	2809	-42
SAMEA5533800_SAMEA6057999	SAMEA6057999	SAMEA5533800	2733	2772	-39
SAMEA5533800_SAMEA6058000	SAMEA6058000	SAMEA5533800	2765	2803	-38
SAMEA5533800_SAMEA6058001	SAMEA6058001	SAMEA5533800	2771	2808	-37
SAMEA5533800_SAMEA6058002	SAMEA6058002	SAMEA5533800	2769	2807	-38
SAMEA5533800_SAMEA6058003	SAMEA6058003	SAMEA5533800	2767	2809	-42
SAMEA5533800_SAMEA6058004	SAMEA6058004	SAMEA5533800	2884	2963	-79
SAMEA5533800_SAMEA6058005	SAMEA6058005	SAMEA5533800	2767	2806	-39
SAMEA5533800_SAMEA6058006	SAMEA6058006	SAMEA5533800	2764	2803	-39
SAMEA5533800_SAMEA6058007	SAMEA6058007	SAMEA5533800	2872	2950	-78
SAMEA5533800_SAMEA6058008	SAMEA6058008	SAMEA5533800	2751	2795	-44
SAMEA5533800_SAMEA6058009	SAMEA6058009	SAMEA5533800	2730	2775	-45
SAMEA5533800_SAMEA6058010	SAMEA6058010	SAMEA5533800	2724	2760	-36
SAMEA5533800_SAMEA6058011	SAMEA6058011	SAMEA5533800	2733	2775	-42
SAMEA5533800_SAMEA6058012	SAMEA6058012	SAMEA5533800	2765	2805	-40
SAMEA5533800_SAMEA6058013	SAMEA6058013	SAMEA5533800	2771	2808	-37
SAMEA5533800_SAMEA6058014	SAMEA6058014	SAMEA5533800	2766	2805	-39
SAMEA5533800_SAMEA6058015	SAMEA6058015	SAMEA5533800	2771	2808	-37
SAMEA5533800_SAMEA6058016	SAMEA6058016	SAMEA5533800	2763	2806	-43
SAMEA5533800_SAMEA6058017	SAMEA6058017	SAMEA5533800	2733	2780	-47
SAMEA5533800_SAMEA6058018	SAMEA6058018	SAMEA5533800	2729	2768	-39
SAMEA5533800_SAMEA6058019	SAMEA6058019	SAMEA5533800	2756	2792	-36
SAMEA5533800_SAMEA6058021	SAMEA6058021	SAMEA5533800	2733	2771	-38
SAMEA5533800_SAMEA6058022	SAMEA6058022	SAMEA5533800	2763	2804	-41
SAMEA5533800_SAMEA6058024	SAMEA6058024	SAMEA5533800	2769	2810	-41
SAMEA5533800_SAMEA6058027	SAMEA6058027	SAMEA5533800	2772	2809	-37
SAMEA5533800_SAMEA6058028	SAMEA6058028	SAMEA5533800	2769	2807	-38
SAMEA5533800_SAMEA6058029	SAMEA6058029	SAMEA5533800	2762	2805	-43
SAMEA5533800_SAMEA6058030	SAMEA6058030	SAMEA5533800	2734	2782	-48
SAMEA5533800_SAMEA6058031	SAMEA6058031	SAMEA5533800	2734	2782	-48
SAMEA5533800_SAMEA6058032	SAMEA6058032	SAMEA5533800	2769	2806	-37
SAMEA5533800_SAMEA6058033	SAMEA6058033	SAMEA5533800	2754	2793	-39
SAMEA5533800_SAMEA6058034	SAMEA6058034	SAMEA5533800	2761	2805	-44
SAMEA5533800_SAMEA6058035	SAMEA6058035	SAMEA5533800	2754	2792	-38
SAMEA5533800_SAMEA6058036	SAMEA6058036	SAMEA5533800	2764	2805	-41
SAMEA5533800_SAMEA6058037	SAMEA6058037	SAMEA5533800	2767	2807	-40
SAMEA5533800_SAMEA6058038	SAMEA6058038	SAMEA5533800	2769	2811	-42
SAMEA5533800_SAMEA6058039	SAMEA6058039	SAMEA5533800	2781	2829	-48
SAMEA5533800_SAMEA6058040	SAMEA6058040	SAMEA5533800	2729	2775	-46
SAMEA5533800_SAMEA6058041	SAMEA6058041	SAMEA5533800	2727	2765	-38
SAMEA5533800_SAMEA6058042	SAMEA6058042	SAMEA5533800	2732	2775	-43
SAMEA5533800_SAMEA6058043	SAMEA6058043	SAMEA5533800	2747	2816	-69
SAMEA5533800_SAMEA6058044	SAMEA6058044	SAMEA5533800	2763	2804	-41
SAMEA5533800_SAMEA6058045	SAMEA6058045	SAMEA5533800	2765	2810	-45
SAMEA5533800_SAMEA6058046	SAMEA6058046	SAMEA5533800	2765	2802	-37
SAMEA5533800_SAMEA6058047	SAMEA6058047	SAMEA5533800	2767	2807	-40
SAMEA5533800_SAMEA6058048	SAMEA6058048	SAMEA5533800	2762	2805	-43
SAMEA5533800_SAMEA6058049	SAMEA6058049	SAMEA5533800	2771	2811	-40
SAMEA5533800_SAMEA6058050	SAMEA6058050	SAMEA5533800	2737	2776	-39
SAMEA5533800_SAMEA6058051	SAMEA6058051	SAMEA5533800	2765	2804	-39
SAMEA5533800_SAMEA6058053	SAMEA6058053	SAMEA5533800	2735	2776	-41
SAMEA5533800_SAMEA6058054	SAMEA6058054	SAMEA5533800	2734	2774	-40
SAMEA5533800_SAMEA6058055	SAMEA6058055	SAMEA5533800	2750	2835	-85
SAMEA5533800_SAMEA6058056	SAMEA6058056	SAMEA5533800	2729	2773	-44
SAMEA5533800_SAMEA6058057	SAMEA6058057	SAMEA5533800	2717	2760	-43
SAMEA5533800_SAMEA6058058	SAMEA6058058	SAMEA5533800	2769	2811	-42
SAMEA5533800_SAMEA6058059	SAMEA6058059	SAMEA5533800	2767	2807	-40
SAMEA5533800_SAMEA6058061	SAMEA6058061	SAMEA5533800	2721	2760	-39
SAMEA5533800_SAMEA6058062	SAMEA6058062	SAMEA5533800	2729	2771	-42
SAMEA5533800_SAMEA6058063	SAMEA6058063	SAMEA5533800	2763	2805	-42
SAMEA5533800_SAMEA6058064	SAMEA6058064	SAMEA5533800	2735	2775	-40
SAMEA5533800_SAMEA6058065	SAMEA6058065	SAMEA5533800	2771	2812	-41
SAMEA5533800_SAMEA6058066	SAMEA6058066	SAMEA5533800	2734	2778	-44
SAMEA5533800_SAMEA6058067	SAMEA6058067	SAMEA5533800	2880	2959	-79
SAMEA5533800_SAMEA6058068	SAMEA6058068	SAMEA5533800	2766	2805	-39
SAMEA5533800_SAMEA6058069	SAMEA6058069	SAMEA5533800	2760	2803	-43
SAMEA5533800_SAMEA6058070	SAMEA6058070	SAMEA5533800	2717	2754	-37
SAMEA5533800_SAMEA6058071	SAMEA6058071	SAMEA5533800	2728	2766	-38
SAMEA5533800_SAMEA6058072	SAMEA6058072	SAMEA5533800	2771	2808	-37
SAMEA5533800_SAMEA6058073	SAMEA6058073	SAMEA5533800	2768	2811	-43
SAMEA5533800_SAMEA6058074	SAMEA6058074	SAMEA5533800	2764	2807	-43
SAMEA5533800_SAMEA6058075	SAMEA6058075	SAMEA5533800	2880	2962	-82
SAMEA5533800_SAMEA6058076	SAMEA6058076	SAMEA5533800	2764	2807	-43
SAMEA5533800_SAMEA6058077	SAMEA6058077	SAMEA5533800	2753	2797	-44
SAMEA5533800_SAMEA6058078	SAMEA6058078	SAMEA5533800	2767	2807	-40
SAMEA5533800_SAMEA6058079	SAMEA6058079	SAMEA5533800	2769	2811	-42
SAMEA5533800_SAMEA6058080	SAMEA6058080	SAMEA5533800	2882	2965	-83
SAMEA5533800_SAMEA6058081	SAMEA6058081	SAMEA5533800	2768	2809	-41
SAMEA5533800_SAMEA6058082	SAMEA6058082	SAMEA5533800	2759	2771	-12
SAMEA5533800_SAMEA6058083	SAMEA6058083	SAMEA5533800	2737	2778	-41
SAMEA5533800_SAMEA6058084	SAMEA6058084	SAMEA5533800	2764	2805	-41
SAMEA5533800_SAMEA6058085	SAMEA6058085	SAMEA5533800	2732	2772	-40
SAMEA5533800_SAMEA6058086	SAMEA6058086	SAMEA5533800	2766	2809	-43
SAMEA5533800_SAMEA6058087	SAMEA6058087	SAMEA5533800	2760	2799	-39
SAMEA5533800_SAMEA6058088	SAMEA6058088	SAMEA5533800	2771	2808	-37
SAMEA5533800_SAMEA6058089	SAMEA6058089	SAMEA5533800	2763	2818	-55
SAMEA5533800_SAMEA6058090	SAMEA6058090	SAMEA5533800	2765	2805	-40
SAMEA5533800_SAMEA6058091	SAMEA6058091	SAMEA5533800	2771	2808	-37
SAMEA5533800_SAMEA6058093	SAMEA6058093	SAMEA5533800	2772	2812	-40
SAMEA5533800_SAMEA6058095	SAMEA6058095	SAMEA5533800	2766	2804	-38
SAMEA5533800_SAMEA6058096	SAMEA6058096	SAMEA5533800	2769	2807	-38
SAMEA5533800_SAMEA6058097	SAMEA6058097	SAMEA5533800	2880	2961	-81
SAMEA5533800_SAMEA6058098	SAMEA6058098	SAMEA5533800	2739	2779	-40
SAMEA5533800_SAMEA6058099	SAMEA6058099	SAMEA5533800	2762	2816	-54
SAMEA5533800_SAMEA6058101	SAMEA6058101	SAMEA5533800	2764	2807	-43
SAMEA5533800_SAMEA6058102	SAMEA6058102	SAMEA5533800	2761	2799	-38
SAMEA5533800_SAMEA6058103	SAMEA6058103	SAMEA5533800	2722	2766	-44
SAMEA5533800_SAMEA6058104	SAMEA6058104	SAMEA5533800	2747	2783	-36
SAMEA5533800_SAMEA6058105	SAMEA6058105	SAMEA5533800	2763	2805	-42
SAMEA5533800_SAMEA6058107	SAMEA6058107	SAMEA5533800	2766	2815	-49
SAMEA5533800_SAMEA6058109	SAMEA6058109	SAMEA5533800	2766	2802	-36
SAMEA5533800_SAMEA6058110	SAMEA6058110	SAMEA5533800	2760	2806	-46
SAMEA5533800_SAMEA6058111	SAMEA6058111	SAMEA5533800	2765	2807	-42
SAMEA5533800_SAMEA6058113	SAMEA6058113	SAMEA5533800	2768	2806	-38
SAMEA5533800_SAMEA6058114	SAMEA6058114	SAMEA5533800	2769	2811	-42
SAMEA5533800_SAMEA6058115	SAMEA6058115	SAMEA5533800	2763	2806	-43
SAMEA5533800_SAMEA6058116	SAMEA6058116	SAMEA5533800	2740	2778	-38
SAMEA5533800_SAMEA6058117	SAMEA6058117	SAMEA5533800	2766	2804	-38
SAMEA5533800_SAMEA6058118	SAMEA6058118	SAMEA5533800	2765	2809	-44
SAMEA5533800_SAMEA6058119	SAMEA6058119	SAMEA5533800	2733	2771	-38
SAMEA5533800_SAMEA6058120	SAMEA6058120	SAMEA5533800	2751	2793	-42
SAMEA5533800_SAMEA6058121	SAMEA6058121	SAMEA5533800	2766	2802	-36
SAMEA5533800_SAMEA6058122	SAMEA6058122	SAMEA5533800	2732	2775	-43
SAMEA5533800_SAMEA6058123	SAMEA6058123	SAMEA5533800	2766	2806	-40
SAMEA5533800_SAMEA6058125	SAMEA6058125	SAMEA5533800	2769	2812	-43
SAMEA5533800_SAMEA6058126	SAMEA6058126	SAMEA5533800	2762	2805	-43
SAMEA5533800_SAMEA6058127	SAMEA6058127	SAMEA5533800	2753	2816	-63
SAMEA5533800_SAMEA6058128	SAMEA6058128	SAMEA5533800	2764	2809	-45
SAMEA5533800_SAMEA6058129	SAMEA6058129	SAMEA5533800	2729	2771	-42
SAMEA5533800_SAMEA6058130	SAMEA6058130	SAMEA5533800	2769	2811	-42
SAMEA5533800_SAMEA6058131	SAMEA6058131	SAMEA5533800	2758	2790	-32
SAMEA5533800_SAMEA6058132	SAMEA6058132	SAMEA5533800	2774	2850	-76
SAMEA5533800_SAMEA6058134	SAMEA6058134	SAMEA5533800	2769	2809	-40
SAMEA5533800_SAMEA6058135	SAMEA6058135	SAMEA5533800	2728	2772	-44
SAMEA5533800_SAMEA6058136	SAMEA6058136	SAMEA5533800	2729	2767	-38
SAMEA5533800_SAMEA6058137	SAMEA6058137	SAMEA5533800	2733	2774	-41
SAMEA5533800_SAMEA6058138	SAMEA6058138	SAMEA5533800	2734	2775	-41
SAMEA5533800_SAMEA6058139	SAMEA6058139	SAMEA5533800	2886	2947	-61
SAMEA5533800_SAMEA6058140	SAMEA6058140	SAMEA5533800	2775	2816	-41
SAMEA5533800_SAMEA6058141	SAMEA6058141	SAMEA5533800	2764	2810	-46
SAMEA5533800_SAMEA6058142	SAMEA6058142	SAMEA5533800	2737	2778	-41
SAMEA5533800_SAMEA6058144	SAMEA6058144	SAMEA5533800	2752	2793	-41
SAMEA5533800_SAMEA6058145	SAMEA6058145	SAMEA5533800	2878	2956	-78
SAMEA5533800_SAMEA6058146	SAMEA6058146	SAMEA5533800	2883	2963	-80
SAMEA5533800_SAMEA6058147	SAMEA6058147	SAMEA5533800	2885	2960	-75
SAMEA5533800_SAMEA6058148	SAMEA6058148	SAMEA5533800	2762	2808	-46
SAMEA5533800_SAMEA6058149	SAMEA6058149	SAMEA5533800	2733	2772	-39
SAMEA5533800_SAMEA6058150	SAMEA6058150	SAMEA5533800	2775	2816	-41
SAMEA5533800_SAMEA6058151	SAMEA6058151	SAMEA5533800	2767	2807	-40
SAMEA5533800_SAMEA6058152	SAMEA6058152	SAMEA5533800	2734	2778	-44
SAMEA5533800_SAMEA6058153	SAMEA6058153	SAMEA5533800	2759	2805	-46
SAMEA5533800_SAMEA6058154	SAMEA6058154	SAMEA5533800	2741	2783	-42
SAMEA5533800_SAMEA6058155	SAMEA6058155	SAMEA5533800	2778	2818	-40
SAMEA5533800_SAMEA6058156	SAMEA6058156	SAMEA5533800	2731	2773	-42
SAMEA5533800_SAMEA6058157	SAMEA6058157	SAMEA5533800	2724	2765	-41
SAMEA5533800_SAMEA6058158	SAMEA6058158	SAMEA5533800	2731	2771	-40
SAMEA5533800_SAMEA6058159	SAMEA6058159	SAMEA5533800	2736	2777	-41
SAMEA5533800_SAMEA6058160	SAMEA6058160	SAMEA5533800	2732	2774	-42
SAMEA5533800_SAMEA6058161	SAMEA6058161	SAMEA5533800	2883	2963	-80
SAMEA5533800_SAMEA6058162	SAMEA6058162	SAMEA5533800	2749	2834	-85
SAMEA5533800_SAMEA6058163	SAMEA6058163	SAMEA5533800	2731	2778	-47
SAMEA5533800_SAMEA6058165	SAMEA6058165	SAMEA5533800	2768	2807	-39
SAMEA5533800_SAMEA6058166	SAMEA6058166	SAMEA5533800	2879	2953	-74
SAMEA5533800_SAMEA6058167	SAMEA6058167	SAMEA5533800	2880	2960	-80
SAMEA5533800_SAMEA6058169	SAMEA6058169	SAMEA5533800	2753	2792	-39
SAMEA5533800_SAMEA6058170	SAMEA6058170	SAMEA5533800	2729	2793	-64
SAMEA5533800_SAMEA6058171	SAMEA6058171	SAMEA5533800	2739	2780	-41
SAMEA5533800_SAMEA6058172	SAMEA6058172	SAMEA5533800	2769	2808	-39
SAMEA5533800_SAMEA6058173	SAMEA6058173	SAMEA5533800	2766	2806	-40
SAMEA5533800_SAMEA6058174	SAMEA6058174	SAMEA5533800	2766	2810	-44
SAMEA5533800_SAMEA6058175	SAMEA6058175	SAMEA5533800	2770	2811	-41
SAMEA5533800_SAMEA6058176	SAMEA6058176	SAMEA5533800	2739	2778	-39
SAMEA5533800_SAMEA6058179	SAMEA6058179	SAMEA5533800	2754	2801	-47
SAMEA5533800_SAMEA6058180	SAMEA6058180	SAMEA5533800	2768	2812	-44
SAMEA5533800_SAMEA6058181	SAMEA6058181	SAMEA5533800	2767	2807	-40
SAMEA5533800_SAMEA6058182	SAMEA6058182	SAMEA5533800	2770	2804	-34
SAMEA5533800_SAMEA6058183	SAMEA6058183	SAMEA5533800	2769	2811	-42
SAMEA5533800_SAMEA6058184	SAMEA6058184	SAMEA5533800	2766	2801	-35
SAMEA5533800_SAMEA6058185	SAMEA6058185	SAMEA5533800	2756	2797	-41
SAMEA5533800_SAMEA6058186	SAMEA6058186	SAMEA5533800	2762	2798	-36
SAMEA5533800_SAMEA6058187	SAMEA6058187	SAMEA5533800	2769	2807	-38
SAMEA5533800_SAMEA6058188	SAMEA6058188	SAMEA5533800	2765	2810	-45
SAMEA5533800_SAMEA6058189	SAMEA6058189	SAMEA5533800	2882	2962	-80
SAMEA5533800_SAMEA6058190	SAMEA6058190	SAMEA5533800	2766	2806	-40
SAMEA5533800_SAMEA6058191	SAMEA6058191	SAMEA5533800	2739	2778	-39
SAMEA5533800_SAMEA6058193	SAMEA6058193	SAMEA5533800	2763	2804	-41
SAMEA5533800_SAMEA6058194	SAMEA6058194	SAMEA5533800	2735	2774	-39
SAMEA5533800_SAMEA6058195	SAMEA6058195	SAMEA5533800	2768	2809	-41
SAMEA5533800_SAMEA6058196	SAMEA6058196	SAMEA5533800	2769	2811	-42
SAMEA5533800_SAMEA6058197	SAMEA6058197	SAMEA5533800	2880	2956	-76
SAMEA5533800_SAMEA6058198	SAMEA6058198	SAMEA5533800	2769	2807	-38
SAMEA5533800_SAMEA6058199	SAMEA6058199	SAMEA5533800	2768	2807	-39
SAMEA5533800_SAMEA6058200	SAMEA6058200	SAMEA5533800	2749	2795	-46
SAMEA5533800_SAMEA6058201	SAMEA6058201	SAMEA5533800	2758	2801	-43
SAMEA5533800_SAMEA6058202	SAMEA6058202	SAMEA5533800	2766	2807	-41
SAMEA5533800_SAMEA6058203	SAMEA6058203	SAMEA5533800	2737	2777	-40
SAMEA5533800_SAMEA6058204	SAMEA6058204	SAMEA5533800	2764	2805	-41
SAMEA5533800_SAMEA6058205	SAMEA6058205	SAMEA5533800	2762	2805	-43
SAMEA5533800_SAMEA6058206	SAMEA6058206	SAMEA5533800	2766	2807	-41
SAMEA5533800_SAMEA6058207	SAMEA6058207	SAMEA5533800	2770	2809	-39
SAMEA5533800_SAMEA6058208	SAMEA6058208	SAMEA5533800	2760	2804	-44
SAMEA5533800_SAMEA6058209	SAMEA6058209	SAMEA5533800	2765	2805	-40
SAMEA5533800_SAMEA6058210	SAMEA6058210	SAMEA5533800	2768	2806	-38
SAMEA5533800_SAMEA6058211	SAMEA6058211	SAMEA5533800	2765	2805	-40
SAMEA5533800_SAMEA6058212	SAMEA6058212	SAMEA5533800	2768	2808	-40
SAMEA5533800_SAMEA6058213	SAMEA6058213	SAMEA5533800	2757	2798	-41
SAMEA5533800_SAMEA6058214	SAMEA6058214	SAMEA5533800	2763	2804	-41
SAMEA5533800_SAMEA6058215	SAMEA6058215	SAMEA5533800	2879	2961	-82
SAMEA5533800_SAMEA6058216	SAMEA6058216	SAMEA5533800	2765	2810	-45
SAMEA5533800_SAMEA6058217	SAMEA6058217	SAMEA5533800	2729	2767	-38
SAMEA5533800_SAMEA6058218	SAMEA6058218	SAMEA5533800	2765	2810	-45
SAMEA5533800_SAMEA6058219	SAMEA6058219	SAMEA5533800	2770	2812	-42
SAMEA5533800_SAMEA6058221	SAMEA6058221	SAMEA5533800	2768	2812	-44
SAMEA5533800_SAMEA6058222	SAMEA6058222	SAMEA5533800	2762	2815	-53
SAMEA5533800_SAMEA6058223	SAMEA6058223	SAMEA5533800	2744	2812	-68
SAMEA5533800_SAMEA6058224	SAMEA6058224	SAMEA5533800	2881	2961	-80
SAMEA5533800_SAMEA6058225	SAMEA6058225	SAMEA5533800	2769	2809	-40
SAMEA5533800_SAMEA6058226	SAMEA6058226	SAMEA5533800	2772	2808	-36
SAMEA5533800_SAMEA6058227	SAMEA6058227	SAMEA5533800	2770	2808	-38
SAMEA5533800_SAMEA6058228	SAMEA6058228	SAMEA5533800	2745	2818	-73
SAMEA5533800_SAMEA6058229	SAMEA6058229	SAMEA5533800	2768	2812	-44
SAMEA5533800_SAMEA6058230	SAMEA6058230	SAMEA5533800	2770	2812	-42
SAMEA5533800_SAMEA6058231	SAMEA6058231	SAMEA5533800	2756	2797	-41
SAMEA5533800_SAMEA6058232	SAMEA6058232	SAMEA5533800	2756	2797	-41
SAMEA5533800_SAMEA6058233	SAMEA6058233	SAMEA5533800	2780	2829	-49
SAMEA5533800_SAMEA6058234	SAMEA6058234	SAMEA5533800	2766	2807	-41
SAMEA5533800_SAMEA6058235	SAMEA6058235	SAMEA5533800	2768	2806	-38
SAMEA5533800_SAMEA6058236	SAMEA6058236	SAMEA5533800	2772	2808	-36
SAMEA5533800_SAMEA6058237	SAMEA6058237	SAMEA5533800	2755	2818	-63
SAMEA5533800_SAMEA6058238	SAMEA6058238	SAMEA5533800	2753	2818	-65
SAMEA5533800_SAMEA6058239	SAMEA6058239	SAMEA5533800	2764	2809	-45
SAMEA5533800_SAMEA6058240	SAMEA6058240	SAMEA5533800	2732	2775	-43
SAMEA5533800_SAMEA6058241	SAMEA6058241	SAMEA5533800	2770	2812	-42
SAMEA5533800_SAMEA6058242	SAMEA6058242	SAMEA5533800	2769	2811	-42
SAMEA5533800_SAMEA6058243	SAMEA6058243	SAMEA5533800	2736	2786	-50
SAMEA5533800_SAMEA6058244	SAMEA6058244	SAMEA5533800	2770	2809	-39
SAMEA5533800_SAMEA6058245	SAMEA6058245	SAMEA5533800	2771	2808	-37
SAMEA5533800_SAMEA6058246	SAMEA6058246	SAMEA5533800	2769	2807	-38
SAMEA5533800_SAMEA6058247	SAMEA6058247	SAMEA5533800	2734	2776	-42
SAMEA5533800_SAMEA6058248	SAMEA6058248	SAMEA5533800	2767	2807	-40
SAMEA5533800_SAMEA6058249	SAMEA6058249	SAMEA5533800	2764	2809	-45
SAMEA5533800_SAMEA6058250	SAMEA6058250	SAMEA5533800	2756	2796	-40
SAMEA5533800_SAMEA6058251	SAMEA6058251	SAMEA5533800	2754	2797	-43
SAMEA5533800_SAMEA6058252	SAMEA6058252	SAMEA5533800	2769	2807	-38
SAMEA5533800_SAMEA6058253	SAMEA6058253	SAMEA5533800	2757	2798	-41
SAMEA5533800_SAMEA6058254	SAMEA6058254	SAMEA5533800	2753	2815	-62
SAMEA5533800_SAMEA6058255	SAMEA6058255	SAMEA5533800	2771	2808	-37
SAMEA5533800_SAMEA6058256	SAMEA6058256	SAMEA5533800	2761	2806	-45
SAMEA5533800_SAMEA6058257	SAMEA6058257	SAMEA5533800	2729	2765	-36
SAMEA5533800_SAMEA6058259	SAMEA6058259	SAMEA5533800	2769	2806	-37
SAMEA5533800_SAMEA6058261	SAMEA6058261	SAMEA5533800	2768	2812	-44
SAMEA5533800_SAMEA6058262	SAMEA6058262	SAMEA5533800	2755	2818	-63
SAMEA5533800_SAMEA6058264	SAMEA6058264	SAMEA5533800	2766	2810	-44
SAMEA5533800_SAMEA6058265	SAMEA6058265	SAMEA5533800	2756	2798	-42
SAMEA5533800_SAMEA6058267	SAMEA6058267	SAMEA5533800	2734	2776	-42
SAMEA5533800_SAMEA6058268	SAMEA6058268	SAMEA5533800	2761	2805	-44
SAMEA5533800_SAMEA6058269	SAMEA6058269	SAMEA5533800	2751	2790	-39
SAMEA5533800_SAMEA6058270	SAMEA6058270	SAMEA5533800	2756	2797	-41
SAMEA5533800_SAMEA6058271	SAMEA6058271	SAMEA5533800	2756	2797	-41
SAMEA5533800_SAMEA6058272	SAMEA6058272	SAMEA5533800	2737	2776	-39
SAMEA5533800_SAMEA6058273	SAMEA6058273	SAMEA5533800	2732	2775	-43
SAMEA5533800_SAMEA6058274	SAMEA6058274	SAMEA5533800	2731	2772	-41
SAMEA5533800_SAMEA6058275	SAMEA6058275	SAMEA5533800	2735	2777	-42
SAMEA5533800_SAMEA6058276	SAMEA6058276	SAMEA5533800	2765	2810	-45
SAMEA5533800_SAMEA6058277	SAMEA6058277	SAMEA5533800	2756	2797	-41
SAMEA5533800_SAMEA6058278	SAMEA6058278	SAMEA5533800	2756	2797	-41
SAMEA5533800_SAMEA6058279	SAMEA6058279	SAMEA5533800	2736	2778	-42
SAMEA5533800_SAMEA6058280	SAMEA6058280	SAMEA5533800	2764	2803	-39
SAMEA5533800_SAMEA6058281	SAMEA6058281	SAMEA5533800	2765	2808	-43
SAMEA5533800_SAMEA6058282	SAMEA6058282	SAMEA5533800	2755	2814	-59
SAMEA5533800_SAMEA6058283	SAMEA6058283	SAMEA5533800	2737	2778	-41
SAMEA5533800_SAMEA6058284	SAMEA6058284	SAMEA5533800	2732	2775	-43
SAMEA5533800_SAMEA6058285	SAMEA6058285	SAMEA5533800	2762	2806	-44
SAMEA5533800_SAMEA6058287	SAMEA6058287	SAMEA5533800	2762	2801	-39
SAMEA5533800_SAMEA6058288	SAMEA6058288	SAMEA5533800	2762	2811	-49
SAMEA5533800_SAMEA6058289	SAMEA6058289	SAMEA5533800	2768	2809	-41
SAMEA5533800_SAMEA6058290	SAMEA6058290	SAMEA5533800	2742	2780	-38
SAMEA5533800_SAMEA6058291	SAMEA6058291	SAMEA5533800	2854	2929	-75
SAMEA5533800_SAMEA6058292	SAMEA6058292	SAMEA5533800	2769	2808	-39
SAMEA5533800_SAMEA6058293	SAMEA6058293	SAMEA5533800	2883	2947	-64
SAMEA5533800_SAMEA6058294	SAMEA6058294	SAMEA5533800	2761	2809	-48
SAMEA5533800_SAMEA6058295	SAMEA6058295	SAMEA5533800	2754	2797	-43
SAMEA5533800_SAMEA6058297	SAMEA6058297	SAMEA5533800	2736	2777	-41
SAMEA5533800_SAMEA6058298	SAMEA6058298	SAMEA5533800	2760	2803	-43
SAMEA5533800_SAMEA6058299	SAMEA6058299	SAMEA5533800	2763	2807	-44
SAMEA5533800_SAMEA6058301	SAMEA6058301	SAMEA5533800	2768	2812	-44
SAMEA5533800_SAMEA6058302	SAMEA6058302	SAMEA5533800	2860	2933	-73
SAMEA5533800_SAMEA6058303	SAMEA6058303	SAMEA5533800	2769	2811	-42
SAMEA5533800_SAMEA6058304	SAMEA6058304	SAMEA5533800	2765	2810	-45
SAMEA5533800_SAMEA6058305	SAMEA6058305	SAMEA5533800	2765	2806	-41
SAMEA5533800_SAMEA6058306	SAMEA6058306	SAMEA5533800	2765	2805	-40
SAMEA5533800_SAMEA6058308	SAMEA6058308	SAMEA5533800	2770	2811	-41
SAMEA5533800_SAMEA6058309	SAMEA6058309	SAMEA5533800	2769	2811	-42
SAMEA5533800_SAMEA6058310	SAMEA6058310	SAMEA5533800	2769	2811	-42
SAMEA5533800_SAMEA6058311	SAMEA6058311	SAMEA5533800	2737	2778	-41
SAMEA5533800_SAMEA6058312	SAMEA6058312	SAMEA5533800	2769	2806	-37
SAMEA5533800_SAMEA6058313	SAMEA6058313	SAMEA5533800	2767	2803	-36
SAMEA5533800_SAMEA6058314	SAMEA6058314	SAMEA5533800	2730	2772	-42
SAMEA5533800_SAMEA6058315	SAMEA6058315	SAMEA5533800	2745	2837	-92
SAMEA5533800_SAMEA6058316	SAMEA6058316	SAMEA5533800	2750	2793	-43
SAMEA5533800_SAMEA6058317	SAMEA6058317	SAMEA5533800	2764	2801	-37
SAMEA5533800_SAMEA6058318	SAMEA6058318	SAMEA5533800	2767	2802	-35
SAMEA5533800_SAMEA6058319	SAMEA6058319	SAMEA5533800	2769	2811	-42
SAMEA5533800_SAMEA6058320	SAMEA6058320	SAMEA5533800	2761	2813	-52
SAMEA5533800_SAMEA6058321	SAMEA6058321	SAMEA5533800	2767	2809	-42
SAMEA5533800_SAMEA6058322	SAMEA6058322	SAMEA5533800	2767	2810	-43
SAMEA5533800_SAMEA6058323	SAMEA6058323	SAMEA5533800	2737	2778	-41
SAMEA5533800_SAMEA6058324	SAMEA6058324	SAMEA5533800	2736	2795	-59
SAMEA5533800_SAMEA6058325	SAMEA6058325	SAMEA5533800	2770	2811	-41
SAMEA5533800_SAMEA6058326	SAMEA6058326	SAMEA5533800	2767	2809	-42
SAMEA5533800_SAMEA6058327	SAMEA6058327	SAMEA5533800	2733	2778	-45
SAMEA5533800_SAMEA6058328	SAMEA6058328	SAMEA5533800	2732	2771	-39
SAMEA5533800_SAMEA6058329	SAMEA6058329	SAMEA5533800	2766	2805	-39
SAMEA5533800_SAMEA6058330	SAMEA6058330	SAMEA5533800	2732	2770	-38
SAMEA5533800_SAMEA6058331	SAMEA6058331	SAMEA5533800	2767	2812	-45
SAMEA5533800_SAMEA6058332	SAMEA6058332	SAMEA5533800	2884	2963	-79
SAMEA5533800_SAMEA6058333	SAMEA6058333	SAMEA5533800	2771	2808	-37
SAMEA5533800_SAMEA6058334	SAMEA6058334	SAMEA5533800	2756	2797	-41
SAMEA5533800_SAMEA6058335	SAMEA6058335	SAMEA5533800	2732	2773	-41
SAMEA5533800_SAMEA6058336	SAMEA6058336	SAMEA5533800	2781	2828	-47
SAMEA5533800_SAMEA6058337	SAMEA6058337	SAMEA5533800	2769	2811	-42
SAMEA5533800_SAMEA6058339	SAMEA6058339	SAMEA5533800	2766	2802	-36
SAMEA5533800_SAMEA6058340	SAMEA6058340	SAMEA5533800	2768	2809	-41
SAMEA5533800_SAMEA6058342	SAMEA6058342	SAMEA5533800	2763	2806	-43
SAMEA5533800_SAMEA6058343	SAMEA6058343	SAMEA5533800	2737	2777	-40
SAMEA5533800_SAMEA6058344	SAMEA6058344	SAMEA5533800	2770	2812	-42
SAMEA5533800_SAMEA6058345	SAMEA6058345	SAMEA5533800	2884	2962	-78
SAMEA5533800_SAMEA6058346	SAMEA6058346	SAMEA5533800	2739	2798	-59
SAMEA5533800_SAMEA6058347	SAMEA6058347	SAMEA5533800	2756	2792	-36
SAMEA5533800_SAMEA6058348	SAMEA6058348	SAMEA5533800	2764	2808	-44
SAMEA5533800_SAMEA6058349	SAMEA6058349	SAMEA5533800	2766	2809	-43
SAMEA5533800_SAMEA6058350	SAMEA6058350	SAMEA5533800	2737	2777	-40
SAMEA5533800_SAMEA6058351	SAMEA6058351	SAMEA5533800	2751	2786	-35
SAMEA5533800_SAMEA6058352	SAMEA6058352	SAMEA5533800	2735	2775	-40
SAMEA5533800_SAMEA6058353	SAMEA6058353	SAMEA5533800	2737	2777	-40
SAMEA5533800_SAMEA6058354	SAMEA6058354	SAMEA5533800	2767	2811	-44
SAMEA5533800_SAMEA6058355	SAMEA6058355	SAMEA5533800	2873	2946	-73
SAMEA5533800_SAMEA6058356	SAMEA6058356	SAMEA5533800	2768	2810	-42
SAMEA5533800_SAMEA6058357	SAMEA6058357	SAMEA5533800	2768	2809	-41
SAMEA5533800_SAMEA6058358	SAMEA6058358	SAMEA5533800	2771	2808	-37
SAMEA5533800_SAMEA6058359	SAMEA6058359	SAMEA5533800	2769	2811	-42
SAMEA5533800_SAMEA6058360	SAMEA6058360	SAMEA5533800	2763	2803	-40
SAMEA5533800_SAMEA6058361	SAMEA6058361	SAMEA5533800	2734	2775	-41
SAMEA5533800_SAMEA6058362	SAMEA6058362	SAMEA5533800	2728	2770	-42
SAMEA5533800_SAMEA6058363	SAMEA6058363	SAMEA5533800	2766	2813	-47
SAMEA5533800_SAMEA6058364	SAMEA6058364	SAMEA5533800	2762	2798	-36
SAMEA5533800_SAMEA6058365	SAMEA6058365	SAMEA5533800	2764	2808	-44
SAMEA5533800_SAMEA6058366	SAMEA6058366	SAMEA5533800	2769	2807	-38
SAMEA5533800_SAMEA6058367	SAMEA6058367	SAMEA5533800	2770	2807	-37
SAMEA5533800_SAMEA6058368	SAMEA6058368	SAMEA5533800	2763	2814	-51
SAMEA5533800_SAMEA6058369	SAMEA6058369	SAMEA5533800	2750	2812	-62
SAMEA5533800_SAMEA6058370	SAMEA6058370	SAMEA5533800	2769	2811	-42
SAMEA5533800_SAMEA6058371	SAMEA6058371	SAMEA5533800	2728	2768	-40
SAMEA5533800_SAMEA6058372	SAMEA6058372	SAMEA5533800	2765	2805	-40
SAMEA5533800_SAMEA6058373	SAMEA6058373	SAMEA5533800	2737	2776	-39
SAMEA5533800_SAMEA6058374	SAMEA6058374	SAMEA5533800	2737	2777	-40
SAMEA5533800_SAMEA6058375	SAMEA6058375	SAMEA5533800	2764	2810	-46
SAMEA5533800_SAMEA6058376	SAMEA6058376	SAMEA5533800	2765	2810	-45
SAMEA5533800_SAMEA6058378	SAMEA6058378	SAMEA5533800	2739	2778	-39
SAMEA5533800_SAMEA6058379	SAMEA6058379	SAMEA5533800	2765	2809	-44
SAMEA5533800_SAMEA6058380	SAMEA6058380	SAMEA5533800	2769	2807	-38
SAMEA5533800_SAMEA6058381	SAMEA6058381	SAMEA5533800	2771	2808	-37
SAMEA5533800_SAMEA6058383	SAMEA6058383	SAMEA5533800	2763	2815	-52
SAMEA5533800_SAMEA6058384	SAMEA6058384	SAMEA5533800	2767	2807	-40
SAMEA5533800_SAMEA6058385	SAMEA6058385	SAMEA5533800	2768	2807	-39
SAMEA5533800_SAMEA6058387	SAMEA6058387	SAMEA5533800	2770	2810	-40
SAMEA5533800_SAMEA6058388	SAMEA6058388	SAMEA5533800	2769	2811	-42
SAMEA5533800_SAMEA6058389	SAMEA6058389	SAMEA5533800	2734	2775	-41
SAMEA5533800_SAMEA6058390	SAMEA6058390	SAMEA5533800	2733	2775	-42
SAMEA5533800_SAMEA6058391	SAMEA6058391	SAMEA5533800	2761	2801	-40
SAMEA5533800_SAMEA6058392	SAMEA6058392	SAMEA5533800	2732	2789	-57
SAMEA5533800_SAMEA6058393	SAMEA6058393	SAMEA5533800	2769	2811	-42
SAMEA5533800_SAMEA6058394	SAMEA6058394	SAMEA5533800	2738	2798	-60
SAMEA5533800_SAMEA6058396	SAMEA6058396	SAMEA5533800	2770	2808	-38
SAMEA5533800_SAMEA6058398	SAMEA6058398	SAMEA5533800	2768	2809	-41
SAMEA5533800_SAMEA6058399	SAMEA6058399	SAMEA5533800	2733	2773	-40
SAMEA5533800_SAMEA6058400	SAMEA6058400	SAMEA5533800	2770	2805	-35
SAMEA5533800_SAMEA6058401	SAMEA6058401	SAMEA5533800	2769	2810	-41
SAMEA5533800_SAMEA6058402	SAMEA6058402	SAMEA5533800	2752	2789	-37
SAMEA5533800_SAMEA6058403	SAMEA6058403	SAMEA5533800	2737	2777	-40
SAMEA5533800_SAMEA6058404	SAMEA6058404	SAMEA5533800	2767	2810	-43
SAMEA5533800_SAMEA6058405	SAMEA6058405	SAMEA5533800	2769	2807	-38
SAMEA5533800_SAMEA6058406	SAMEA6058406	SAMEA5533800	2881	2960	-79
SAMEA5533800_SAMEA6058407	SAMEA6058407	SAMEA5533800	2769	2811	-42
SAMEA5533800_SAMEA6058408	SAMEA6058408	SAMEA5533800	2769	2807	-38
SAMEA5533800_SAMEA6058409	SAMEA6058409	SAMEA5533800	2885	2962	-77
SAMEA5533800_SAMEA6058410	SAMEA6058410	SAMEA5533800	2768	2810	-42
SAMEA5533800_SAMEA6058412	SAMEA6058412	SAMEA5533800	2764	2814	-50
SAMEA5533800_SAMEA6058413	SAMEA6058413	SAMEA5533800	2720	2762	-42
SAMEA5533800_SAMEA6058414	SAMEA6058414	SAMEA5533800	2732	2774	-42
SAMEA5533800_SAMEA6058415	SAMEA6058415	SAMEA5533800	2766	2809	-43
SAMEA5533800_SAMEA6058416	SAMEA6058416	SAMEA5533800	2767	2807	-40
SAMEA5533800_SAMEA6058417	SAMEA6058417	SAMEA5533800	2734	2782	-48
SAMEA5533800_SAMEA6058418	SAMEA6058418	SAMEA5533800	2762	2805	-43
SAMEA5533800_SAMEA6058419	SAMEA6058419	SAMEA5533800	2721	2763	-42
SAMEA5533800_SAMEA6058420	SAMEA6058420	SAMEA5533800	2769	2808	-39
SAMEA5533800_SAMEA6058421	SAMEA6058421	SAMEA5533800	2769	2808	-39
SAMEA5533800_SAMEA6058423	SAMEA6058423	SAMEA5533800	2769	2807	-38
SAMEA5533800_SAMEA6058424	SAMEA6058424	SAMEA5533800	2760	2804	-44
SAMEA5533800_SAMEA6058425	SAMEA6058425	SAMEA5533800	2764	2803	-39
SAMEA5533800_SAMEA6058426	SAMEA6058426	SAMEA5533800	2767	2810	-43
SAMEA5533800_SAMEA6058427	SAMEA6058427	SAMEA5533800	2730	2768	-38
SAMEA5533800_SAMEA6058429	SAMEA6058429	SAMEA5533800	2765	2810	-45
SAMEA5533800_SAMEA6058431	SAMEA6058431	SAMEA5533800	2732	2774	-42
SAMEA5533800_SAMEA6058432	SAMEA6058432	SAMEA5533800	2762	2804	-42
SAMEA5533800_SAMEA6058433	SAMEA6058433	SAMEA5533800	2764	2807	-43
SAMEA5533800_SAMEA6058435	SAMEA6058435	SAMEA5533800	2766	2811	-45
SAMEA5533800_SAMEA6058436	SAMEA6058436	SAMEA5533800	2767	2807	-40
SAMEA5533800_SAMEA6058437	SAMEA6058437	SAMEA5533800	2760	2798	-38
SAMEA5533800_SAMEA6058438	SAMEA6058438	SAMEA5533800	2769	2811	-42
SAMEA5533800_SAMEA6058439	SAMEA6058439	SAMEA5533800	2768	2811	-43
SAMEA5533800_SAMEA6058440	SAMEA6058440	SAMEA5533800	2768	2810	-42
SAMEA5533800_SAMEA6058441	SAMEA6058441	SAMEA5533800	2768	2809	-41
SAMEA5533800_SAMEA6058442	SAMEA6058442	SAMEA5533800	2769	2811	-42
SAMEA5533800_SAMEA6058443	SAMEA6058443	SAMEA5533800	2860	2935	-75
SAMEA5533800_SAMEA6058444	SAMEA6058444	SAMEA5533800	2765	2807	-42
SAMEA5533800_SAMEA6058445	SAMEA6058445	SAMEA5533800	2737	2778	-41
SAMEA5533800_SAMEA6058446	SAMEA6058446	SAMEA5533800	2768	2810	-42
SAMEA5533800_SAMEA6058447	SAMEA6058447	SAMEA5533800	2732	2773	-41
SAMEA5533800_SAMEA6058448	SAMEA6058448	SAMEA5533800	2737	2778	-41
SAMEA5533800_SAMEA6058449	SAMEA6058449	SAMEA5533800	2764	2804	-40
SAMEA5533800_SAMEA6058450	SAMEA6058450	SAMEA5533800	2723	2766	-43
SAMEA5533800_SAMEA6058452	SAMEA6058452	SAMEA5533800	2730	2774	-44
SAMEA5533800_SAMEA6058453	SAMEA6058453	SAMEA5533800	2771	2812	-41
SAMEA5533800_SAMEA6058454	SAMEA6058454	SAMEA5533800	2768	2809	-41
SAMEA5533800_SAMEA6058455	SAMEA6058455	SAMEA5533800	2764	2809	-45
SAMEA5533800_SAMEA6058456	SAMEA6058456	SAMEA5533800	2774	2815	-41
SAMEA5533800_SAMEA6058457	SAMEA6058457	SAMEA5533800	2766	2807	-41
SAMEA5533800_SAMEA6058458	SAMEA6058458	SAMEA5533800	2769	2809	-40
SAMEA5533800_SAMEA6058459	SAMEA6058459	SAMEA5533800	2765	2804	-39
SAMEA5533800_SAMEA6058460	SAMEA6058460	SAMEA5533800	2735	2772	-37
SAMEA5533800_SAMEA6058462	SAMEA6058462	SAMEA5533800	2686	2727	-41
SAMEA5533800_SAMEA6058463	SAMEA6058463	SAMEA5533800	2767	2808	-41
SAMEA5533800_SAMEA6058464	SAMEA6058464	SAMEA5533800	2762	2808	-46
SAMEA5533800_SAMEA6058465	SAMEA6058465	SAMEA5533800	2746	2834	-88
SAMEA5533800_SAMEA6058466	SAMEA6058466	SAMEA5533800	2763	2805	-42
SAMEA5533800_SAMEA6058467	SAMEA6058467	SAMEA5533800	2735	2776	-41
SAMEA5533800_SAMEA6058468	SAMEA6058468	SAMEA5533800	2762	2818	-56
SAMEA5533800_SAMEA6058469	SAMEA6058469	SAMEA5533800	2766	2808	-42
SAMEA5533800_SAMEA6058470	SAMEA6058470	SAMEA5533800	2708	2746	-38
SAMEA5533800_SAMEA6058471	SAMEA6058471	SAMEA5533800	2767	2808	-41
SAMEA5533800_SAMEA6058472	SAMEA6058472	SAMEA5533800	2767	2810	-43
SAMEA5533800_SAMEA6058473	SAMEA6058473	SAMEA5533800	2763	2804	-41
SAMEA5533800_SAMEA6058474	SAMEA6058474	SAMEA5533800	2765	2810	-45
SAMEA5533800_SAMEA6058476	SAMEA6058476	SAMEA5533800	2762	2808	-46
SAMEA5533800_SAMEA6058477	SAMEA6058477	SAMEA5533800	2770	2811	-41
SAMEA5533800_SAMEA6058479	SAMEA6058479	SAMEA5533800	2765	2811	-46
SAMEA5533800_SAMEA6058480	SAMEA6058480	SAMEA5533800	2769	2811	-42
SAMEA5533800_SAMEA6058481	SAMEA6058481	SAMEA5533800	2732	2772	-40
SAMEA5533800_SAMEA6058482	SAMEA6058482	SAMEA5533800	2768	2811	-43
SAMEA5533800_SAMEA6058483	SAMEA6058483	SAMEA5533800	2769	2807	-38
SAMEA5533800_SAMEA6058484	SAMEA6058484	SAMEA5533800	2762	2814	-52
SAMEA5533800_SAMEA6058485	SAMEA6058485	SAMEA5533800	2767	2810	-43
SAMEA5533800_SAMEA6058486	SAMEA6058486	SAMEA5533800	2732	2778	-46
SAMEA5533800_SAMEA6058487	SAMEA6058487	SAMEA5533800	2770	2807	-37
SAMEA5533800_SAMEA6058488	SAMEA6058488	SAMEA5533800	2770	2812	-42
SAMEA5533800_SAMEA6058489	SAMEA6058489	SAMEA5533800	2770	2812	-42
SAMEA5533800_SAMEA6058490	SAMEA6058490	SAMEA5533800	2765	2804	-39
SAMEA5533800_SAMEA6058491	SAMEA6058491	SAMEA5533800	2770	2812	-42
SAMEA5533800_SAMEA6058492	SAMEA6058492	SAMEA5533800	2710	2752	-42
SAMEA5533800_SAMEA6058493	SAMEA6058493	SAMEA5533800	2772	2812	-40
SAMEA5533800_SAMEA6058494	SAMEA6058494	SAMEA5533800	2769	2811	-42
SAMEA5533800_SAMEA6058495	SAMEA6058495	SAMEA5533800	2732	2770	-38
SAMEA5533800_SAMEA6058496	SAMEA6058496	SAMEA5533800	2766	2808	-42
SAMEA5533800_SAMEA6058498	SAMEA6058498	SAMEA5533800	2769	2811	-42
SAMEA5533800_SAMEA6058499	SAMEA6058499	SAMEA5533800	2763	2814	-51
SAMEA5533800_SAMEA6058500	SAMEA6058500	SAMEA5533800	2737	2778	-41
SAMEA5533800_SAMEA6058506	SAMEA6058506	SAMEA5533800	2766	2809	-43
SAMEA5533800_SAMEA6058507	SAMEA6058507	SAMEA5533800	2735	2778	-43
SAMEA5533800_SAMEA6058508	SAMEA6058508	SAMEA5533800	2769	2811	-42
SAMEA5533800_SAMEA6058510	SAMEA6058510	SAMEA5533800	2759	2808	-49
SAMEA5533800_SAMEA6058511	SAMEA6058511	SAMEA5533800	2769	2809	-40
SAMEA5533800_SAMEA6058512	SAMEA6058512	SAMEA5533800	2767	2810	-43
SAMEA5533800_SAMEA6058513	SAMEA6058513	SAMEA5533800	2767	2808	-41
SAMEA5533800_SAMEA6058516	SAMEA6058516	SAMEA5533800	2766	2809	-43
SAMEA5533800_SAMEA6058517	SAMEA6058517	SAMEA5533800	2747	2787	-40
SAMEA5533800_SAMEA6058518	SAMEA6058518	SAMEA5533800	2768	2812	-44
SAMEA5533800_SAMEA6058519	SAMEA6058519	SAMEA5533800	2768	2808	-40
SAMEA5533800_SAMEA6058520	SAMEA6058520	SAMEA5533800	2769	2808	-39
SAMEA5533800_SAMEA6058521	SAMEA6058521	SAMEA5533800	2767	2810	-43
SAMEA5533800_SAMEA6058522	SAMEA6058522	SAMEA5533800	2751	2791	-40
SAMEA5533800_SAMEA6058523	SAMEA6058523	SAMEA5533800	2759	2807	-48
SAMEA5533800_SAMEA6058525	SAMEA6058525	SAMEA5533800	2769	2805	-36
SAMEA5533800_SAMEA6058526	SAMEA6058526	SAMEA5533800	2768	2812	-44
SAMEA5533800_SAMEA6058528	SAMEA6058528	SAMEA5533800	2764	2805	-41
SAMEA5533800_SAMEA6058529	SAMEA6058529	SAMEA5533800	2755	2797	-42
SAMEA5533800_SAMEA6058531	SAMEA6058531	SAMEA5533800	2761	2809	-48
SAMEA5533800_SAMEA6058532	SAMEA6058532	SAMEA5533800	2734	2777	-43
SAMEA5533800_SAMEA6058533	SAMEA6058533	SAMEA5533800	2768	2812	-44
SAMEA5533800_SAMEA6058534	SAMEA6058534	SAMEA5533800	2769	2811	-42
SAMEA5533800_SAMEA6058536	SAMEA6058536	SAMEA5533800	2766	2813	-47
SAMEA5533800_SAMEA6058537	SAMEA6058537	SAMEA5533800	2770	2808	-38
SAMEA5533800_SAMEA6058538	SAMEA6058538	SAMEA5533800	2767	2809	-42
SAMEA5533800_SAMEA6058539	SAMEA6058539	SAMEA5533800	2737	2777	-40
SAMEA5533800_SAMEA6058540	SAMEA6058540	SAMEA5533800	2734	2775	-41
SAMEA5533800_SAMEA6058541	SAMEA6058541	SAMEA5533800	2769	2807	-38
SAMEA5533800_SAMEA6058542	SAMEA6058542	SAMEA5533800	2746	2809	-63
SAMEA5533800_SAMEA6058543	SAMEA6058543	SAMEA5533800	2731	2768	-37
SAMEA5533800_SAMEA6058544	SAMEA6058544	SAMEA5533800	2768	2810	-42
SAMEA5533800_SAMEA6058545	SAMEA6058545	SAMEA5533800	2770	2811	-41
SAMEA5533800_SAMEA6058546	SAMEA6058546	SAMEA5533800	2769	2811	-42
SAMEA5533800_SAMEA6058547	SAMEA6058547	SAMEA5533800	2736	2780	-44
SAMEA5533800_SAMEA6058548	SAMEA6058548	SAMEA5533800	2772	2809	-37
SAMEA5533800_SAMEA6058550	SAMEA6058550	SAMEA5533800	2771	2812	-41
SAMEA5533800_SAMEA6058551	SAMEA6058551	SAMEA5533800	2749	2834	-85
SAMEA5533800_SAMEA6058552	SAMEA6058552	SAMEA5533800	2765	2806	-41
SAMEA5533800_SAMEA6058556	SAMEA6058556	SAMEA5533800	2751	2792	-41
SAMEA5533800_SAMEA6058557	SAMEA6058557	SAMEA5533800	2766	2806	-40
SAMEA5533800_SAMEA6058558	SAMEA6058558	SAMEA5533800	2737	2778	-41
SAMEA5533800_SAMEA6058559	SAMEA6058559	SAMEA5533800	2748	2835	-87
SAMEA5533800_SAMEA6058560	SAMEA6058560	SAMEA5533800	2745	2833	-88
SAMEA5533800_SAMEA6058561	SAMEA6058561	SAMEA5533800	2736	2782	-46
SAMEA5533800_SAMEA6058563	SAMEA6058563	SAMEA5533800	2769	2807	-38
SAMEA5533800_SAMEA6058564	SAMEA6058564	SAMEA5533800	2764	2809	-45
SAMEA5533800_SAMEA6058565	SAMEA6058565	SAMEA5533800	2763	2805	-42
SAMEA5533800_SAMEA6058566	SAMEA6058566	SAMEA5533800	2724	2764	-40
SAMEA5533800_SAMEA6058567	SAMEA6058567	SAMEA5533800	2769	2807	-38
SAMEA5533800_SAMEA6058568	SAMEA6058568	SAMEA5533800	2750	2789	-39
SAMEA5533800_SAMEA6058569	SAMEA6058569	SAMEA5533800	2764	2803	-39
SAMEA5533800_SAMEA6058570	SAMEA6058570	SAMEA5533800	2764	2810	-46
SAMEA5533800_SAMEA6058571	SAMEA6058571	SAMEA5533800	2753	2816	-63
SAMEA5533800_SAMEA6058572	SAMEA6058572	SAMEA5533800	2767	2807	-40
SAMEA5533800_SAMEA6058573	SAMEA6058573	SAMEA5533800	2768	2811	-43
SAMEA5533800_SAMEA6058574	SAMEA6058574	SAMEA5533800	2766	2805	-39
SAMEA5533800_SAMEA6058576	SAMEA6058576	SAMEA5533800	2879	2954	-75
SAMEA5533800_SAMEA6058578	SAMEA6058578	SAMEA5533800	2763	2807	-44
SAMEA5533800_SAMEA6058581	SAMEA6058581	SAMEA5533800	2763	2815	-52
SAMEA5533800_SAMEA6058583	SAMEA6058583	SAMEA5533800	2763	2806	-43
SAMEA5533800_SAMEA6058584	SAMEA6058584	SAMEA5533800	2768	2811	-43
SAMEA5533800_SAMEA6058585	SAMEA6058585	SAMEA5533800	2770	2812	-42
SAMEA5533800_SAMEA6058586	SAMEA6058586	SAMEA5533800	2769	2810	-41
SAMEA5533800_SAMEA6058587	SAMEA6058587	SAMEA5533800	2765	2805	-40
SAMEA5533800_SAMEA6058588	SAMEA6058588	SAMEA5533800	2768	2812	-44
SAMEA5533800_SAMEA6058589	SAMEA6058589	SAMEA5533800	2770	2812	-42
SAMEA5533800_SAMEA6058590	SAMEA6058590	SAMEA5533800	2767	2807	-40
SAMEA5533800_SAMEA6058591	SAMEA6058591	SAMEA5533800	2769	2811	-42
SAMEA5533800_SAMEA6058593	SAMEA6058593	SAMEA5533800	2751	2788	-37
SAMEA5533800_SAMEA6058594	SAMEA6058594	SAMEA5533800	2728	2767	-39
SAMEA5533800_SAMEA6058596	SAMEA6058596	SAMEA5533800	2749	2834	-85
SAMEA5533800_SAMEA6058598	SAMEA6058598	SAMEA5533800	2769	2811	-42
SAMEA5533800_SAMEA6058599	SAMEA6058599	SAMEA5533800	2767	2809	-42
SAMEA5533800_SAMEA6058600	SAMEA6058600	SAMEA5533800	2752	2788	-36
SAMEA5533800_SAMEA6058602	SAMEA6058602	SAMEA5533800	2742	2780	-38
SAMEA5533800_SAMEA6058604	SAMEA6058604	SAMEA5533800	2750	2835	-85
SAMEA5533800_SAMEA6058605	SAMEA6058605	SAMEA5533800	2768	2812	-44
SAMEA5533800_SAMEA6058606	SAMEA6058606	SAMEA5533800	2767	2809	-42
SAMEA5533800_SAMEA6058607	SAMEA6058607	SAMEA5533800	2768	2811	-43
SAMEA5533800_SAMEA6058608	SAMEA6058608	SAMEA5533800	2763	2805	-42
SAMEA5533800_SAMEA6058609	SAMEA6058609	SAMEA5533800	2737	2778	-41
SAMEA5533800_SAMEA6058610	SAMEA6058610	SAMEA5533800	2769	2807	-38
SAMEA5533800_SAMEA6058611	SAMEA6058611	SAMEA5533800	2710	2767	-57
SAMEA5533800_SAMEA6058613	SAMEA6058613	SAMEA5533800	2742	2835	-93
SAMEA5533800_SAMEA6058614	SAMEA6058614	SAMEA5533800	2768	2812	-44
SAMEA5533800_SAMEA6058615	SAMEA6058615	SAMEA5533800	2735	2782	-47
SAMEA5533800_SAMEA6058616	SAMEA6058616	SAMEA5533800	2727	2767	-40
SAMEA5533800_SAMEA6058617	SAMEA6058617	SAMEA5533800	2768	2812	-44
SAMEA5533800_SAMEA6058618	SAMEA6058618	SAMEA5533800	2736	2782	-46
SAMEA5533800_SAMEA6058619	SAMEA6058619	SAMEA5533800	2763	2803	-40
SAMEA5533800_SAMEA6058620	SAMEA6058620	SAMEA5533800	2768	2810	-42
SAMEA5533800_SAMEA6058621	SAMEA6058621	SAMEA5533800	2765	2810	-45
SAMEA5533800_SAMEA6058622	SAMEA6058622	SAMEA5533800	2767	2812	-45
SAMEA5533800_SAMEA6058623	SAMEA6058623	SAMEA5533800	2771	2808	-37
SAMEA5533800_SAMEA6058624	SAMEA6058624	SAMEA5533800	2770	2812	-42
SAMEA5533800_SAMEA6058625	SAMEA6058625	SAMEA5533800	2764	2807	-43
SAMEA5533800_SAMEA6058626	SAMEA6058626	SAMEA5533800	2745	2818	-73
SAMEA5533800_SAMEA6058628	SAMEA6058628	SAMEA5533800	2739	2776	-37
SAMEA5533800_SAMEA6058629	SAMEA6058629	SAMEA5533800	2732	2776	-44
SAMEA5533800_SAMEA6058630	SAMEA6058630	SAMEA5533800	2903	2976	-73
SAMEA5533801_SAMEA5533802	SAMEA5533802	SAMEA5533801	1931	1964	-33
SAMEA5533801_SAMEA5533803	SAMEA5533803	SAMEA5533801	32	33	-1
SAMEA5533801_SAMEA5533804	SAMEA5533804	SAMEA5533801	1195	1221	-26
SAMEA5533801_SAMEA5533805	SAMEA5533805	SAMEA5533801	1544	1579	-35
SAMEA5533801_SAMEA5552146	SAMEA5552146	SAMEA5533801	2740	2786	-46
SAMEA5533801_SAMEA5552147	SAMEA5552147	SAMEA5533801	2776	2831	-55
SAMEA5533801_SAMEA5552148	SAMEA5552148	SAMEA5533801	2740	2785	-45
SAMEA5533801_SAMEA5552149	SAMEA5552149	SAMEA5533801	2739	2786	-47
SAMEA5533801_SAMEA5552150	SAMEA5552150	SAMEA5533801	2737	2784	-47
SAMEA5533801_SAMEA5552151	SAMEA5552151	SAMEA5533801	2765	2816	-51
SAMEA5533801_SAMEA5552152	SAMEA5552152	SAMEA5533801	2715	2761	-46
SAMEA5533801_SAMEA5552153	SAMEA5552153	SAMEA5533801	2778	2832	-54
SAMEA5533801_SAMEA5552154	SAMEA5552154	SAMEA5533801	2740	2787	-47
SAMEA5533801_SAMEA5552155	SAMEA5552155	SAMEA5533801	2743	2792	-49
SAMEA5533801_SAMEA5552156	SAMEA5552156	SAMEA5533801	2740	2784	-44
SAMEA5533801_SAMEA5552157	SAMEA5552157	SAMEA5533801	2766	2817	-51
SAMEA5533801_SAMEA5552158	SAMEA5552158	SAMEA5533801	2739	2791	-52
SAMEA5533801_SAMEA5552159	SAMEA5552159	SAMEA5533801	2735	2779	-44
SAMEA5533801_SAMEA5552160	SAMEA5552160	SAMEA5533801	2736	2779	-43
SAMEA5533801_SAMEA5552161	SAMEA5552161	SAMEA5533801	2763	2814	-51
SAMEA5533801_SAMEA5552162	SAMEA5552162	SAMEA5533801	2746	2791	-45
SAMEA5533801_SAMEA5552163	SAMEA5552163	SAMEA5533801	2735	2779	-44
SAMEA5533801_SAMEA5552164	SAMEA5552164	SAMEA5533801	2735	2781	-46
SAMEA5533801_SAMEA5552165	SAMEA5552165	SAMEA5533801	2763	2812	-49
SAMEA5533801_SAMEA5552166	SAMEA5552166	SAMEA5533801	2775	2831	-56
SAMEA5533801_SAMEA5552167	SAMEA5552167	SAMEA5533801	2759	2814	-55
SAMEA5533801_SAMEA5552168	SAMEA5552168	SAMEA5533801	2734	2779	-45
SAMEA5533801_SAMEA5552169	SAMEA5552169	SAMEA5533801	2710	2762	-52
SAMEA5533801_SAMEA5737695	SAMEA5737695	SAMEA5533801	2770	2815	-45
SAMEA5533801_SAMEA5737696	SAMEA5737696	SAMEA5533801	2765	2809	-44
SAMEA5533801_SAMEA5737697	SAMEA5737697	SAMEA5533801	2770	2817	-47
SAMEA5533801_SAMEA5737698	SAMEA5737698	SAMEA5533801	2769	2816	-47
SAMEA5533801_SAMEA5737699	SAMEA5737699	SAMEA5533801	2767	2812	-45
SAMEA5533801_SAMEA5737700	SAMEA5737700	SAMEA5533801	2754	2805	-51
SAMEA5533801_SAMEA5737701	SAMEA5737701	SAMEA5533801	2745	2792	-47
SAMEA5533801_SAMEA5737702	SAMEA5737702	SAMEA5533801	2772	2816	-44
SAMEA5533801_SAMEA5737703	SAMEA5737703	SAMEA5533801	2759	2806	-47
SAMEA5533801_SAMEA5737704	SAMEA5737704	SAMEA5533801	2761	2807	-46
SAMEA5533801_SAMEA5737705	SAMEA5737705	SAMEA5533801	2723	2782	-59
SAMEA5533801_SAMEA5737706	SAMEA5737706	SAMEA5533801	2727	2781	-54
SAMEA5533801_SAMEA5757422	SAMEA5757422	SAMEA5533801	2770	2815	-45
SAMEA5533801_SAMEA5882642	SAMEA5882642	SAMEA5533801	2756	2806	-50
SAMEA5533801_SAMEA5882643	SAMEA5882643	SAMEA5533801	2771	2814	-43
SAMEA5533801_SAMEA5882644	SAMEA5882644	SAMEA5533801	2766	2812	-46
SAMEA5533801_SAMEA5882646	SAMEA5882646	SAMEA5533801	2765	2812	-47
SAMEA5533801_SAMEA5882647	SAMEA5882647	SAMEA5533801	2746	2795	-49
SAMEA5533801_SAMEA5882648	SAMEA5882648	SAMEA5533801	2758	2805	-47
SAMEA5533801_SAMEA6057416	SAMEA6057416	SAMEA5533801	2739	2786	-47
SAMEA5533801_SAMEA6057417	SAMEA6057417	SAMEA5533801	2771	2822	-51
SAMEA5533801_SAMEA6057419	SAMEA6057419	SAMEA5533801	2769	2828	-59
SAMEA5533801_SAMEA6057420	SAMEA6057420	SAMEA5533801	2766	2819	-53
SAMEA5533801_SAMEA6057421	SAMEA6057421	SAMEA5533801	2773	2817	-44
SAMEA5533801_SAMEA6057422	SAMEA6057422	SAMEA5533801	2772	2822	-50
SAMEA5533801_SAMEA6057425	SAMEA6057425	SAMEA5533801	2770	2819	-49
SAMEA5533801_SAMEA6057426	SAMEA6057426	SAMEA5533801	2765	2814	-49
SAMEA5533801_SAMEA6057427	SAMEA6057427	SAMEA5533801	2772	2822	-50
SAMEA5533801_SAMEA6057428	SAMEA6057428	SAMEA5533801	2771	2815	-44
SAMEA5533801_SAMEA6057429	SAMEA6057429	SAMEA5533801	2765	2812	-47
SAMEA5533801_SAMEA6057431	SAMEA6057431	SAMEA5533801	2763	2811	-48
SAMEA5533801_SAMEA6057432	SAMEA6057432	SAMEA5533801	2772	2815	-43
SAMEA5533801_SAMEA6057433	SAMEA6057433	SAMEA5533801	2746	2821	-75
SAMEA5533801_SAMEA6057435	SAMEA6057435	SAMEA5533801	2736	2790	-54
SAMEA5533801_SAMEA6057436	SAMEA6057436	SAMEA5533801	2766	2817	-51
SAMEA5533801_SAMEA6057437	SAMEA6057437	SAMEA5533801	2731	2776	-45
SAMEA5533801_SAMEA6057438	SAMEA6057438	SAMEA5533801	2766	2818	-52
SAMEA5533801_SAMEA6057439	SAMEA6057439	SAMEA5533801	2736	2791	-55
SAMEA5533801_SAMEA6057440	SAMEA6057440	SAMEA5533801	2738	2779	-41
SAMEA5533801_SAMEA6057441	SAMEA6057441	SAMEA5533801	2738	2786	-48
SAMEA5533801_SAMEA6057442	SAMEA6057442	SAMEA5533801	2771	2821	-50
SAMEA5533801_SAMEA6057443	SAMEA6057443	SAMEA5533801	2684	2734	-50
SAMEA5533801_SAMEA6057444	SAMEA6057444	SAMEA5533801	2768	2824	-56
SAMEA5533801_SAMEA6057445	SAMEA6057445	SAMEA5533801	2739	2833	-94
SAMEA5533801_SAMEA6057446	SAMEA6057446	SAMEA5533801	2734	2833	-99
SAMEA5533801_SAMEA6057447	SAMEA6057447	SAMEA5533801	2722	2770	-48
SAMEA5533801_SAMEA6057448	SAMEA6057448	SAMEA5533801	2766	2815	-49
SAMEA5533801_SAMEA6057449	SAMEA6057449	SAMEA5533801	2875	2959	-84
SAMEA5533801_SAMEA6057450	SAMEA6057450	SAMEA5533801	2737	2791	-54
SAMEA5533801_SAMEA6057451	SAMEA6057451	SAMEA5533801	2771	2815	-44
SAMEA5533801_SAMEA6057452	SAMEA6057452	SAMEA5533801	2772	2819	-47
SAMEA5533801_SAMEA6057453	SAMEA6057453	SAMEA5533801	2874	2958	-84
SAMEA5533801_SAMEA6057454	SAMEA6057454	SAMEA5533801	2766	2812	-46
SAMEA5533801_SAMEA6057455	SAMEA6057455	SAMEA5533801	2766	2826	-60
SAMEA5533801_SAMEA6057456	SAMEA6057456	SAMEA5533801	2745	2791	-46
SAMEA5533801_SAMEA6057457	SAMEA6057457	SAMEA5533801	2769	2815	-46
SAMEA5533801_SAMEA6057458	SAMEA6057458	SAMEA5533801	2763	2811	-48
SAMEA5533801_SAMEA6057459	SAMEA6057459	SAMEA5533801	2750	2796	-46
SAMEA5533801_SAMEA6057460	SAMEA6057460	SAMEA5533801	2762	2809	-47
SAMEA5533801_SAMEA6057461	SAMEA6057461	SAMEA5533801	2772	2822	-50
SAMEA5533801_SAMEA6057462	SAMEA6057462	SAMEA5533801	2769	2820	-51
SAMEA5533801_SAMEA6057463	SAMEA6057463	SAMEA5533801	2737	2782	-45
SAMEA5533801_SAMEA6057464	SAMEA6057464	SAMEA5533801	2736	2785	-49
SAMEA5533801_SAMEA6057466	SAMEA6057466	SAMEA5533801	2770	2823	-53
SAMEA5533801_SAMEA6057467	SAMEA6057467	SAMEA5533801	2734	2786	-52
SAMEA5533801_SAMEA6057468	SAMEA6057468	SAMEA5533801	2770	2815	-45
SAMEA5533801_SAMEA6057469	SAMEA6057469	SAMEA5533801	2766	2825	-59
SAMEA5533801_SAMEA6057470	SAMEA6057470	SAMEA5533801	2772	2822	-50
SAMEA5533801_SAMEA6057471	SAMEA6057471	SAMEA5533801	2771	2824	-53
SAMEA5533801_SAMEA6057472	SAMEA6057472	SAMEA5533801	2772	2822	-50
SAMEA5533801_SAMEA6057473	SAMEA6057473	SAMEA5533801	2741	2786	-45
SAMEA5533801_SAMEA6057474	SAMEA6057474	SAMEA5533801	2771	2822	-51
SAMEA5533801_SAMEA6057475	SAMEA6057475	SAMEA5533801	2758	2814	-56
SAMEA5533801_SAMEA6057476	SAMEA6057476	SAMEA5533801	2829	2891	-62
SAMEA5533801_SAMEA6057478	SAMEA6057478	SAMEA5533801	2770	2824	-54
SAMEA5533801_SAMEA6057479	SAMEA6057479	SAMEA5533801	2772	2822	-50
SAMEA5533801_SAMEA6057480	SAMEA6057480	SAMEA5533801	2763	2813	-50
SAMEA5533801_SAMEA6057481	SAMEA6057481	SAMEA5533801	2772	2822	-50
SAMEA5533801_SAMEA6057482	SAMEA6057482	SAMEA5533801	2770	2822	-52
SAMEA5533801_SAMEA6057483	SAMEA6057483	SAMEA5533801	2739	2783	-44
SAMEA5533801_SAMEA6057484	SAMEA6057484	SAMEA5533801	2764	2824	-60
SAMEA5533801_SAMEA6057485	SAMEA6057485	SAMEA5533801	2746	2819	-73
SAMEA5533801_SAMEA6057486	SAMEA6057486	SAMEA5533801	2872	2951	-79
SAMEA5533801_SAMEA6057487	SAMEA6057487	SAMEA5533801	2770	2822	-52
SAMEA5533801_SAMEA6057488	SAMEA6057488	SAMEA5533801	2730	2781	-51
SAMEA5533801_SAMEA6057489	SAMEA6057489	SAMEA5533801	2739	2787	-48
SAMEA5533801_SAMEA6057490	SAMEA6057490	SAMEA5533801	2765	2815	-50
SAMEA5533801_SAMEA6057491	SAMEA6057491	SAMEA5533801	2768	2820	-52
SAMEA5533801_SAMEA6057492	SAMEA6057492	SAMEA5533801	2763	2816	-53
SAMEA5533801_SAMEA6057493	SAMEA6057493	SAMEA5533801	2771	2815	-44
SAMEA5533801_SAMEA6057494	SAMEA6057494	SAMEA5533801	2768	2815	-47
SAMEA5533801_SAMEA6057495	SAMEA6057495	SAMEA5533801	2770	2815	-45
SAMEA5533801_SAMEA6057496	SAMEA6057496	SAMEA5533801	2758	2809	-51
SAMEA5533801_SAMEA6057497	SAMEA6057497	SAMEA5533801	2768	2819	-51
SAMEA5533801_SAMEA6057498	SAMEA6057498	SAMEA5533801	2762	2808	-46
SAMEA5533801_SAMEA6057499	SAMEA6057499	SAMEA5533801	2733	2779	-46
SAMEA5533801_SAMEA6057500	SAMEA6057500	SAMEA5533801	2743	2793	-50
SAMEA5533801_SAMEA6057501	SAMEA6057501	SAMEA5533801	2772	2816	-44
SAMEA5533801_SAMEA6057503	SAMEA6057503	SAMEA5533801	2769	2820	-51
SAMEA5533801_SAMEA6057504	SAMEA6057504	SAMEA5533801	2765	2812	-47
SAMEA5533801_SAMEA6057505	SAMEA6057505	SAMEA5533801	2881	2965	-84
SAMEA5533801_SAMEA6057506	SAMEA6057506	SAMEA5533801	2760	2807	-47
SAMEA5533801_SAMEA6057507	SAMEA6057507	SAMEA5533801	2738	2837	-99
SAMEA5533801_SAMEA6057508	SAMEA6057508	SAMEA5533801	2766	2820	-54
SAMEA5533801_SAMEA6057509	SAMEA6057509	SAMEA5533801	2757	2806	-49
SAMEA5533801_SAMEA6057510	SAMEA6057510	SAMEA5533801	2768	2819	-51
SAMEA5533801_SAMEA6057511	SAMEA6057511	SAMEA5533801	2772	2822	-50
SAMEA5533801_SAMEA6057512	SAMEA6057512	SAMEA5533801	2767	2813	-46
SAMEA5533801_SAMEA6057513	SAMEA6057513	SAMEA5533801	2741	2786	-45
SAMEA5533801_SAMEA6057514	SAMEA6057514	SAMEA5533801	2759	2806	-47
SAMEA5533801_SAMEA6057515	SAMEA6057515	SAMEA5533801	2760	2805	-45
SAMEA5533801_SAMEA6057516	SAMEA6057516	SAMEA5533801	2767	2817	-50
SAMEA5533801_SAMEA6057517	SAMEA6057517	SAMEA5533801	2727	2772	-45
SAMEA5533801_SAMEA6057518	SAMEA6057518	SAMEA5533801	2739	2792	-53
SAMEA5533801_SAMEA6057519	SAMEA6057519	SAMEA5533801	2771	2823	-52
SAMEA5533801_SAMEA6057520	SAMEA6057520	SAMEA5533801	2739	2782	-43
SAMEA5533801_SAMEA6057521	SAMEA6057521	SAMEA5533801	2769	2821	-52
SAMEA5533801_SAMEA6057522	SAMEA6057522	SAMEA5533801	2744	2789	-45
SAMEA5533801_SAMEA6057523	SAMEA6057523	SAMEA5533801	2755	2816	-61
SAMEA5533801_SAMEA6057524	SAMEA6057524	SAMEA5533801	2882	2968	-86
SAMEA5533801_SAMEA6057525	SAMEA6057525	SAMEA5533801	2766	2815	-49
SAMEA5533801_SAMEA6057526	SAMEA6057526	SAMEA5533801	2764	2811	-47
SAMEA5533801_SAMEA6057527	SAMEA6057527	SAMEA5533801	2756	2818	-62
SAMEA5533801_SAMEA6057528	SAMEA6057528	SAMEA5533801	2764	2824	-60
SAMEA5533801_SAMEA6057529	SAMEA6057529	SAMEA5533801	2763	2815	-52
SAMEA5533801_SAMEA6057531	SAMEA6057531	SAMEA5533801	2766	2814	-48
SAMEA5533801_SAMEA6057532	SAMEA6057532	SAMEA5533801	2772	2822	-50
SAMEA5533801_SAMEA6057533	SAMEA6057533	SAMEA5533801	2740	2783	-43
SAMEA5533801_SAMEA6057534	SAMEA6057534	SAMEA5533801	2877	2957	-80
SAMEA5533801_SAMEA6057535	SAMEA6057535	SAMEA5533801	2732	2791	-59
SAMEA5533801_SAMEA6057536	SAMEA6057536	SAMEA5533801	2729	2780	-51
SAMEA5533801_SAMEA6057537	SAMEA6057537	SAMEA5533801	2806	2911	-105
SAMEA5533801_SAMEA6057538	SAMEA6057538	SAMEA5533801	2721	2794	-73
SAMEA5533801_SAMEA6057539	SAMEA6057539	SAMEA5533801	2760	2807	-47
SAMEA5533801_SAMEA6057540	SAMEA6057540	SAMEA5533801	2753	2803	-50
SAMEA5533801_SAMEA6057542	SAMEA6057542	SAMEA5533801	2741	2786	-45
SAMEA5533801_SAMEA6057543	SAMEA6057543	SAMEA5533801	2769	2824	-55
SAMEA5533801_SAMEA6057544	SAMEA6057544	SAMEA5533801	2739	2833	-94
SAMEA5533801_SAMEA6057545	SAMEA6057545	SAMEA5533801	2771	2820	-49
SAMEA5533801_SAMEA6057546	SAMEA6057546	SAMEA5533801	2894	2976	-82
SAMEA5533801_SAMEA6057547	SAMEA6057547	SAMEA5533801	2756	2803	-47
SAMEA5533801_SAMEA6057548	SAMEA6057548	SAMEA5533801	2761	2810	-49
SAMEA5533801_SAMEA6057549	SAMEA6057549	SAMEA5533801	2736	2791	-55
SAMEA5533801_SAMEA6057550	SAMEA6057550	SAMEA5533801	2765	2816	-51
SAMEA5533801_SAMEA6057551	SAMEA6057551	SAMEA5533801	2770	2822	-52
SAMEA5533801_SAMEA6057552	SAMEA6057552	SAMEA5533801	2739	2786	-47
SAMEA5533801_SAMEA6057553	SAMEA6057553	SAMEA5533801	2724	2773	-49
SAMEA5533801_SAMEA6057554	SAMEA6057554	SAMEA5533801	2764	2813	-49
SAMEA5533801_SAMEA6057555	SAMEA6057555	SAMEA5533801	2760	2806	-46
SAMEA5533801_SAMEA6057556	SAMEA6057556	SAMEA5533801	2878	2964	-86
SAMEA5533801_SAMEA6057557	SAMEA6057557	SAMEA5533801	2766	2817	-51
SAMEA5533801_SAMEA6057558	SAMEA6057558	SAMEA5533801	2873	2951	-78
SAMEA5533801_SAMEA6057559	SAMEA6057559	SAMEA5533801	2895	2976	-81
SAMEA5533801_SAMEA6057560	SAMEA6057560	SAMEA5533801	2770	2819	-49
SAMEA5533801_SAMEA6057561	SAMEA6057561	SAMEA5533801	2768	2822	-54
SAMEA5533801_SAMEA6057562	SAMEA6057562	SAMEA5533801	2740	2785	-45
SAMEA5533801_SAMEA6057564	SAMEA6057564	SAMEA5533801	2737	2791	-54
SAMEA5533801_SAMEA6057565	SAMEA6057565	SAMEA5533801	2744	2817	-73
SAMEA5533801_SAMEA6057566	SAMEA6057566	SAMEA5533801	2748	2790	-42
SAMEA5533801_SAMEA6057567	SAMEA6057567	SAMEA5533801	2737	2833	-96
SAMEA5533801_SAMEA6057568	SAMEA6057568	SAMEA5533801	2772	2822	-50
SAMEA5533801_SAMEA6057569	SAMEA6057569	SAMEA5533801	2771	2820	-49
SAMEA5533801_SAMEA6057570	SAMEA6057570	SAMEA5533801	2764	2825	-61
SAMEA5533801_SAMEA6057571	SAMEA6057571	SAMEA5533801	2882	2965	-83
SAMEA5533801_SAMEA6057572	SAMEA6057572	SAMEA5533801	2751	2801	-50
SAMEA5533801_SAMEA6057573	SAMEA6057573	SAMEA5533801	2738	2792	-54
SAMEA5533801_SAMEA6057574	SAMEA6057574	SAMEA5533801	2738	2785	-47
SAMEA5533801_SAMEA6057575	SAMEA6057575	SAMEA5533801	2724	2774	-50
SAMEA5533801_SAMEA6057576	SAMEA6057576	SAMEA5533801	2738	2787	-49
SAMEA5533801_SAMEA6057577	SAMEA6057577	SAMEA5533801	2769	2822	-53
SAMEA5533801_SAMEA6057578	SAMEA6057578	SAMEA5533801	2771	2816	-45
SAMEA5533801_SAMEA6057579	SAMEA6057579	SAMEA5533801	2739	2782	-43
SAMEA5533801_SAMEA6057580	SAMEA6057580	SAMEA5533801	2761	2810	-49
SAMEA5533801_SAMEA6057581	SAMEA6057581	SAMEA5533801	2731	2770	-39
SAMEA5533801_SAMEA6057583	SAMEA6057583	SAMEA5533801	2756	2802	-46
SAMEA5533801_SAMEA6057584	SAMEA6057584	SAMEA5533801	2766	2819	-53
SAMEA5533801_SAMEA6057585	SAMEA6057585	SAMEA5533801	2772	2816	-44
SAMEA5533801_SAMEA6057586	SAMEA6057586	SAMEA5533801	2887	2972	-85
SAMEA5533801_SAMEA6057587	SAMEA6057587	SAMEA5533801	2762	2805	-43
SAMEA5533801_SAMEA6057588	SAMEA6057588	SAMEA5533801	2771	2816	-45
SAMEA5533801_SAMEA6057589	SAMEA6057589	SAMEA5533801	2734	2787	-53
SAMEA5533801_SAMEA6057590	SAMEA6057590	SAMEA5533801	2771	2820	-49
SAMEA5533801_SAMEA6057591	SAMEA6057591	SAMEA5533801	2771	2820	-49
SAMEA5533801_SAMEA6057592	SAMEA6057592	SAMEA5533801	2765	2815	-50
SAMEA5533801_SAMEA6057593	SAMEA6057593	SAMEA5533801	2770	2820	-50
SAMEA5533801_SAMEA6057594	SAMEA6057594	SAMEA5533801	2770	2822	-52
SAMEA5533801_SAMEA6057596	SAMEA6057596	SAMEA5533801	2770	2814	-44
SAMEA5533801_SAMEA6057597	SAMEA6057597	SAMEA5533801	2732	2781	-49
SAMEA5533801_SAMEA6057598	SAMEA6057598	SAMEA5533801	2730	2781	-51
SAMEA5533801_SAMEA6057599	SAMEA6057599	SAMEA5533801	2771	2823	-52
SAMEA5533801_SAMEA6057600	SAMEA6057600	SAMEA5533801	2768	2820	-52
SAMEA5533801_SAMEA6057601	SAMEA6057601	SAMEA5533801	2770	2819	-49
SAMEA5533801_SAMEA6057602	SAMEA6057602	SAMEA5533801	2872	2961	-89
SAMEA5533801_SAMEA6057603	SAMEA6057603	SAMEA5533801	2762	2809	-47
SAMEA5533801_SAMEA6057604	SAMEA6057604	SAMEA5533801	2763	2825	-62
SAMEA5533801_SAMEA6057605	SAMEA6057605	SAMEA5533801	2764	2812	-48
SAMEA5533801_SAMEA6057606	SAMEA6057606	SAMEA5533801	2744	2794	-50
SAMEA5533801_SAMEA6057607	SAMEA6057607	SAMEA5533801	2770	2822	-52
SAMEA5533801_SAMEA6057608	SAMEA6057608	SAMEA5533801	2765	2825	-60
SAMEA5533801_SAMEA6057609	SAMEA6057609	SAMEA5533801	2735	2784	-49
SAMEA5533801_SAMEA6057610	SAMEA6057610	SAMEA5533801	2772	2822	-50
SAMEA5533801_SAMEA6057611	SAMEA6057611	SAMEA5533801	2746	2818	-72
SAMEA5533801_SAMEA6057612	SAMEA6057612	SAMEA5533801	2736	2835	-99
SAMEA5533801_SAMEA6057613	SAMEA6057613	SAMEA5533801	2761	2809	-48
SAMEA5533801_SAMEA6057614	SAMEA6057614	SAMEA5533801	2736	2791	-55
SAMEA5533801_SAMEA6057615	SAMEA6057615	SAMEA5533801	2741	2786	-45
SAMEA5533801_SAMEA6057616	SAMEA6057616	SAMEA5533801	2764	2812	-48
SAMEA5533801_SAMEA6057617	SAMEA6057617	SAMEA5533801	2762	2824	-62
SAMEA5533801_SAMEA6057618	SAMEA6057618	SAMEA5533801	2765	2818	-53
SAMEA5533801_SAMEA6057619	SAMEA6057619	SAMEA5533801	2736	2793	-57
SAMEA5533801_SAMEA6057620	SAMEA6057620	SAMEA5533801	2771	2815	-44
SAMEA5533801_SAMEA6057621	SAMEA6057621	SAMEA5533801	2764	2812	-48
SAMEA5533801_SAMEA6057622	SAMEA6057622	SAMEA5533801	2763	2815	-52
SAMEA5533801_SAMEA6057623	SAMEA6057623	SAMEA5533801	2746	2792	-46
SAMEA5533801_SAMEA6057624	SAMEA6057624	SAMEA5533801	2765	2812	-47
SAMEA5533801_SAMEA6057625	SAMEA6057625	SAMEA5533801	2742	2788	-46
SAMEA5533801_SAMEA6057626	SAMEA6057626	SAMEA5533801	2745	2794	-49
SAMEA5533801_SAMEA6057627	SAMEA6057627	SAMEA5533801	2753	2801	-48
SAMEA5533801_SAMEA6057628	SAMEA6057628	SAMEA5533801	2712	2761	-49
SAMEA5533801_SAMEA6057629	SAMEA6057629	SAMEA5533801	2737	2790	-53
SAMEA5533801_SAMEA6057630	SAMEA6057630	SAMEA5533801	2769	2822	-53
SAMEA5533801_SAMEA6057631	SAMEA6057631	SAMEA5533801	2740	2786	-46
SAMEA5533801_SAMEA6057632	SAMEA6057632	SAMEA5533801	2770	2821	-51
SAMEA5533801_SAMEA6057633	SAMEA6057633	SAMEA5533801	2741	2833	-92
SAMEA5533801_SAMEA6057634	SAMEA6057634	SAMEA5533801	2733	2791	-58
SAMEA5533801_SAMEA6057635	SAMEA6057635	SAMEA5533801	2764	2812	-48
SAMEA5533801_SAMEA6057636	SAMEA6057636	SAMEA5533801	2762	2812	-50
SAMEA5533801_SAMEA6057637	SAMEA6057637	SAMEA5533801	2736	2790	-54
SAMEA5533801_SAMEA6057638	SAMEA6057638	SAMEA5533801	2733	2789	-56
SAMEA5533801_SAMEA6057639	SAMEA6057639	SAMEA5533801	2759	2810	-51
SAMEA5533801_SAMEA6057640	SAMEA6057640	SAMEA5533801	2754	2799	-45
SAMEA5533801_SAMEA6057641	SAMEA6057641	SAMEA5533801	2771	2820	-49
SAMEA5533801_SAMEA6057642	SAMEA6057642	SAMEA5533801	2738	2790	-52
SAMEA5533801_SAMEA6057643	SAMEA6057643	SAMEA5533801	2764	2817	-53
SAMEA5533801_SAMEA6057644	SAMEA6057644	SAMEA5533801	2737	2786	-49
SAMEA5533801_SAMEA6057645	SAMEA6057645	SAMEA5533801	2771	2816	-45
SAMEA5533801_SAMEA6057646	SAMEA6057646	SAMEA5533801	2765	2816	-51
SAMEA5533801_SAMEA6057647	SAMEA6057647	SAMEA5533801	2736	2782	-46
SAMEA5533801_SAMEA6057648	SAMEA6057648	SAMEA5533801	2772	2822	-50
SAMEA5533801_SAMEA6057649	SAMEA6057649	SAMEA5533801	2773	2817	-44
SAMEA5533801_SAMEA6057650	SAMEA6057650	SAMEA5533801	2765	2812	-47
SAMEA5533801_SAMEA6057652	SAMEA6057652	SAMEA5533801	2760	2807	-47
SAMEA5533801_SAMEA6057653	SAMEA6057653	SAMEA5533801	2755	2800	-45
SAMEA5533801_SAMEA6057654	SAMEA6057654	SAMEA5533801	2742	2794	-52
SAMEA5533801_SAMEA6057655	SAMEA6057655	SAMEA5533801	2767	2815	-48
SAMEA5533801_SAMEA6057656	SAMEA6057656	SAMEA5533801	2768	2818	-50
SAMEA5533801_SAMEA6057657	SAMEA6057657	SAMEA5533801	2766	2812	-46
SAMEA5533801_SAMEA6057658	SAMEA6057658	SAMEA5533801	2766	2818	-52
SAMEA5533801_SAMEA6057659	SAMEA6057659	SAMEA5533801	2771	2824	-53
SAMEA5533801_SAMEA6057660	SAMEA6057660	SAMEA5533801	2771	2820	-49
SAMEA5533801_SAMEA6057661	SAMEA6057661	SAMEA5533801	2737	2785	-48
SAMEA5533801_SAMEA6057662	SAMEA6057662	SAMEA5533801	2737	2790	-53
SAMEA5533801_SAMEA6057663	SAMEA6057663	SAMEA5533801	2771	2820	-49
SAMEA5533801_SAMEA6057664	SAMEA6057664	SAMEA5533801	2756	2803	-47
SAMEA5533801_SAMEA6057665	SAMEA6057665	SAMEA5533801	2737	2785	-48
SAMEA5533801_SAMEA6057666	SAMEA6057666	SAMEA5533801	2758	2805	-47
SAMEA5533801_SAMEA6057667	SAMEA6057667	SAMEA5533801	2768	2810	-42
SAMEA5533801_SAMEA6057668	SAMEA6057668	SAMEA5533801	2766	2819	-53
SAMEA5533801_SAMEA6057669	SAMEA6057669	SAMEA5533801	2736	2791	-55
SAMEA5533801_SAMEA6057670	SAMEA6057670	SAMEA5533801	2772	2824	-52
SAMEA5533801_SAMEA6057671	SAMEA6057671	SAMEA5533801	2762	2813	-51
SAMEA5533801_SAMEA6057672	SAMEA6057672	SAMEA5533801	2730	2781	-51
SAMEA5533801_SAMEA6057673	SAMEA6057673	SAMEA5533801	2740	2788	-48
SAMEA5533801_SAMEA6057674	SAMEA6057674	SAMEA5533801	2738	2784	-46
SAMEA5533801_SAMEA6057675	SAMEA6057675	SAMEA5533801	2741	2792	-51
SAMEA5533801_SAMEA6057676	SAMEA6057676	SAMEA5533801	2741	2792	-51
SAMEA5533801_SAMEA6057677	SAMEA6057677	SAMEA5533801	2771	2824	-53
SAMEA5533801_SAMEA6057678	SAMEA6057678	SAMEA5533801	2753	2824	-71
SAMEA5533801_SAMEA6057679	SAMEA6057679	SAMEA5533801	2740	2793	-53
SAMEA5533801_SAMEA6057680	SAMEA6057680	SAMEA5533801	2761	2809	-48
SAMEA5533801_SAMEA6057681	SAMEA6057681	SAMEA5533801	2761	2823	-62
SAMEA5533801_SAMEA6057682	SAMEA6057682	SAMEA5533801	2739	2788	-49
SAMEA5533801_SAMEA6057683	SAMEA6057683	SAMEA5533801	2738	2790	-52
SAMEA5533801_SAMEA6057684	SAMEA6057684	SAMEA5533801	2764	2824	-60
SAMEA5533801_SAMEA6057685	SAMEA6057685	SAMEA5533801	2765	2827	-62
SAMEA5533801_SAMEA6057686	SAMEA6057686	SAMEA5533801	2739	2785	-46
SAMEA5533801_SAMEA6057687	SAMEA6057687	SAMEA5533801	2736	2785	-49
SAMEA5533801_SAMEA6057688	SAMEA6057688	SAMEA5533801	2737	2789	-52
SAMEA5533801_SAMEA6057690	SAMEA6057690	SAMEA5533801	2769	2818	-49
SAMEA5533801_SAMEA6057691	SAMEA6057691	SAMEA5533801	2767	2822	-55
SAMEA5533801_SAMEA6057692	SAMEA6057692	SAMEA5533801	2738	2794	-56
SAMEA5533801_SAMEA6057693	SAMEA6057693	SAMEA5533801	2770	2820	-50
SAMEA5533801_SAMEA6057694	SAMEA6057694	SAMEA5533801	2771	2821	-50
SAMEA5533801_SAMEA6057695	SAMEA6057695	SAMEA5533801	2765	2816	-51
SAMEA5533801_SAMEA6057696	SAMEA6057696	SAMEA5533801	2735	2789	-54
SAMEA5533801_SAMEA6057697	SAMEA6057697	SAMEA5533801	2754	2805	-51
SAMEA5533801_SAMEA6057698	SAMEA6057698	SAMEA5533801	2767	2811	-44
SAMEA5533801_SAMEA6057699	SAMEA6057699	SAMEA5533801	2728	2780	-52
SAMEA5533801_SAMEA6057700	SAMEA6057700	SAMEA5533801	2730	2788	-58
SAMEA5533801_SAMEA6057701	SAMEA6057701	SAMEA5533801	2761	2808	-47
SAMEA5533801_SAMEA6057702	SAMEA6057702	SAMEA5533801	2876	2962	-86
SAMEA5533801_SAMEA6057703	SAMEA6057703	SAMEA5533801	2739	2785	-46
SAMEA5533801_SAMEA6057704	SAMEA6057704	SAMEA5533801	2738	2791	-53
SAMEA5533801_SAMEA6057705	SAMEA6057705	SAMEA5533801	2740	2789	-49
SAMEA5533801_SAMEA6057706	SAMEA6057706	SAMEA5533801	2736	2790	-54
SAMEA5533801_SAMEA6057707	SAMEA6057707	SAMEA5533801	2761	2811	-50
SAMEA5533801_SAMEA6057708	SAMEA6057708	SAMEA5533801	2740	2793	-53
SAMEA5533801_SAMEA6057709	SAMEA6057709	SAMEA5533801	2736	2788	-52
SAMEA5533801_SAMEA6057710	SAMEA6057710	SAMEA5533801	2769	2820	-51
SAMEA5533801_SAMEA6057711	SAMEA6057711	SAMEA5533801	2739	2816	-77
SAMEA5533801_SAMEA6057712	SAMEA6057712	SAMEA5533801	2739	2791	-52
SAMEA5533801_SAMEA6057713	SAMEA6057713	SAMEA5533801	2732	2787	-55
SAMEA5533801_SAMEA6057714	SAMEA6057714	SAMEA5533801	2738	2784	-46
SAMEA5533801_SAMEA6057715	SAMEA6057715	SAMEA5533801	2735	2788	-53
SAMEA5533801_SAMEA6057716	SAMEA6057716	SAMEA5533801	2771	2824	-53
SAMEA5533801_SAMEA6057717	SAMEA6057717	SAMEA5533801	2771	2822	-51
SAMEA5533801_SAMEA6057718	SAMEA6057718	SAMEA5533801	2770	2822	-52
SAMEA5533801_SAMEA6057719	SAMEA6057719	SAMEA5533801	2767	2814	-47
SAMEA5533801_SAMEA6057720	SAMEA6057720	SAMEA5533801	2739	2793	-54
SAMEA5533801_SAMEA6057721	SAMEA6057721	SAMEA5533801	2762	2810	-48
SAMEA5533801_SAMEA6057722	SAMEA6057722	SAMEA5533801	2877	2968	-91
SAMEA5533801_SAMEA6057723	SAMEA6057723	SAMEA5533801	2710	2753	-43
SAMEA5533801_SAMEA6057724	SAMEA6057724	SAMEA5533801	2770	2824	-54
SAMEA5533801_SAMEA6057725	SAMEA6057725	SAMEA5533801	2763	2812	-49
SAMEA5533801_SAMEA6057726	SAMEA6057726	SAMEA5533801	2878	2966	-88
SAMEA5533801_SAMEA6057727	SAMEA6057727	SAMEA5533801	2752	2806	-54
SAMEA5533801_SAMEA6057728	SAMEA6057728	SAMEA5533801	2769	2819	-50
SAMEA5533801_SAMEA6057729	SAMEA6057729	SAMEA5533801	2758	2806	-48
SAMEA5533801_SAMEA6057730	SAMEA6057730	SAMEA5533801	2772	2821	-49
SAMEA5533801_SAMEA6057731	SAMEA6057731	SAMEA5533801	2771	2824	-53
SAMEA5533801_SAMEA6057732	SAMEA6057732	SAMEA5533801	2853	2939	-86
SAMEA5533801_SAMEA6057733	SAMEA6057733	SAMEA5533801	2739	2785	-46
SAMEA5533801_SAMEA6057735	SAMEA6057735	SAMEA5533801	2771	2821	-50
SAMEA5533801_SAMEA6057736	SAMEA6057736	SAMEA5533801	2771	2815	-44
SAMEA5533801_SAMEA6057737	SAMEA6057737	SAMEA5533801	2768	2817	-49
SAMEA5533801_SAMEA6057738	SAMEA6057738	SAMEA5533801	2739	2786	-47
SAMEA5533801_SAMEA6057739	SAMEA6057739	SAMEA5533801	2771	2824	-53
SAMEA5533801_SAMEA6057740	SAMEA6057740	SAMEA5533801	2742	2793	-51
SAMEA5533801_SAMEA6057741	SAMEA6057741	SAMEA5533801	2764	2811	-47
SAMEA5533801_SAMEA6057742	SAMEA6057742	SAMEA5533801	2730	2778	-48
SAMEA5533801_SAMEA6057743	SAMEA6057743	SAMEA5533801	2774	2820	-46
SAMEA5533801_SAMEA6057744	SAMEA6057744	SAMEA5533801	2771	2824	-53
SAMEA5533801_SAMEA6057745	SAMEA6057745	SAMEA5533801	2735	2788	-53
SAMEA5533801_SAMEA6057746	SAMEA6057746	SAMEA5533801	2732	2781	-49
SAMEA5533801_SAMEA6057747	SAMEA6057747	SAMEA5533801	2771	2815	-44
SAMEA5533801_SAMEA6057748	SAMEA6057748	SAMEA5533801	2735	2784	-49
SAMEA5533801_SAMEA6057749	SAMEA6057749	SAMEA5533801	2769	2822	-53
SAMEA5533801_SAMEA6057750	SAMEA6057750	SAMEA5533801	2761	2807	-46
SAMEA5533801_SAMEA6057751	SAMEA6057751	SAMEA5533801	2754	2826	-72
SAMEA5533801_SAMEA6057752	SAMEA6057752	SAMEA5533801	2735	2790	-55
SAMEA5533801_SAMEA6057753	SAMEA6057753	SAMEA5533801	2735	2789	-54
SAMEA5533801_SAMEA6057754	SAMEA6057754	SAMEA5533801	2771	2823	-52
SAMEA5533801_SAMEA6057755	SAMEA6057755	SAMEA5533801	2771	2815	-44
SAMEA5533801_SAMEA6057756	SAMEA6057756	SAMEA5533801	2770	2822	-52
SAMEA5533801_SAMEA6057757	SAMEA6057757	SAMEA5533801	2760	2810	-50
SAMEA5533801_SAMEA6057758	SAMEA6057758	SAMEA5533801	2764	2813	-49
SAMEA5533801_SAMEA6057759	SAMEA6057759	SAMEA5533801	2733	2786	-53
SAMEA5533801_SAMEA6057760	SAMEA6057760	SAMEA5533801	2732	2781	-49
SAMEA5533801_SAMEA6057761	SAMEA6057761	SAMEA5533801	2739	2833	-94
SAMEA5533801_SAMEA6057762	SAMEA6057762	SAMEA5533801	2720	2762	-42
SAMEA5533801_SAMEA6057763	SAMEA6057763	SAMEA5533801	2770	2821	-51
SAMEA5533801_SAMEA6057764	SAMEA6057764	SAMEA5533801	2734	2776	-42
SAMEA5533801_SAMEA6057766	SAMEA6057766	SAMEA5533801	2767	2812	-45
SAMEA5533801_SAMEA6057767	SAMEA6057767	SAMEA5533801	2770	2824	-54
SAMEA5533801_SAMEA6057768	SAMEA6057768	SAMEA5533801	2761	2813	-52
SAMEA5533801_SAMEA6057769	SAMEA6057769	SAMEA5533801	2771	2816	-45
SAMEA5533801_SAMEA6057770	SAMEA6057770	SAMEA5533801	2733	2790	-57
SAMEA5533801_SAMEA6057771	SAMEA6057771	SAMEA5533801	2735	2791	-56
SAMEA5533801_SAMEA6057772	SAMEA6057772	SAMEA5533801	2715	2760	-45
SAMEA5533801_SAMEA6057773	SAMEA6057773	SAMEA5533801	2770	2822	-52
SAMEA5533801_SAMEA6057774	SAMEA6057774	SAMEA5533801	2766	2812	-46
SAMEA5533801_SAMEA6057775	SAMEA6057775	SAMEA5533801	2773	2820	-47
SAMEA5533801_SAMEA6057776	SAMEA6057776	SAMEA5533801	2762	2808	-46
SAMEA5533801_SAMEA6057777	SAMEA6057777	SAMEA5533801	2771	2822	-51
SAMEA5533801_SAMEA6057778	SAMEA6057778	SAMEA5533801	2774	2826	-52
SAMEA5533801_SAMEA6057779	SAMEA6057779	SAMEA5533801	2728	2778	-50
SAMEA5533801_SAMEA6057781	SAMEA6057781	SAMEA5533801	2759	2809	-50
SAMEA5533801_SAMEA6057782	SAMEA6057782	SAMEA5533801	2771	2820	-49
SAMEA5533801_SAMEA6057783	SAMEA6057783	SAMEA5533801	2768	2822	-54
SAMEA5533801_SAMEA6057784	SAMEA6057784	SAMEA5533801	2879	2963	-84
SAMEA5533801_SAMEA6057785	SAMEA6057785	SAMEA5533801	2771	2824	-53
SAMEA5533801_SAMEA6057786	SAMEA6057786	SAMEA5533801	2739	2793	-54
SAMEA5533801_SAMEA6057787	SAMEA6057787	SAMEA5533801	2771	2820	-49
SAMEA5533801_SAMEA6057788	SAMEA6057788	SAMEA5533801	2874	2964	-90
SAMEA5533801_SAMEA6057789	SAMEA6057789	SAMEA5533801	2875	2963	-88
SAMEA5533801_SAMEA6057790	SAMEA6057790	SAMEA5533801	2740	2525	215
SAMEA5533801_SAMEA6057791	SAMEA6057791	SAMEA5533801	2737	2785	-48
SAMEA5533801_SAMEA6057792	SAMEA6057792	SAMEA5533801	2729	2780	-51
SAMEA5533801_SAMEA6057795	SAMEA6057795	SAMEA5533801	2751	2823	-72
SAMEA5533801_SAMEA6057796	SAMEA6057796	SAMEA5533801	2772	2822	-50
SAMEA5533801_SAMEA6057797	SAMEA6057797	SAMEA5533801	2741	2786	-45
SAMEA5533801_SAMEA6057798	SAMEA6057798	SAMEA5533801	2757	2802	-45
SAMEA5533801_SAMEA6057799	SAMEA6057799	SAMEA5533801	2770	2822	-52
SAMEA5533801_SAMEA6057800	SAMEA6057800	SAMEA5533801	2739	2785	-46
SAMEA5533801_SAMEA6057801	SAMEA6057801	SAMEA5533801	2724	2773	-49
SAMEA5533801_SAMEA6057802	SAMEA6057802	SAMEA5533801	2762	2814	-52
SAMEA5533801_SAMEA6057803	SAMEA6057803	SAMEA5533801	2772	2822	-50
SAMEA5533801_SAMEA6057804	SAMEA6057804	SAMEA5533801	2763	2809	-46
SAMEA5533801_SAMEA6057806	SAMEA6057806	SAMEA5533801	2768	2813	-45
SAMEA5533801_SAMEA6057807	SAMEA6057807	SAMEA5533801	2758	2808	-50
SAMEA5533801_SAMEA6057808	SAMEA6057808	SAMEA5533801	2748	2797	-49
SAMEA5533801_SAMEA6057810	SAMEA6057810	SAMEA5533801	2728	2778	-50
SAMEA5533801_SAMEA6057812	SAMEA6057812	SAMEA5533801	2750	2793	-43
SAMEA5533801_SAMEA6057813	SAMEA6057813	SAMEA5533801	2770	2824	-54
SAMEA5533801_SAMEA6057814	SAMEA6057814	SAMEA5533801	2880	2964	-84
SAMEA5533801_SAMEA6057815	SAMEA6057815	SAMEA5533801	2868	2951	-83
SAMEA5533801_SAMEA6057816	SAMEA6057816	SAMEA5533801	2771	2816	-45
SAMEA5533801_SAMEA6057817	SAMEA6057817	SAMEA5533801	2728	2781	-53
SAMEA5533801_SAMEA6057818	SAMEA6057818	SAMEA5533801	2747	2822	-75
SAMEA5533801_SAMEA6057819	SAMEA6057819	SAMEA5533801	2762	2810	-48
SAMEA5533801_SAMEA6057821	SAMEA6057821	SAMEA5533801	2742	2794	-52
SAMEA5533801_SAMEA6057822	SAMEA6057822	SAMEA5533801	2741	2786	-45
SAMEA5533801_SAMEA6057824	SAMEA6057824	SAMEA5533801	2771	2822	-51
SAMEA5533801_SAMEA6057825	SAMEA6057825	SAMEA5533801	2769	2812	-43
SAMEA5533801_SAMEA6057826	SAMEA6057826	SAMEA5533801	2759	2811	-52
SAMEA5533801_SAMEA6057827	SAMEA6057827	SAMEA5533801	2768	2817	-49
SAMEA5533801_SAMEA6057828	SAMEA6057828	SAMEA5533801	2772	2822	-50
SAMEA5533801_SAMEA6057829	SAMEA6057829	SAMEA5533801	2764	2824	-60
SAMEA5533801_SAMEA6057830	SAMEA6057830	SAMEA5533801	2765	2811	-46
SAMEA5533801_SAMEA6057831	SAMEA6057831	SAMEA5533801	2764	2811	-47
SAMEA5533801_SAMEA6057832	SAMEA6057832	SAMEA5533801	2769	2819	-50
SAMEA5533801_SAMEA6057833	SAMEA6057833	SAMEA5533801	2769	2820	-51
SAMEA5533801_SAMEA6057834	SAMEA6057834	SAMEA5533801	2737	2782	-45
SAMEA5533801_SAMEA6057835	SAMEA6057835	SAMEA5533801	2746	2787	-41
SAMEA5533801_SAMEA6057836	SAMEA6057836	SAMEA5533801	2771	2822	-51
SAMEA5533801_SAMEA6057837	SAMEA6057837	SAMEA5533801	2766	2812	-46
SAMEA5533801_SAMEA6057838	SAMEA6057838	SAMEA5533801	2755	2827	-72
SAMEA5533801_SAMEA6057839	SAMEA6057839	SAMEA5533801	2763	2811	-48
SAMEA5533801_SAMEA6057840	SAMEA6057840	SAMEA5533801	2771	2820	-49
SAMEA5533801_SAMEA6057841	SAMEA6057841	SAMEA5533801	2769	2813	-44
SAMEA5533801_SAMEA6057842	SAMEA6057842	SAMEA5533801	2728	2775	-47
SAMEA5533801_SAMEA6057843	SAMEA6057843	SAMEA5533801	2764	2811	-47
SAMEA5533801_SAMEA6057844	SAMEA6057844	SAMEA5533801	2761	2808	-47
SAMEA5533801_SAMEA6057845	SAMEA6057845	SAMEA5533801	2746	2795	-49
SAMEA5533801_SAMEA6057846	SAMEA6057846	SAMEA5533801	2766	2817	-51
SAMEA5533801_SAMEA6057847	SAMEA6057847	SAMEA5533801	2763	2814	-51
SAMEA5533801_SAMEA6057848	SAMEA6057848	SAMEA5533801	2737	2790	-53
SAMEA5533801_SAMEA6057849	SAMEA6057849	SAMEA5533801	2772	2815	-43
SAMEA5533801_SAMEA6057850	SAMEA6057850	SAMEA5533801	2888	2977	-89
SAMEA5533801_SAMEA6057851	SAMEA6057851	SAMEA5533801	2745	2794	-49
SAMEA5533801_SAMEA6057852	SAMEA6057852	SAMEA5533801	2766	2814	-48
SAMEA5533801_SAMEA6057853	SAMEA6057853	SAMEA5533801	2733	2787	-54
SAMEA5533801_SAMEA6057854	SAMEA6057854	SAMEA5533801	2752	2818	-66
SAMEA5533801_SAMEA6057855	SAMEA6057855	SAMEA5533801	2771	2815	-44
SAMEA5533801_SAMEA6057856	SAMEA6057856	SAMEA5533801	2762	2810	-48
SAMEA5533801_SAMEA6057857	SAMEA6057857	SAMEA5533801	2763	2816	-53
SAMEA5533801_SAMEA6057858	SAMEA6057858	SAMEA5533801	2753	2826	-73
SAMEA5533801_SAMEA6057859	SAMEA6057859	SAMEA5533801	2742	2831	-89
SAMEA5533801_SAMEA6057860	SAMEA6057860	SAMEA5533801	2772	2815	-43
SAMEA5533801_SAMEA6057861	SAMEA6057861	SAMEA5533801	2735	2780	-45
SAMEA5533801_SAMEA6057862	SAMEA6057862	SAMEA5533801	2771	2822	-51
SAMEA5533801_SAMEA6057863	SAMEA6057863	SAMEA5533801	2772	2822	-50
SAMEA5533801_SAMEA6057864	SAMEA6057864	SAMEA5533801	2876	2964	-88
SAMEA5533801_SAMEA6057865	SAMEA6057865	SAMEA5533801	2763	2809	-46
SAMEA5533801_SAMEA6057866	SAMEA6057866	SAMEA5533801	2733	2781	-48
SAMEA5533801_SAMEA6057868	SAMEA6057868	SAMEA5533801	2736	2789	-53
SAMEA5533801_SAMEA6057869	SAMEA6057869	SAMEA5533801	2730	2774	-44
SAMEA5533801_SAMEA6057870	SAMEA6057870	SAMEA5533801	2768	2820	-52
SAMEA5533801_SAMEA6057871	SAMEA6057871	SAMEA5533801	2813	2901	-88
SAMEA5533801_SAMEA6057872	SAMEA6057872	SAMEA5533801	2771	2820	-49
SAMEA5533801_SAMEA6057873	SAMEA6057873	SAMEA5533801	2736	2790	-54
SAMEA5533801_SAMEA6057874	SAMEA6057874	SAMEA5533801	2768	2835	-67
SAMEA5533801_SAMEA6057875	SAMEA6057875	SAMEA5533801	2751	2821	-70
SAMEA5533801_SAMEA6057876	SAMEA6057876	SAMEA5533801	2871	2960	-89
SAMEA5533801_SAMEA6057877	SAMEA6057877	SAMEA5533801	2763	2811	-48
SAMEA5533801_SAMEA6057878	SAMEA6057878	SAMEA5533801	2738	2785	-47
SAMEA5533801_SAMEA6057879	SAMEA6057879	SAMEA5533801	2763	2814	-51
SAMEA5533801_SAMEA6057880	SAMEA6057880	SAMEA5533801	2763	2811	-48
SAMEA5533801_SAMEA6057881	SAMEA6057881	SAMEA5533801	2729	2782	-53
SAMEA5533801_SAMEA6057882	SAMEA6057882	SAMEA5533801	2716	2761	-45
SAMEA5533801_SAMEA6057883	SAMEA6057883	SAMEA5533801	2764	2816	-52
SAMEA5533801_SAMEA6057885	SAMEA6057885	SAMEA5533801	2731	2778	-47
SAMEA5533801_SAMEA6057886	SAMEA6057886	SAMEA5533801	2880	2964	-84
SAMEA5533801_SAMEA6057887	SAMEA6057887	SAMEA5533801	2738	2786	-48
SAMEA5533801_SAMEA6057888	SAMEA6057888	SAMEA5533801	2770	2820	-50
SAMEA5533801_SAMEA6057889	SAMEA6057889	SAMEA5533801	2761	2810	-49
SAMEA5533801_SAMEA6057890	SAMEA6057890	SAMEA5533801	2754	2799	-45
SAMEA5533801_SAMEA6057891	SAMEA6057891	SAMEA5533801	2745	2793	-48
SAMEA5533801_SAMEA6057892	SAMEA6057892	SAMEA5533801	2880	2964	-84
SAMEA5533801_SAMEA6057893	SAMEA6057893	SAMEA5533801	2772	2822	-50
SAMEA5533801_SAMEA6057894	SAMEA6057894	SAMEA5533801	2770	2814	-44
SAMEA5533801_SAMEA6057895	SAMEA6057895	SAMEA5533801	2738	2792	-54
SAMEA5533801_SAMEA6057896	SAMEA6057896	SAMEA5533801	2766	2819	-53
SAMEA5533801_SAMEA6057897	SAMEA6057897	SAMEA5533801	2731	2789	-58
SAMEA5533801_SAMEA6057898	SAMEA6057898	SAMEA5533801	2765	2812	-47
SAMEA5533801_SAMEA6057899	SAMEA6057899	SAMEA5533801	2762	2814	-52
SAMEA5533801_SAMEA6057900	SAMEA6057900	SAMEA5533801	2765	2808	-43
SAMEA5533801_SAMEA6057901	SAMEA6057901	SAMEA5533801	2765	2815	-50
SAMEA5533801_SAMEA6057902	SAMEA6057902	SAMEA5533801	2879	2962	-83
SAMEA5533801_SAMEA6057903	SAMEA6057903	SAMEA5533801	2886	2971	-85
SAMEA5533801_SAMEA6057904	SAMEA6057904	SAMEA5533801	2726	2776	-50
SAMEA5533801_SAMEA6057905	SAMEA6057905	SAMEA5533801	2771	2823	-52
SAMEA5533801_SAMEA6057906	SAMEA6057906	SAMEA5533801	2754	2806	-52
SAMEA5533801_SAMEA6057907	SAMEA6057907	SAMEA5533801	2738	2784	-46
SAMEA5533801_SAMEA6057908	SAMEA6057908	SAMEA5533801	2733	2783	-50
SAMEA5533801_SAMEA6057909	SAMEA6057909	SAMEA5533801	2739	2833	-94
SAMEA5533801_SAMEA6057910	SAMEA6057910	SAMEA5533801	2771	2815	-44
SAMEA5533801_SAMEA6057911	SAMEA6057911	SAMEA5533801	2767	2822	-55
SAMEA5533801_SAMEA6057912	SAMEA6057912	SAMEA5533801	2736	2790	-54
SAMEA5533801_SAMEA6057913	SAMEA6057913	SAMEA5533801	2766	2812	-46
SAMEA5533801_SAMEA6057914	SAMEA6057914	SAMEA5533801	2755	2826	-71
SAMEA5533801_SAMEA6057915	SAMEA6057915	SAMEA5533801	2733	2781	-48
SAMEA5533801_SAMEA6057916	SAMEA6057916	SAMEA5533801	2770	2819	-49
SAMEA5533801_SAMEA6057917	SAMEA6057917	SAMEA5533801	2767	2818	-51
SAMEA5533801_SAMEA6057918	SAMEA6057918	SAMEA5533801	2735	2780	-45
SAMEA5533801_SAMEA6057919	SAMEA6057919	SAMEA5533801	2766	2815	-49
SAMEA5533801_SAMEA6057920	SAMEA6057920	SAMEA5533801	2771	2825	-54
SAMEA5533801_SAMEA6057921	SAMEA6057921	SAMEA5533801	2732	2787	-55
SAMEA5533801_SAMEA6057922	SAMEA6057922	SAMEA5533801	2765	2811	-46
SAMEA5533801_SAMEA6057923	SAMEA6057923	SAMEA5533801	2737	2791	-54
SAMEA5533801_SAMEA6057924	SAMEA6057924	SAMEA5533801	2723	2782	-59
SAMEA5533801_SAMEA6057925	SAMEA6057925	SAMEA5533801	2771	2824	-53
SAMEA5533801_SAMEA6057926	SAMEA6057926	SAMEA5533801	2736	2790	-54
SAMEA5533801_SAMEA6057927	SAMEA6057927	SAMEA5533801	2771	2822	-51
SAMEA5533801_SAMEA6057928	SAMEA6057928	SAMEA5533801	2765	2819	-54
SAMEA5533801_SAMEA6057929	SAMEA6057929	SAMEA5533801	2770	2818	-48
SAMEA5533801_SAMEA6057930	SAMEA6057930	SAMEA5533801	2741	2789	-48
SAMEA5533801_SAMEA6057931	SAMEA6057931	SAMEA5533801	2765	2810	-45
SAMEA5533801_SAMEA6057932	SAMEA6057932	SAMEA5533801	2727	2783	-56
SAMEA5533801_SAMEA6057933	SAMEA6057933	SAMEA5533801	2762	2813	-51
SAMEA5533801_SAMEA6057934	SAMEA6057934	SAMEA5533801	2767	2821	-54
SAMEA5533801_SAMEA6057935	SAMEA6057935	SAMEA5533801	2768	2820	-52
SAMEA5533801_SAMEA6057936	SAMEA6057936	SAMEA5533801	2769	2821	-52
SAMEA5533801_SAMEA6057937	SAMEA6057937	SAMEA5533801	2763	2811	-48
SAMEA5533801_SAMEA6057938	SAMEA6057938	SAMEA5533801	2738	2790	-52
SAMEA5533801_SAMEA6057939	SAMEA6057939	SAMEA5533801	2765	2812	-47
SAMEA5533801_SAMEA6057940	SAMEA6057940	SAMEA5533801	2757	2807	-50
SAMEA5533801_SAMEA6057941	SAMEA6057941	SAMEA5533801	2734	2779	-45
SAMEA5533801_SAMEA6057942	SAMEA6057942	SAMEA5533801	2766	2815	-49
SAMEA5533801_SAMEA6057945	SAMEA6057945	SAMEA5533801	2766	2816	-50
SAMEA5533801_SAMEA6057947	SAMEA6057947	SAMEA5533801	2731	2782	-51
SAMEA5533801_SAMEA6057948	SAMEA6057948	SAMEA5533801	2766	2815	-49
SAMEA5533801_SAMEA6057949	SAMEA6057949	SAMEA5533801	2765	2815	-50
SAMEA5533801_SAMEA6057950	SAMEA6057950	SAMEA5533801	2768	2822	-54
SAMEA5533801_SAMEA6057951	SAMEA6057951	SAMEA5533801	2743	2793	-50
SAMEA5533801_SAMEA6057952	SAMEA6057952	SAMEA5533801	2771	2824	-53
SAMEA5533801_SAMEA6057953	SAMEA6057953	SAMEA5533801	2770	2820	-50
SAMEA5533801_SAMEA6057954	SAMEA6057954	SAMEA5533801	2769	2820	-51
SAMEA5533801_SAMEA6057955	SAMEA6057955	SAMEA5533801	2772	2816	-44
SAMEA5533801_SAMEA6057956	SAMEA6057956	SAMEA5533801	2733	2781	-48
SAMEA5533801_SAMEA6057957	SAMEA6057957	SAMEA5533801	2733	2781	-48
SAMEA5533801_SAMEA6057958	SAMEA6057958	SAMEA5533801	2768	2827	-59
SAMEA5533801_SAMEA6057959	SAMEA6057959	SAMEA5533801	2761	2808	-47
SAMEA5533801_SAMEA6057960	SAMEA6057960	SAMEA5533801	2768	2815	-47
SAMEA5533801_SAMEA6057961	SAMEA6057961	SAMEA5533801	2878	2966	-88
SAMEA5533801_SAMEA6057962	SAMEA6057962	SAMEA5533801	2769	2818	-49
SAMEA5533801_SAMEA6057963	SAMEA6057963	SAMEA5533801	2765	2818	-53
SAMEA5533801_SAMEA6057964	SAMEA6057964	SAMEA5533801	2732	2783	-51
SAMEA5533801_SAMEA6057965	SAMEA6057965	SAMEA5533801	2733	2781	-48
SAMEA5533801_SAMEA6057966	SAMEA6057966	SAMEA5533801	2763	2812	-49
SAMEA5533801_SAMEA6057967	SAMEA6057967	SAMEA5533801	2740	2793	-53
SAMEA5533801_SAMEA6057968	SAMEA6057968	SAMEA5533801	2765	2812	-47
SAMEA5533801_SAMEA6057969	SAMEA6057969	SAMEA5533801	2769	2819	-50
SAMEA5533801_SAMEA6057970	SAMEA6057970	SAMEA5533801	2775	2820	-45
SAMEA5533801_SAMEA6057971	SAMEA6057971	SAMEA5533801	2762	2813	-51
SAMEA5533801_SAMEA6057972	SAMEA6057972	SAMEA5533801	2765	2812	-47
SAMEA5533801_SAMEA6057973	SAMEA6057973	SAMEA5533801	2766	2820	-54
SAMEA5533801_SAMEA6057974	SAMEA6057974	SAMEA5533801	2729	2780	-51
SAMEA5533801_SAMEA6057975	SAMEA6057975	SAMEA5533801	2756	2805	-49
SAMEA5533801_SAMEA6057976	SAMEA6057976	SAMEA5533801	2766	2811	-45
SAMEA5533801_SAMEA6057977	SAMEA6057977	SAMEA5533801	2767	2811	-44
SAMEA5533801_SAMEA6057978	SAMEA6057978	SAMEA5533801	2738	2781	-43
SAMEA5533801_SAMEA6057979	SAMEA6057979	SAMEA5533801	2768	2815	-47
SAMEA5533801_SAMEA6057980	SAMEA6057980	SAMEA5533801	2772	2820	-48
SAMEA5533801_SAMEA6057981	SAMEA6057981	SAMEA5533801	2876	2957	-81
SAMEA5533801_SAMEA6057982	SAMEA6057982	SAMEA5533801	2733	2788	-55
SAMEA5533801_SAMEA6057983	SAMEA6057983	SAMEA5533801	2748	2825	-77
SAMEA5533801_SAMEA6057984	SAMEA6057984	SAMEA5533801	2732	2781	-49
SAMEA5533801_SAMEA6057985	SAMEA6057985	SAMEA5533801	2727	2781	-54
SAMEA5533801_SAMEA6057986	SAMEA6057986	SAMEA5533801	2737	2791	-54
SAMEA5533801_SAMEA6057987	SAMEA6057987	SAMEA5533801	2729	2773	-44
SAMEA5533801_SAMEA6057988	SAMEA6057988	SAMEA5533801	2742	2822	-80
SAMEA5533801_SAMEA6057989	SAMEA6057989	SAMEA5533801	2736	2791	-55
SAMEA5533801_SAMEA6057990	SAMEA6057990	SAMEA5533801	2771	2815	-44
SAMEA5533801_SAMEA6057991	SAMEA6057991	SAMEA5533801	2769	2822	-53
SAMEA5533801_SAMEA6057992	SAMEA6057992	SAMEA5533801	2735	2788	-53
SAMEA5533801_SAMEA6057993	SAMEA6057993	SAMEA5533801	2731	2781	-50
SAMEA5533801_SAMEA6057994	SAMEA6057994	SAMEA5533801	2732	2779	-47
SAMEA5533801_SAMEA6057995	SAMEA6057995	SAMEA5533801	2772	2816	-44
SAMEA5533801_SAMEA6057996	SAMEA6057996	SAMEA5533801	2771	2815	-44
SAMEA5533801_SAMEA6057997	SAMEA6057997	SAMEA5533801	2770	2821	-51
SAMEA5533801_SAMEA6057999	SAMEA6057999	SAMEA5533801	2730	2778	-48
SAMEA5533801_SAMEA6058000	SAMEA6058000	SAMEA5533801	2763	2809	-46
SAMEA5533801_SAMEA6058001	SAMEA6058001	SAMEA5533801	2772	2816	-44
SAMEA5533801_SAMEA6058002	SAMEA6058002	SAMEA5533801	2771	2815	-44
SAMEA5533801_SAMEA6058003	SAMEA6058003	SAMEA5533801	2770	2821	-51
SAMEA5533801_SAMEA6058004	SAMEA6058004	SAMEA5533801	2879	2966	-87
SAMEA5533801_SAMEA6058005	SAMEA6058005	SAMEA5533801	2767	2814	-47
SAMEA5533801_SAMEA6058006	SAMEA6058006	SAMEA5533801	2767	2817	-50
SAMEA5533801_SAMEA6058007	SAMEA6058007	SAMEA5533801	2868	2953	-85
SAMEA5533801_SAMEA6058008	SAMEA6058008	SAMEA5533801	2756	2808	-52
SAMEA5533801_SAMEA6058009	SAMEA6058009	SAMEA5533801	2735	2790	-55
SAMEA5533801_SAMEA6058010	SAMEA6058010	SAMEA5533801	2721	2765	-44
SAMEA5533801_SAMEA6058011	SAMEA6058011	SAMEA5533801	2730	2781	-51
SAMEA5533801_SAMEA6058012	SAMEA6058012	SAMEA5533801	2764	2811	-47
SAMEA5533801_SAMEA6058013	SAMEA6058013	SAMEA5533801	2771	2816	-45
SAMEA5533801_SAMEA6058014	SAMEA6058014	SAMEA5533801	2767	2815	-48
SAMEA5533801_SAMEA6058015	SAMEA6058015	SAMEA5533801	2772	2817	-45
SAMEA5533801_SAMEA6058016	SAMEA6058016	SAMEA5533801	2758	2805	-47
SAMEA5533801_SAMEA6058017	SAMEA6058017	SAMEA5533801	2736	2791	-55
SAMEA5533801_SAMEA6058018	SAMEA6058018	SAMEA5533801	2732	2776	-44
SAMEA5533801_SAMEA6058019	SAMEA6058019	SAMEA5533801	2758	2802	-44
SAMEA5533801_SAMEA6058021	SAMEA6058021	SAMEA5533801	2730	2777	-47
SAMEA5533801_SAMEA6058022	SAMEA6058022	SAMEA5533801	2763	2811	-48
SAMEA5533801_SAMEA6058024	SAMEA6058024	SAMEA5533801	2770	2820	-50
SAMEA5533801_SAMEA6058027	SAMEA6058027	SAMEA5533801	2763	2809	-46
SAMEA5533801_SAMEA6058028	SAMEA6058028	SAMEA5533801	2771	2815	-44
SAMEA5533801_SAMEA6058029	SAMEA6058029	SAMEA5533801	2762	2812	-50
SAMEA5533801_SAMEA6058030	SAMEA6058030	SAMEA5533801	2738	2794	-56
SAMEA5533801_SAMEA6058031	SAMEA6058031	SAMEA5533801	2738	2794	-56
SAMEA5533801_SAMEA6058032	SAMEA6058032	SAMEA5533801	2770	2814	-44
SAMEA5533801_SAMEA6058033	SAMEA6058033	SAMEA5533801	2755	2800	-45
SAMEA5533801_SAMEA6058034	SAMEA6058034	SAMEA5533801	2769	2823	-54
SAMEA5533801_SAMEA6058035	SAMEA6058035	SAMEA5533801	2765	2813	-48
SAMEA5533801_SAMEA6058036	SAMEA6058036	SAMEA5533801	2764	2812	-48
SAMEA5533801_SAMEA6058037	SAMEA6058037	SAMEA5533801	2765	2815	-50
SAMEA5533801_SAMEA6058038	SAMEA6058038	SAMEA5533801	2771	2822	-51
SAMEA5533801_SAMEA6058039	SAMEA6058039	SAMEA5533801	2773	2826	-53
SAMEA5533801_SAMEA6058040	SAMEA6058040	SAMEA5533801	2732	2786	-54
SAMEA5533801_SAMEA6058041	SAMEA6058041	SAMEA5533801	2728	2772	-44
SAMEA5533801_SAMEA6058042	SAMEA6058042	SAMEA5533801	2735	2783	-48
SAMEA5533801_SAMEA6058043	SAMEA6058043	SAMEA5533801	2745	2823	-78
SAMEA5533801_SAMEA6058044	SAMEA6058044	SAMEA5533801	2763	2811	-48
SAMEA5533801_SAMEA6058045	SAMEA6058045	SAMEA5533801	2768	2822	-54
SAMEA5533801_SAMEA6058046	SAMEA6058046	SAMEA5533801	2764	2809	-45
SAMEA5533801_SAMEA6058047	SAMEA6058047	SAMEA5533801	2765	2815	-50
SAMEA5533801_SAMEA6058048	SAMEA6058048	SAMEA5533801	2765	2817	-52
SAMEA5533801_SAMEA6058049	SAMEA6058049	SAMEA5533801	2772	2821	-49
SAMEA5533801_SAMEA6058050	SAMEA6058050	SAMEA5533801	2741	2785	-44
SAMEA5533801_SAMEA6058051	SAMEA6058051	SAMEA5533801	2765	2812	-47
SAMEA5533801_SAMEA6058053	SAMEA6058053	SAMEA5533801	2731	2781	-50
SAMEA5533801_SAMEA6058054	SAMEA6058054	SAMEA5533801	2730	2779	-49
SAMEA5533801_SAMEA6058055	SAMEA6058055	SAMEA5533801	2740	2833	-93
SAMEA5533801_SAMEA6058056	SAMEA6058056	SAMEA5533801	2734	2789	-55
SAMEA5533801_SAMEA6058057	SAMEA6058057	SAMEA5533801	2722	2776	-54
SAMEA5533801_SAMEA6058058	SAMEA6058058	SAMEA5533801	2771	2822	-51
SAMEA5533801_SAMEA6058059	SAMEA6058059	SAMEA5533801	2766	2815	-49
SAMEA5533801_SAMEA6058061	SAMEA6058061	SAMEA5533801	2729	2773	-44
SAMEA5533801_SAMEA6058062	SAMEA6058062	SAMEA5533801	2734	2787	-53
SAMEA5533801_SAMEA6058063	SAMEA6058063	SAMEA5533801	2764	2815	-51
SAMEA5533801_SAMEA6058064	SAMEA6058064	SAMEA5533801	2732	2781	-49
SAMEA5533801_SAMEA6058065	SAMEA6058065	SAMEA5533801	2772	2822	-50
SAMEA5533801_SAMEA6058066	SAMEA6058066	SAMEA5533801	2737	2787	-50
SAMEA5533801_SAMEA6058067	SAMEA6058067	SAMEA5533801	2876	2962	-86
SAMEA5533801_SAMEA6058068	SAMEA6058068	SAMEA5533801	2768	2816	-48
SAMEA5533801_SAMEA6058069	SAMEA6058069	SAMEA5533801	2760	2812	-52
SAMEA5533801_SAMEA6058070	SAMEA6058070	SAMEA5533801	2720	2762	-42
SAMEA5533801_SAMEA6058071	SAMEA6058071	SAMEA5533801	2725	2772	-47
SAMEA5533801_SAMEA6058072	SAMEA6058072	SAMEA5533801	2772	2816	-44
SAMEA5533801_SAMEA6058073	SAMEA6058073	SAMEA5533801	2770	2822	-52
SAMEA5533801_SAMEA6058074	SAMEA6058074	SAMEA5533801	2767	2819	-52
SAMEA5533801_SAMEA6058075	SAMEA6058075	SAMEA5533801	2876	2965	-89
SAMEA5533801_SAMEA6058076	SAMEA6058076	SAMEA5533801	2759	2806	-47
SAMEA5533801_SAMEA6058077	SAMEA6058077	SAMEA5533801	2757	2810	-53
SAMEA5533801_SAMEA6058078	SAMEA6058078	SAMEA5533801	2766	2815	-49
SAMEA5533801_SAMEA6058079	SAMEA6058079	SAMEA5533801	2771	2822	-51
SAMEA5533801_SAMEA6058080	SAMEA6058080	SAMEA5533801	2878	2968	-90
SAMEA5533801_SAMEA6058081	SAMEA6058081	SAMEA5533801	2762	2808	-46
SAMEA5533801_SAMEA6058082	SAMEA6058082	SAMEA5533801	2758	2777	-19
SAMEA5533801_SAMEA6058083	SAMEA6058083	SAMEA5533801	2738	2786	-48
SAMEA5533801_SAMEA6058084	SAMEA6058084	SAMEA5533801	2763	2811	-48
SAMEA5533801_SAMEA6058085	SAMEA6058085	SAMEA5533801	2737	2788	-51
SAMEA5533801_SAMEA6058086	SAMEA6058086	SAMEA5533801	2760	2809	-49
SAMEA5533801_SAMEA6058087	SAMEA6058087	SAMEA5533801	2761	2807	-46
SAMEA5533801_SAMEA6058088	SAMEA6058088	SAMEA5533801	2772	2816	-44
SAMEA5533801_SAMEA6058089	SAMEA6058089	SAMEA5533801	2756	2816	-60
SAMEA5533801_SAMEA6058090	SAMEA6058090	SAMEA5533801	2763	2811	-48
SAMEA5533801_SAMEA6058091	SAMEA6058091	SAMEA5533801	2772	2816	-44
SAMEA5533801_SAMEA6058093	SAMEA6058093	SAMEA5533801	2763	2812	-49
SAMEA5533801_SAMEA6058095	SAMEA6058095	SAMEA5533801	2766	2812	-46
SAMEA5533801_SAMEA6058096	SAMEA6058096	SAMEA5533801	2770	2815	-45
SAMEA5533801_SAMEA6058097	SAMEA6058097	SAMEA5533801	2876	2964	-88
SAMEA5533801_SAMEA6058098	SAMEA6058098	SAMEA5533801	2740	2787	-47
SAMEA5533801_SAMEA6058099	SAMEA6058099	SAMEA5533801	2762	2825	-63
SAMEA5533801_SAMEA6058101	SAMEA6058101	SAMEA5533801	2759	2806	-47
SAMEA5533801_SAMEA6058102	SAMEA6058102	SAMEA5533801	2759	2805	-46
SAMEA5533801_SAMEA6058103	SAMEA6058103	SAMEA5533801	2727	2782	-55
SAMEA5533801_SAMEA6058104	SAMEA6058104	SAMEA5533801	2749	2795	-46
SAMEA5533801_SAMEA6058105	SAMEA6058105	SAMEA5533801	2764	2812	-48
SAMEA5533801_SAMEA6058107	SAMEA6058107	SAMEA5533801	2766	2824	-58
SAMEA5533801_SAMEA6058109	SAMEA6058109	SAMEA5533801	2766	2810	-44
SAMEA5533801_SAMEA6058110	SAMEA6058110	SAMEA5533801	2754	2805	-51
SAMEA5533801_SAMEA6058111	SAMEA6058111	SAMEA5533801	2764	2813	-49
SAMEA5533801_SAMEA6058113	SAMEA6058113	SAMEA5533801	2770	2814	-44
SAMEA5533801_SAMEA6058114	SAMEA6058114	SAMEA5533801	2771	2822	-51
SAMEA5533801_SAMEA6058115	SAMEA6058115	SAMEA5533801	2761	2811	-50
SAMEA5533801_SAMEA6058116	SAMEA6058116	SAMEA5533801	2746	2795	-49
SAMEA5533801_SAMEA6058117	SAMEA6058117	SAMEA5533801	2768	2812	-44
SAMEA5533801_SAMEA6058118	SAMEA6058118	SAMEA5533801	2765	2816	-51
SAMEA5533801_SAMEA6058119	SAMEA6058119	SAMEA5533801	2740	2788	-48
SAMEA5533801_SAMEA6058120	SAMEA6058120	SAMEA5533801	2751	2800	-49
SAMEA5533801_SAMEA6058121	SAMEA6058121	SAMEA5533801	2767	2810	-43
SAMEA5533801_SAMEA6058122	SAMEA6058122	SAMEA5533801	2737	2791	-54
SAMEA5533801_SAMEA6058123	SAMEA6058123	SAMEA5533801	2764	2812	-48
SAMEA5533801_SAMEA6058125	SAMEA6058125	SAMEA5533801	2772	2823	-51
SAMEA5533801_SAMEA6058126	SAMEA6058126	SAMEA5533801	2761	2811	-50
SAMEA5533801_SAMEA6058127	SAMEA6058127	SAMEA5533801	2750	2823	-73
SAMEA5533801_SAMEA6058128	SAMEA6058128	SAMEA5533801	2767	2821	-54
SAMEA5533801_SAMEA6058129	SAMEA6058129	SAMEA5533801	2727	2777	-50
SAMEA5533801_SAMEA6058130	SAMEA6058130	SAMEA5533801	2771	2822	-51
SAMEA5533801_SAMEA6058131	SAMEA6058131	SAMEA5533801	2764	2807	-43
SAMEA5533801_SAMEA6058132	SAMEA6058132	SAMEA5533801	2775	2859	-84
SAMEA5533801_SAMEA6058134	SAMEA6058134	SAMEA5533801	2770	2819	-49
SAMEA5533801_SAMEA6058135	SAMEA6058135	SAMEA5533801	2730	2780	-50
SAMEA5533801_SAMEA6058136	SAMEA6058136	SAMEA5533801	2734	2782	-48
SAMEA5533801_SAMEA6058137	SAMEA6058137	SAMEA5533801	2730	2780	-50
SAMEA5533801_SAMEA6058138	SAMEA6058138	SAMEA5533801	2730	2780	-50
SAMEA5533801_SAMEA6058139	SAMEA6058139	SAMEA5533801	2882	2951	-69
SAMEA5533801_SAMEA6058140	SAMEA6058140	SAMEA5533801	2778	2829	-51
SAMEA5533801_SAMEA6058141	SAMEA6058141	SAMEA5533801	2767	2822	-55
SAMEA5533801_SAMEA6058142	SAMEA6058142	SAMEA5533801	2739	2786	-47
SAMEA5533801_SAMEA6058144	SAMEA6058144	SAMEA5533801	2748	2797	-49
SAMEA5533801_SAMEA6058145	SAMEA6058145	SAMEA5533801	2873	2959	-86
SAMEA5533801_SAMEA6058146	SAMEA6058146	SAMEA5533801	2878	2966	-88
SAMEA5533801_SAMEA6058147	SAMEA6058147	SAMEA5533801	2880	2963	-83
SAMEA5533801_SAMEA6058148	SAMEA6058148	SAMEA5533801	2757	2807	-50
SAMEA5533801_SAMEA6058149	SAMEA6058149	SAMEA5533801	2730	2778	-48
SAMEA5533801_SAMEA6058150	SAMEA6058150	SAMEA5533801	2778	2829	-51
SAMEA5533801_SAMEA6058151	SAMEA6058151	SAMEA5533801	2766	2815	-49
SAMEA5533801_SAMEA6058152	SAMEA6058152	SAMEA5533801	2739	2794	-55
SAMEA5533801_SAMEA6058153	SAMEA6058153	SAMEA5533801	2748	2801	-53
SAMEA5533801_SAMEA6058154	SAMEA6058154	SAMEA5533801	2743	2792	-49
SAMEA5533801_SAMEA6058155	SAMEA6058155	SAMEA5533801	2779	2827	-48
SAMEA5533801_SAMEA6058156	SAMEA6058156	SAMEA5533801	2736	2788	-52
SAMEA5533801_SAMEA6058157	SAMEA6058157	SAMEA5533801	2722	2772	-50
SAMEA5533801_SAMEA6058158	SAMEA6058158	SAMEA5533801	2735	2786	-51
SAMEA5533801_SAMEA6058159	SAMEA6058159	SAMEA5533801	2735	2783	-48
SAMEA5533801_SAMEA6058160	SAMEA6058160	SAMEA5533801	2730	2781	-51
SAMEA5533801_SAMEA6058161	SAMEA6058161	SAMEA5533801	2878	2966	-88
SAMEA5533801_SAMEA6058162	SAMEA6058162	SAMEA5533801	2740	2832	-92
SAMEA5533801_SAMEA6058163	SAMEA6058163	SAMEA5533801	2733	2788	-55
SAMEA5533801_SAMEA6058165	SAMEA6058165	SAMEA5533801	2768	2815	-47
SAMEA5533801_SAMEA6058166	SAMEA6058166	SAMEA5533801	2875	2956	-81
SAMEA5533801_SAMEA6058167	SAMEA6058167	SAMEA5533801	2875	2963	-88
SAMEA5533801_SAMEA6058169	SAMEA6058169	SAMEA5533801	2754	2802	-48
SAMEA5533801_SAMEA6058170	SAMEA6058170	SAMEA5533801	2727	2801	-74
SAMEA5533801_SAMEA6058171	SAMEA6058171	SAMEA5533801	2741	2788	-47
SAMEA5533801_SAMEA6058172	SAMEA6058172	SAMEA5533801	2770	2816	-46
SAMEA5533801_SAMEA6058173	SAMEA6058173	SAMEA5533801	2764	2814	-50
SAMEA5533801_SAMEA6058174	SAMEA6058174	SAMEA5533801	2769	2822	-53
SAMEA5533801_SAMEA6058175	SAMEA6058175	SAMEA5533801	2771	2821	-50
SAMEA5533801_SAMEA6058176	SAMEA6058176	SAMEA5533801	2744	2794	-50
SAMEA5533801_SAMEA6058179	SAMEA6058179	SAMEA5533801	2756	2809	-53
SAMEA5533801_SAMEA6058180	SAMEA6058180	SAMEA5533801	2771	2824	-53
SAMEA5533801_SAMEA6058181	SAMEA6058181	SAMEA5533801	2769	2818	-49
SAMEA5533801_SAMEA6058182	SAMEA6058182	SAMEA5533801	2770	2812	-42
SAMEA5533801_SAMEA6058183	SAMEA6058183	SAMEA5533801	2771	2822	-51
SAMEA5533801_SAMEA6058184	SAMEA6058184	SAMEA5533801	2769	2813	-44
SAMEA5533801_SAMEA6058185	SAMEA6058185	SAMEA5533801	2758	2812	-54
SAMEA5533801_SAMEA6058186	SAMEA6058186	SAMEA5533801	2767	2810	-43
SAMEA5533801_SAMEA6058187	SAMEA6058187	SAMEA5533801	2771	2815	-44
SAMEA5533801_SAMEA6058188	SAMEA6058188	SAMEA5533801	2768	2822	-54
SAMEA5533801_SAMEA6058189	SAMEA6058189	SAMEA5533801	2877	2965	-88
SAMEA5533801_SAMEA6058190	SAMEA6058190	SAMEA5533801	2760	2805	-45
SAMEA5533801_SAMEA6058191	SAMEA6058191	SAMEA5533801	2746	2795	-49
SAMEA5533801_SAMEA6058193	SAMEA6058193	SAMEA5533801	2766	2816	-50
SAMEA5533801_SAMEA6058194	SAMEA6058194	SAMEA5533801	2732	2780	-48
SAMEA5533801_SAMEA6058195	SAMEA6058195	SAMEA5533801	2770	2820	-50
SAMEA5533801_SAMEA6058196	SAMEA6058196	SAMEA5533801	2771	2822	-51
SAMEA5533801_SAMEA6058197	SAMEA6058197	SAMEA5533801	2875	2959	-84
SAMEA5533801_SAMEA6058198	SAMEA6058198	SAMEA5533801	2774	2820	-46
SAMEA5533801_SAMEA6058199	SAMEA6058199	SAMEA5533801	2773	2820	-47
SAMEA5533801_SAMEA6058200	SAMEA6058200	SAMEA5533801	2753	2808	-55
SAMEA5533801_SAMEA6058201	SAMEA6058201	SAMEA5533801	2753	2800	-47
SAMEA5533801_SAMEA6058202	SAMEA6058202	SAMEA5533801	2769	2821	-52
SAMEA5533801_SAMEA6058203	SAMEA6058203	SAMEA5533801	2741	2786	-45
SAMEA5533801_SAMEA6058204	SAMEA6058204	SAMEA5533801	2765	2813	-48
SAMEA5533801_SAMEA6058205	SAMEA6058205	SAMEA5533801	2765	2815	-50
SAMEA5533801_SAMEA6058206	SAMEA6058206	SAMEA5533801	2760	2806	-46
SAMEA5533801_SAMEA6058207	SAMEA6058207	SAMEA5533801	2771	2816	-45
SAMEA5533801_SAMEA6058208	SAMEA6058208	SAMEA5533801	2768	2822	-54
SAMEA5533801_SAMEA6058209	SAMEA6058209	SAMEA5533801	2764	2811	-47
SAMEA5533801_SAMEA6058210	SAMEA6058210	SAMEA5533801	2768	2813	-45
SAMEA5533801_SAMEA6058211	SAMEA6058211	SAMEA5533801	2764	2811	-47
SAMEA5533801_SAMEA6058212	SAMEA6058212	SAMEA5533801	2768	2818	-50
SAMEA5533801_SAMEA6058213	SAMEA6058213	SAMEA5533801	2757	2805	-48
SAMEA5533801_SAMEA6058214	SAMEA6058214	SAMEA5533801	2758	2803	-45
SAMEA5533801_SAMEA6058215	SAMEA6058215	SAMEA5533801	2875	2964	-89
SAMEA5533801_SAMEA6058216	SAMEA6058216	SAMEA5533801	2768	2822	-54
SAMEA5533801_SAMEA6058217	SAMEA6058217	SAMEA5533801	2723	2767	-44
SAMEA5533801_SAMEA6058218	SAMEA6058218	SAMEA5533801	2767	2822	-55
SAMEA5533801_SAMEA6058219	SAMEA6058219	SAMEA5533801	2772	2822	-50
SAMEA5533801_SAMEA6058221	SAMEA6058221	SAMEA5533801	2771	2824	-53
SAMEA5533801_SAMEA6058222	SAMEA6058222	SAMEA5533801	2762	2824	-62
SAMEA5533801_SAMEA6058223	SAMEA6058223	SAMEA5533801	2755	2829	-74
SAMEA5533801_SAMEA6058224	SAMEA6058224	SAMEA5533801	2876	2964	-88
SAMEA5533801_SAMEA6058225	SAMEA6058225	SAMEA5533801	2769	2819	-50
SAMEA5533801_SAMEA6058226	SAMEA6058226	SAMEA5533801	2772	2816	-44
SAMEA5533801_SAMEA6058227	SAMEA6058227	SAMEA5533801	2771	2816	-45
SAMEA5533801_SAMEA6058228	SAMEA6058228	SAMEA5533801	2755	2832	-77
SAMEA5533801_SAMEA6058229	SAMEA6058229	SAMEA5533801	2771	2824	-53
SAMEA5533801_SAMEA6058230	SAMEA6058230	SAMEA5533801	2772	2822	-50
SAMEA5533801_SAMEA6058231	SAMEA6058231	SAMEA5533801	2759	2812	-53
SAMEA5533801_SAMEA6058232	SAMEA6058232	SAMEA5533801	2759	2812	-53
SAMEA5533801_SAMEA6058233	SAMEA6058233	SAMEA5533801	2773	2826	-53
SAMEA5533801_SAMEA6058234	SAMEA6058234	SAMEA5533801	2766	2815	-49
SAMEA5533801_SAMEA6058235	SAMEA6058235	SAMEA5533801	2769	2816	-47
SAMEA5533801_SAMEA6058236	SAMEA6058236	SAMEA5533801	2772	2816	-44
SAMEA5533801_SAMEA6058237	SAMEA6058237	SAMEA5533801	2753	2826	-73
SAMEA5533801_SAMEA6058238	SAMEA6058238	SAMEA5533801	2751	2826	-75
SAMEA5533801_SAMEA6058239	SAMEA6058239	SAMEA5533801	2767	2821	-54
SAMEA5533801_SAMEA6058240	SAMEA6058240	SAMEA5533801	2729	2781	-52
SAMEA5533801_SAMEA6058241	SAMEA6058241	SAMEA5533801	2772	2822	-50
SAMEA5533801_SAMEA6058242	SAMEA6058242	SAMEA5533801	2771	2822	-51
SAMEA5533801_SAMEA6058243	SAMEA6058243	SAMEA5533801	2726	2783	-57
SAMEA5533801_SAMEA6058244	SAMEA6058244	SAMEA5533801	2772	2818	-46
SAMEA5533801_SAMEA6058245	SAMEA6058245	SAMEA5533801	2772	2817	-45
SAMEA5533801_SAMEA6058246	SAMEA6058246	SAMEA5533801	2771	2815	-44
SAMEA5533801_SAMEA6058247	SAMEA6058247	SAMEA5533801	2737	2785	-48
SAMEA5533801_SAMEA6058248	SAMEA6058248	SAMEA5533801	2766	2814	-48
SAMEA5533801_SAMEA6058249	SAMEA6058249	SAMEA5533801	2768	2822	-54
SAMEA5533801_SAMEA6058250	SAMEA6058250	SAMEA5533801	2751	2795	-44
SAMEA5533801_SAMEA6058251	SAMEA6058251	SAMEA5533801	2756	2812	-56
SAMEA5533801_SAMEA6058252	SAMEA6058252	SAMEA5533801	2771	2815	-44
SAMEA5533801_SAMEA6058253	SAMEA6058253	SAMEA5533801	2760	2810	-50
SAMEA5533801_SAMEA6058254	SAMEA6058254	SAMEA5533801	2751	2823	-72
SAMEA5533801_SAMEA6058255	SAMEA6058255	SAMEA5533801	2772	2816	-44
SAMEA5533801_SAMEA6058256	SAMEA6058256	SAMEA5533801	2764	2818	-54
SAMEA5533801_SAMEA6058257	SAMEA6058257	SAMEA5533801	2726	2771	-45
SAMEA5533801_SAMEA6058259	SAMEA6058259	SAMEA5533801	2770	2814	-44
SAMEA5533801_SAMEA6058261	SAMEA6058261	SAMEA5533801	2771	2824	-53
SAMEA5533801_SAMEA6058262	SAMEA6058262	SAMEA5533801	2753	2826	-73
SAMEA5533801_SAMEA6058264	SAMEA6058264	SAMEA5533801	2769	2822	-53
SAMEA5533801_SAMEA6058265	SAMEA6058265	SAMEA5533801	2750	2796	-46
[truncated: 667,904 more rows]
