# Supplementary material for: Decentralized Investigation of Bacterial Outbreaks Based on Hashed cgMLST
Source: Front Microbiol. 2021 May 28;12:649517. doi: 10.3389/fmicb.2021.649517 (PMC8244591; doi:10.3389/fmicb.2021.649517)
Supplement: Supplementary file 2 [file Data_Sheet_2.zip › pairwisedistances_fullvssplit.tsv]

sample1	sample2	full.allele_distance	joined.allele_distance	method_difference
SAMEA5533801	SAMEA5533800	1488	1488	0
SAMEA5533802	SAMEA5533800	1905	1905	0
SAMEA5533803	SAMEA5533800	1484	1484	0
SAMEA5533804	SAMEA5533800	1422	1422	0
SAMEA5533805	SAMEA5533800	1585	1585	0
SAMEA5552146	SAMEA5533800	2743	2743	0
SAMEA5552147	SAMEA5533800	2780	2780	0
SAMEA5552148	SAMEA5533800	2740	2740	0
SAMEA5552149	SAMEA5533800	2741	2741	0
SAMEA5552150	SAMEA5533800	2737	2737	0
SAMEA5552151	SAMEA5533800	2776	2776	0
SAMEA5552152	SAMEA5533800	2716	2716	0
SAMEA5552153	SAMEA5533800	2781	2781	0
SAMEA5552154	SAMEA5533800	2740	2740	0
SAMEA5552155	SAMEA5533800	2753	2753	0
SAMEA5552156	SAMEA5533800	2742	2742	0
SAMEA5552157	SAMEA5533800	2776	2776	0
SAMEA5552158	SAMEA5533800	2743	2743	0
SAMEA5552159	SAMEA5533800	2736	2736	0
SAMEA5552160	SAMEA5533800	2737	2737	0
SAMEA5552161	SAMEA5533800	2773	2773	0
SAMEA5552162	SAMEA5533800	2738	2738	0
SAMEA5552163	SAMEA5533800	2737	2737	0
SAMEA5552164	SAMEA5533800	2736	2736	0
SAMEA5552165	SAMEA5533800	2772	2772	0
SAMEA5552166	SAMEA5533800	2779	2779	0
SAMEA5552167	SAMEA5533800	2775	2775	0
SAMEA5552168	SAMEA5533800	2735	2735	0
SAMEA5552169	SAMEA5533800	2713	2713	0
SAMEA5737695	SAMEA5533800	2770	2770	0
SAMEA5737696	SAMEA5533800	2765	2765	0
SAMEA5737697	SAMEA5533800	2770	2770	0
SAMEA5737698	SAMEA5533800	2769	2769	0
SAMEA5737699	SAMEA5533800	2762	2762	0
SAMEA5737700	SAMEA5533800	2756	2756	0
SAMEA5737701	SAMEA5533800	2750	2751	-1
SAMEA5737702	SAMEA5533800	2771	2771	0
SAMEA5737703	SAMEA5533800	2764	2765	-1
SAMEA5737704	SAMEA5533800	2760	2760	0
SAMEA5737705	SAMEA5533800	2733	2734	-1
SAMEA5737706	SAMEA5533800	2738	2738	0
SAMEA5757422	SAMEA5533800	2770	2770	0
SAMEA5882642	SAMEA5533800	2758	2758	0
SAMEA5882643	SAMEA5533800	2770	2770	0
SAMEA5882644	SAMEA5533800	2762	2762	0
SAMEA5882645	SAMEA5533800	2735	2735	0
SAMEA5882646	SAMEA5533800	2768	2768	0
SAMEA5882647	SAMEA5533800	2742	2742	0
SAMEA5882648	SAMEA5533800	2763	2763	0
SAMEA6057416	SAMEA5533800	2735	2735	0
SAMEA6057417	SAMEA5533800	2769	2770	-1
SAMEA6057419	SAMEA5533800	2765	2765	0
SAMEA6057420	SAMEA5533800	2764	2765	-1
SAMEA6057421	SAMEA5533800	2772	2772	0
SAMEA6057422	SAMEA5533800	2771	2771	0
SAMEA6057423	SAMEA5533800	2734	2734	0
SAMEA6057424	SAMEA5533800	2765	2766	-1
SAMEA6057425	SAMEA5533800	2769	2770	-1
SAMEA6057426	SAMEA5533800	2766	2766	0
SAMEA6057427	SAMEA5533800	2771	2772	-1
SAMEA6057428	SAMEA5533800	2769	2769	0
SAMEA6057429	SAMEA5533800	2765	2765	0
SAMEA6057430	SAMEA5533800	2763	2764	-1
SAMEA6057431	SAMEA5533800	2764	2765	-1
SAMEA6057432	SAMEA5533800	2771	2771	0
SAMEA6057433	SAMEA5533800	2747	2747	0
SAMEA6057434	SAMEA5533800	2758	2758	0
SAMEA6057435	SAMEA5533800	2731	2731	0
SAMEA6057436	SAMEA5533800	2766	2766	0
SAMEA6057437	SAMEA5533800	2734	2734	0
SAMEA6057438	SAMEA5533800	2766	2767	-1
SAMEA6057439	SAMEA5533800	2731	2731	0
SAMEA6057440	SAMEA5533800	2735	2736	-1
SAMEA6057441	SAMEA5533800	2737	2737	0
SAMEA6057442	SAMEA5533800	2769	2769	0
SAMEA6057443	SAMEA5533800	2682	2682	0
SAMEA6057444	SAMEA5533800	2765	2765	0
SAMEA6057445	SAMEA5533800	2749	2749	0
SAMEA6057446	SAMEA5533800	2743	2742	1
SAMEA6057447	SAMEA5533800	2715	2715	0
SAMEA6057448	SAMEA5533800	2767	2767	0
SAMEA6057449	SAMEA5533800	2880	2881	-1
SAMEA6057450	SAMEA5533800	2732	2732	0
SAMEA6057451	SAMEA5533800	2769	2770	-1
SAMEA6057452	SAMEA5533800	2767	2767	0
SAMEA6057453	SAMEA5533800	2879	2879	0
SAMEA6057454	SAMEA5533800	2766	2766	0
SAMEA6057455	SAMEA5533800	2766	2766	0
SAMEA6057456	SAMEA5533800	2737	2737	0
SAMEA6057457	SAMEA5533800	2769	2769	0
SAMEA6057458	SAMEA5533800	2768	2768	0
SAMEA6057459	SAMEA5533800	2756	2756	0
SAMEA6057460	SAMEA5533800	2764	2765	-1
SAMEA6057461	SAMEA5533800	2771	2771	0
SAMEA6057462	SAMEA5533800	2767	2768	-1
SAMEA6057463	SAMEA5533800	2734	2735	-1
SAMEA6057464	SAMEA5533800	2733	2734	-1
SAMEA6057465	SAMEA5533800	2758	2758	0
SAMEA6057466	SAMEA5533800	2767	2767	0
SAMEA6057467	SAMEA5533800	2732	2732	0
SAMEA6057468	SAMEA5533800	2770	2770	0
SAMEA6057469	SAMEA5533800	2765	2765	0
SAMEA6057470	SAMEA5533800	2771	2772	-1
SAMEA6057471	SAMEA5533800	2768	2769	-1
SAMEA6057472	SAMEA5533800	2770	2771	-1
SAMEA6057473	SAMEA5533800	2742	2742	0
SAMEA6057474	SAMEA5533800	2769	2770	-1
SAMEA6057475	SAMEA5533800	2759	2759	0
SAMEA6057476	SAMEA5533800	2835	2835	0
SAMEA6057477	SAMEA5533800	2763	2764	-1
SAMEA6057478	SAMEA5533800	2767	2767	0
SAMEA6057479	SAMEA5533800	2770	2770	0
SAMEA6057480	SAMEA5533800	2761	2761	0
SAMEA6057481	SAMEA5533800	2770	2770	0
SAMEA6057482	SAMEA5533800	2768	2768	0
SAMEA6057483	SAMEA5533800	2749	2749	0
SAMEA6057484	SAMEA5533800	2763	2763	0
SAMEA6057485	SAMEA5533800	2748	2748	0
SAMEA6057486	SAMEA5533800	2875	2875	0
SAMEA6057487	SAMEA5533800	2768	2768	0
SAMEA6057488	SAMEA5533800	2733	2733	0
SAMEA6057489	SAMEA5533800	2738	2738	0
SAMEA6057490	SAMEA5533800	2768	2768	0
SAMEA6057491	SAMEA5533800	2767	2768	-1
SAMEA6057492	SAMEA5533800	2765	2765	0
SAMEA6057493	SAMEA5533800	2769	2769	0
SAMEA6057494	SAMEA5533800	2768	2768	0
SAMEA6057495	SAMEA5533800	2769	2770	-1
SAMEA6057496	SAMEA5533800	2763	2763	0
SAMEA6057497	SAMEA5533800	2767	2767	0
SAMEA6057498	SAMEA5533800	2751	2751	0
SAMEA6057499	SAMEA5533800	2740	2740	0
SAMEA6057500	SAMEA5533800	2738	2738	0
SAMEA6057501	SAMEA5533800	2772	2772	0
SAMEA6057502	SAMEA5533800	2767	2767	0
SAMEA6057503	SAMEA5533800	2768	2769	-1
SAMEA6057504	SAMEA5533800	2765	2765	0
SAMEA6057505	SAMEA5533800	2886	2886	0
SAMEA6057506	SAMEA5533800	2765	2765	0
SAMEA6057507	SAMEA5533800	2747	2747	0
SAMEA6057508	SAMEA5533800	2766	2767	-1
SAMEA6057509	SAMEA5533800	2762	2763	-1
SAMEA6057510	SAMEA5533800	2768	2768	0
SAMEA6057511	SAMEA5533800	2769	2769	0
SAMEA6057512	SAMEA5533800	2766	2766	0
SAMEA6057513	SAMEA5533800	2737	2737	0
SAMEA6057514	SAMEA5533800	2765	2765	0
SAMEA6057515	SAMEA5533800	2765	2766	-1
SAMEA6057516	SAMEA5533800	2767	2767	0
SAMEA6057517	SAMEA5533800	2726	2726	0
SAMEA6057518	SAMEA5533800	2734	2734	0
SAMEA6057519	SAMEA5533800	2768	2768	0
SAMEA6057520	SAMEA5533800	2750	2750	0
SAMEA6057521	SAMEA5533800	2766	2767	-1
SAMEA6057522	SAMEA5533800	2750	2750	0
SAMEA6057523	SAMEA5533800	2764	2764	0
SAMEA6057524	SAMEA5533800	2887	2887	0
SAMEA6057525	SAMEA5533800	2767	2766	1
SAMEA6057526	SAMEA5533800	2759	2759	0
SAMEA6057527	SAMEA5533800	2756	2756	0
SAMEA6057528	SAMEA5533800	2764	2764	0
SAMEA6057529	SAMEA5533800	2763	2763	0
SAMEA6057530	SAMEA5533800	2732	2732	0
SAMEA6057531	SAMEA5533800	2764	2764	0
SAMEA6057532	SAMEA5533800	2771	2772	-1
SAMEA6057533	SAMEA5533800	2750	2750	0
SAMEA6057534	SAMEA5533800	2882	2883	-1
SAMEA6057535	SAMEA5533800	2728	2728	0
SAMEA6057536	SAMEA5533800	2731	2731	0
SAMEA6057537	SAMEA5533800	2811	2811	0
SAMEA6057538	SAMEA5533800	2721	2720	1
SAMEA6057539	SAMEA5533800	2765	2766	-1
SAMEA6057540	SAMEA5533800	2758	2758	0
SAMEA6057541	SAMEA5533800	2715	2715	0
SAMEA6057542	SAMEA5533800	2737	2737	0
SAMEA6057543	SAMEA5533800	2766	2766	0
SAMEA6057544	SAMEA5533800	2749	2749	0
SAMEA6057545	SAMEA5533800	2768	2769	-1
SAMEA6057546	SAMEA5533800	2902	2902	0
SAMEA6057547	SAMEA5533800	2762	2762	0
SAMEA6057548	SAMEA5533800	2767	2767	0
SAMEA6057549	SAMEA5533800	2731	2731	0
SAMEA6057550	SAMEA5533800	2762	2763	-1
SAMEA6057551	SAMEA5533800	2768	2768	0
SAMEA6057552	SAMEA5533800	2735	2735	0
SAMEA6057553	SAMEA5533800	2727	2727	0
SAMEA6057554	SAMEA5533800	2764	2764	0
SAMEA6057555	SAMEA5533800	2765	2766	-1
SAMEA6057556	SAMEA5533800	2883	2884	-1
SAMEA6057557	SAMEA5533800	2766	2766	0
SAMEA6057558	SAMEA5533800	2878	2878	0
SAMEA6057559	SAMEA5533800	2900	2900	0
SAMEA6057560	SAMEA5533800	2769	2770	-1
SAMEA6057561	SAMEA5533800	2765	2766	-1
SAMEA6057562	SAMEA5533800	2738	2738	0
SAMEA6057563	SAMEA5533800	2765	2765	0
SAMEA6057564	SAMEA5533800	2732	2732	0
SAMEA6057565	SAMEA5533800	2745	2746	-1
SAMEA6057566	SAMEA5533800	2754	2754	0
SAMEA6057567	SAMEA5533800	2747	2747	0
SAMEA6057568	SAMEA5533800	2770	2771	-1
SAMEA6057569	SAMEA5533800	2770	2770	0
SAMEA6057570	SAMEA5533800	2763	2763	0
SAMEA6057571	SAMEA5533800	2890	2890	0
SAMEA6057572	SAMEA5533800	2748	2748	0
SAMEA6057573	SAMEA5533800	2735	2735	0
SAMEA6057574	SAMEA5533800	2733	2733	0
SAMEA6057575	SAMEA5533800	2726	2726	0
SAMEA6057576	SAMEA5533800	2738	2738	0
SAMEA6057577	SAMEA5533800	2767	2767	0
SAMEA6057578	SAMEA5533800	2769	2769	0
SAMEA6057579	SAMEA5533800	2749	2749	0
SAMEA6057580	SAMEA5533800	2757	2759	-2
SAMEA6057581	SAMEA5533800	2728	2728	0
SAMEA6057582	SAMEA5533800	2765	2765	0
SAMEA6057583	SAMEA5533800	2762	2762	0
SAMEA6057584	SAMEA5533800	2766	2767	-1
SAMEA6057585	SAMEA5533800	2771	2771	0
SAMEA6057586	SAMEA5533800	2891	2891	0
SAMEA6057587	SAMEA5533800	2761	2762	-1
SAMEA6057588	SAMEA5533800	2770	2771	-1
SAMEA6057589	SAMEA5533800	2729	2729	0
SAMEA6057590	SAMEA5533800	2768	2768	0
SAMEA6057591	SAMEA5533800	2770	2771	-1
SAMEA6057592	SAMEA5533800	2766	2766	0
SAMEA6057593	SAMEA5533800	2768	2769	-1
SAMEA6057594	SAMEA5533800	2767	2768	-1
SAMEA6057595	SAMEA5533800	2722	2722	0
SAMEA6057596	SAMEA5533800	2769	2769	0
SAMEA6057597	SAMEA5533800	2735	2735	0
SAMEA6057598	SAMEA5533800	2733	2733	0
SAMEA6057599	SAMEA5533800	2768	2768	0
SAMEA6057600	SAMEA5533800	2767	2768	-1
SAMEA6057601	SAMEA5533800	2769	2770	-1
SAMEA6057602	SAMEA5533800	2876	2876	0
SAMEA6057603	SAMEA5533800	2764	2765	-1
SAMEA6057604	SAMEA5533800	2762	2762	0
SAMEA6057605	SAMEA5533800	2765	2765	0
SAMEA6057606	SAMEA5533800	2739	2739	0
SAMEA6057607	SAMEA5533800	2769	2770	-1
SAMEA6057608	SAMEA5533800	2764	2764	0
SAMEA6057609	SAMEA5533800	2733	2734	-1
SAMEA6057610	SAMEA5533800	2771	2772	-1
SAMEA6057611	SAMEA5533800	2748	2748	0
SAMEA6057612	SAMEA5533800	2745	2745	0
SAMEA6057613	SAMEA5533800	2767	2767	0
SAMEA6057614	SAMEA5533800	2731	2731	0
SAMEA6057615	SAMEA5533800	2737	2737	0
SAMEA6057616	SAMEA5533800	2763	2763	0
SAMEA6057617	SAMEA5533800	2762	2762	0
SAMEA6057618	SAMEA5533800	2762	2762	0
SAMEA6057619	SAMEA5533800	2733	2733	0
SAMEA6057620	SAMEA5533800	2769	2770	-1
SAMEA6057621	SAMEA5533800	2764	2765	-1
SAMEA6057622	SAMEA5533800	2763	2763	0
SAMEA6057623	SAMEA5533800	2744	2744	0
SAMEA6057624	SAMEA5533800	2763	2763	0
SAMEA6057625	SAMEA5533800	2739	2740	-1
SAMEA6057626	SAMEA5533800	2742	2742	0
SAMEA6057627	SAMEA5533800	2751	2752	-1
SAMEA6057628	SAMEA5533800	2715	2715	0
SAMEA6057629	SAMEA5533800	2732	2732	0
SAMEA6057630	SAMEA5533800	2766	2766	0
SAMEA6057631	SAMEA5533800	2737	2737	0
SAMEA6057632	SAMEA5533800	2767	2767	0
SAMEA6057633	SAMEA5533800	2751	2751	0
SAMEA6057634	SAMEA5533800	2728	2728	0
SAMEA6057635	SAMEA5533800	2765	2765	0
SAMEA6057636	SAMEA5533800	2764	2765	-1
SAMEA6057637	SAMEA5533800	2731	2731	0
SAMEA6057638	SAMEA5533800	2728	2728	0
SAMEA6057639	SAMEA5533800	2755	2755	0
SAMEA6057640	SAMEA5533800	2752	2753	-1
SAMEA6057641	SAMEA5533800	2768	2769	-1
SAMEA6057642	SAMEA5533800	2735	2735	0
SAMEA6057643	SAMEA5533800	2761	2761	0
SAMEA6057644	SAMEA5533800	2734	2734	0
SAMEA6057645	SAMEA5533800	2769	2769	0
SAMEA6057646	SAMEA5533800	2770	2770	0
SAMEA6057647	SAMEA5533800	2735	2735	0
SAMEA6057648	SAMEA5533800	2770	2771	-1
SAMEA6057649	SAMEA5533800	2771	2771	0
SAMEA6057650	SAMEA5533800	2765	2766	-1
SAMEA6057651	SAMEA5533800	2765	2765	0
SAMEA6057652	SAMEA5533800	2765	2765	0
SAMEA6057653	SAMEA5533800	2750	2750	0
SAMEA6057654	SAMEA5533800	2736	2736	0
SAMEA6057655	SAMEA5533800	2766	2767	-1
SAMEA6057656	SAMEA5533800	2766	2767	-1
SAMEA6057657	SAMEA5533800	2766	2766	0
SAMEA6057658	SAMEA5533800	2766	2766	0
SAMEA6057659	SAMEA5533800	2768	2768	0
SAMEA6057660	SAMEA5533800	2770	2770	0
SAMEA6057661	SAMEA5533800	2735	2735	0
SAMEA6057662	SAMEA5533800	2733	2733	0
SAMEA6057663	SAMEA5533800	2770	2771	-1
SAMEA6057664	SAMEA5533800	2754	2755	-1
SAMEA6057665	SAMEA5533800	2735	2736	-1
SAMEA6057666	SAMEA5533800	2763	2764	-1
SAMEA6057667	SAMEA5533800	2768	2768	0
SAMEA6057668	SAMEA5533800	2764	2765	-1
SAMEA6057669	SAMEA5533800	2731	2731	0
SAMEA6057670	SAMEA5533800	2769	2769	0
SAMEA6057671	SAMEA5533800	2762	2762	0
SAMEA6057672	SAMEA5533800	2732	2732	0
SAMEA6057673	SAMEA5533800	2733	2733	0
SAMEA6057674	SAMEA5533800	2735	2736	-1
SAMEA6057675	SAMEA5533800	2736	2737	-1
SAMEA6057676	SAMEA5533800	2737	2738	-1
SAMEA6057677	SAMEA5533800	2768	2769	-1
SAMEA6057678	SAMEA5533800	2756	2756	0
SAMEA6057679	SAMEA5533800	2736	2737	-1
SAMEA6057680	SAMEA5533800	2767	2767	0
SAMEA6057681	SAMEA5533800	2760	2760	0
SAMEA6057682	SAMEA5533800	2735	2736	-1
SAMEA6057683	SAMEA5533800	2734	2734	0
SAMEA6057684	SAMEA5533800	2763	2763	0
SAMEA6057685	SAMEA5533800	2764	2764	0
SAMEA6057686	SAMEA5533800	2736	2736	0
SAMEA6057687	SAMEA5533800	2732	2733	-1
SAMEA6057688	SAMEA5533800	2733	2734	-1
SAMEA6057689	SAMEA5533800	2765	2765	0
SAMEA6057690	SAMEA5533800	2768	2768	0
SAMEA6057691	SAMEA5533800	2764	2765	-1
SAMEA6057692	SAMEA5533800	2734	2734	0
SAMEA6057693	SAMEA5533800	2768	2768	0
SAMEA6057694	SAMEA5533800	2769	2770	-1
SAMEA6057695	SAMEA5533800	2763	2763	0
SAMEA6057696	SAMEA5533800	2731	2732	-1
SAMEA6057697	SAMEA5533800	2756	2756	0
SAMEA6057698	SAMEA5533800	2762	2763	-1
SAMEA6057699	SAMEA5533800	2722	2722	0
SAMEA6057700	SAMEA5533800	2725	2725	0
SAMEA6057701	SAMEA5533800	2766	2766	0
SAMEA6057702	SAMEA5533800	2881	2881	0
SAMEA6057703	SAMEA5533800	2736	2736	0
SAMEA6057704	SAMEA5533800	2734	2735	-1
SAMEA6057705	SAMEA5533800	2735	2735	0
SAMEA6057706	SAMEA5533800	2731	2731	0
SAMEA6057707	SAMEA5533800	2759	2760	-1
SAMEA6057708	SAMEA5533800	2736	2736	0
SAMEA6057709	SAMEA5533800	2732	2733	-1
SAMEA6057710	SAMEA5533800	2768	2768	0
SAMEA6057711	SAMEA5533800	2740	2740	0
SAMEA6057712	SAMEA5533800	2734	2735	-1
SAMEA6057713	SAMEA5533800	2727	2727	0
SAMEA6057714	SAMEA5533800	2738	2738	0
SAMEA6057715	SAMEA5533800	2732	2732	0
SAMEA6057716	SAMEA5533800	2768	2769	-1
SAMEA6057717	SAMEA5533800	2769	2770	-1
SAMEA6057718	SAMEA5533800	2768	2769	-1
SAMEA6057719	SAMEA5533800	2768	2769	-1
SAMEA6057720	SAMEA5533800	2735	2735	0
SAMEA6057721	SAMEA5533800	2768	2768	0
SAMEA6057722	SAMEA5533800	2881	2881	0
SAMEA6057723	SAMEA5533800	2701	2701	0
SAMEA6057724	SAMEA5533800	2762	2762	0
SAMEA6057725	SAMEA5533800	2772	2772	0
SAMEA6057726	SAMEA5533800	2883	2883	0
SAMEA6057727	SAMEA5533800	2752	2752	0
SAMEA6057728	SAMEA5533800	2767	2768	-1
SAMEA6057729	SAMEA5533800	2763	2764	-1
SAMEA6057730	SAMEA5533800	2771	2772	-1
SAMEA6057731	SAMEA5533800	2768	2768	0
SAMEA6057732	SAMEA5533800	2858	2859	-1
SAMEA6057733	SAMEA5533800	2736	2736	0
SAMEA6057734	SAMEA5533800	2763	2764	-1
SAMEA6057735	SAMEA5533800	2769	2769	0
SAMEA6057736	SAMEA5533800	2769	2769	0
SAMEA6057737	SAMEA5533800	2767	2768	-1
SAMEA6057738	SAMEA5533800	2738	2738	0
SAMEA6057739	SAMEA5533800	2768	2769	-1
SAMEA6057740	SAMEA5533800	2737	2737	0
SAMEA6057741	SAMEA5533800	2753	2753	0
SAMEA6057742	SAMEA5533800	2734	2734	0
SAMEA6057743	SAMEA5533800	2769	2769	0
SAMEA6057744	SAMEA5533800	2768	2769	-1
SAMEA6057745	SAMEA5533800	2730	2730	0
SAMEA6057746	SAMEA5533800	2735	2735	0
SAMEA6057747	SAMEA5533800	2769	2769	0
SAMEA6057748	SAMEA5533800	2733	2734	-1
SAMEA6057749	SAMEA5533800	2767	2768	-1
SAMEA6057750	SAMEA5533800	2762	2762	0
SAMEA6057751	SAMEA5533800	2756	2756	0
SAMEA6057752	SAMEA5533800	2730	2730	0
SAMEA6057753	SAMEA5533800	2730	2730	0
SAMEA6057754	SAMEA5533800	2768	2768	0
SAMEA6057755	SAMEA5533800	2771	2771	0
SAMEA6057756	SAMEA5533800	2768	2769	-1
SAMEA6057757	SAMEA5533800	2759	2760	-1
SAMEA6057758	SAMEA5533800	2763	2764	-1
SAMEA6057759	SAMEA5533800	2729	2729	0
SAMEA6057760	SAMEA5533800	2735	2735	0
SAMEA6057761	SAMEA5533800	2749	2749	0
SAMEA6057762	SAMEA5533800	2710	2710	0
SAMEA6057763	SAMEA5533800	2767	2768	-1
SAMEA6057764	SAMEA5533800	2726	2726	0
SAMEA6057765	SAMEA5533800	2765	2765	0
SAMEA6057766	SAMEA5533800	2762	2762	0
SAMEA6057767	SAMEA5533800	2770	2770	0
SAMEA6057768	SAMEA5533800	2760	2761	-1
SAMEA6057769	SAMEA5533800	2770	2770	0
SAMEA6057770	SAMEA5533800	2728	2728	0
SAMEA6057771	SAMEA5533800	2730	2730	0
SAMEA6057772	SAMEA5533800	2706	2706	0
SAMEA6057773	SAMEA5533800	2768	2768	0
SAMEA6057774	SAMEA5533800	2768	2768	0
SAMEA6057775	SAMEA5533800	2768	2768	0
SAMEA6057776	SAMEA5533800	2762	2762	0
SAMEA6057777	SAMEA5533800	2768	2769	-1
SAMEA6057778	SAMEA5533800	2766	2766	0
SAMEA6057779	SAMEA5533800	2731	2731	0
SAMEA6057780	SAMEA5533800	2751	2751	0
SAMEA6057781	SAMEA5533800	2764	2764	0
SAMEA6057782	SAMEA5533800	2770	2771	-1
SAMEA6057783	SAMEA5533800	2765	2765	0
SAMEA6057784	SAMEA5533800	2884	2884	0
SAMEA6057785	SAMEA5533800	2768	2768	0
SAMEA6057786	SAMEA5533800	2736	2736	0
SAMEA6057787	SAMEA5533800	2770	2770	0
SAMEA6057788	SAMEA5533800	2878	2879	-1
SAMEA6057789	SAMEA5533800	2879	2879	0
SAMEA6057790	SAMEA5533800	2736	2736	0
SAMEA6057791	SAMEA5533800	2735	2735	0
SAMEA6057792	SAMEA5533800	2724	2724	0
SAMEA6057793	SAMEA5533800	2727	2727	0
SAMEA6057794	SAMEA5533800	2692	2690	2
SAMEA6057795	SAMEA5533800	2752	2752	0
SAMEA6057796	SAMEA5533800	2770	2771	-1
SAMEA6057797	SAMEA5533800	2737	2737	0
SAMEA6057798	SAMEA5533800	2756	2756	0
SAMEA6057799	SAMEA5533800	2767	2768	-1
SAMEA6057800	SAMEA5533800	2736	2736	0
SAMEA6057801	SAMEA5533800	2720	2719	1
SAMEA6057802	SAMEA5533800	2762	2762	0
SAMEA6057803	SAMEA5533800	2771	2771	0
SAMEA6057804	SAMEA5533800	2766	2766	0
SAMEA6057805	SAMEA5533800	2882	2884	-2
SAMEA6057806	SAMEA5533800	2766	2767	-1
SAMEA6057807	SAMEA5533800	2765	2765	0
SAMEA6057808	SAMEA5533800	2746	2747	-1
SAMEA6057809	SAMEA5533800	2731	2732	-1
SAMEA6057810	SAMEA5533800	2723	2723	0
SAMEA6057811	SAMEA5533800	2737	2738	-1
SAMEA6057812	SAMEA5533800	2756	2757	-1
SAMEA6057813	SAMEA5533800	2767	2767	0
SAMEA6057814	SAMEA5533800	2885	2885	0
SAMEA6057815	SAMEA5533800	2872	2875	-3
SAMEA6057816	SAMEA5533800	2769	2769	0
SAMEA6057817	SAMEA5533800	2723	2723	0
SAMEA6057818	SAMEA5533800	2749	2749	0
SAMEA6057819	SAMEA5533800	2751	2751	0
SAMEA6057820	SAMEA5533800	2767	2767	0
SAMEA6057821	SAMEA5533800	2737	2737	0
SAMEA6057822	SAMEA5533800	2737	2737	0
SAMEA6057823	SAMEA5533800	2769	2769	0
SAMEA6057824	SAMEA5533800	2769	2770	-1
SAMEA6057825	SAMEA5533800	2767	2767	0
SAMEA6057826	SAMEA5533800	2755	2757	-2
SAMEA6057827	SAMEA5533800	2768	2768	0
SAMEA6057828	SAMEA5533800	2770	2771	-1
SAMEA6057829	SAMEA5533800	2764	2764	0
SAMEA6057830	SAMEA5533800	2765	2765	0
SAMEA6057831	SAMEA5533800	2764	2764	0
SAMEA6057832	SAMEA5533800	2768	2768	0
SAMEA6057833	SAMEA5533800	2767	2768	-1
SAMEA6057834	SAMEA5533800	2738	2738	0
SAMEA6057835	SAMEA5533800	2746	2746	0
SAMEA6057836	SAMEA5533800	2768	2768	0
SAMEA6057837	SAMEA5533800	2761	2761	0
SAMEA6057838	SAMEA5533800	2758	2758	0
SAMEA6057839	SAMEA5533800	2764	2764	0
SAMEA6057840	SAMEA5533800	2770	2771	-1
SAMEA6057841	SAMEA5533800	2768	2769	-1
SAMEA6057842	SAMEA5533800	2724	2724	0
SAMEA6057843	SAMEA5533800	2764	2764	0
SAMEA6057844	SAMEA5533800	2769	2769	0
SAMEA6057845	SAMEA5533800	2739	2739	0
SAMEA6057846	SAMEA5533800	2764	2765	-1
SAMEA6057847	SAMEA5533800	2763	2763	0
SAMEA6057848	SAMEA5533800	2733	2733	0
SAMEA6057849	SAMEA5533800	2772	2772	0
SAMEA6057850	SAMEA5533800	2892	2892	0
SAMEA6057851	SAMEA5533800	2741	2741	0
SAMEA6057852	SAMEA5533800	2767	2767	0
SAMEA6057853	SAMEA5533800	2728	2728	0
SAMEA6057854	SAMEA5533800	2750	2750	0
SAMEA6057855	SAMEA5533800	2769	2769	0
SAMEA6057856	SAMEA5533800	2770	2770	0
SAMEA6057857	SAMEA5533800	2761	2762	-1
SAMEA6057858	SAMEA5533800	2756	2756	0
SAMEA6057859	SAMEA5533800	2748	2748	0
SAMEA6057860	SAMEA5533800	2771	2771	0
SAMEA6057861	SAMEA5533800	2728	2728	0
SAMEA6057862	SAMEA5533800	2769	2770	-1
SAMEA6057863	SAMEA5533800	2771	2772	-1
SAMEA6057864	SAMEA5533800	2881	2883	-2
SAMEA6057865	SAMEA5533800	2772	2772	0
SAMEA6057866	SAMEA5533800	2730	2730	0
SAMEA6057867	SAMEA5533800	2735	2735	0
SAMEA6057868	SAMEA5533800	2731	2731	0
SAMEA6057869	SAMEA5533800	2722	2722	0
SAMEA6057870	SAMEA5533800	2767	2768	-1
SAMEA6057871	SAMEA5533800	2818	2817	1
SAMEA6057872	SAMEA5533800	2770	2771	-1
SAMEA6057873	SAMEA5533800	2731	2731	0
SAMEA6057874	SAMEA5533800	2755	2755	0
SAMEA6057875	SAMEA5533800	2749	2749	0
SAMEA6057876	SAMEA5533800	2875	2876	-1
SAMEA6057877	SAMEA5533800	2762	2762	0
SAMEA6057878	SAMEA5533800	2736	2737	-1
SAMEA6057879	SAMEA5533800	2763	2764	-1
SAMEA6057880	SAMEA5533800	2765	2765	0
SAMEA6057881	SAMEA5533800	2727	2727	0
SAMEA6057882	SAMEA5533800	2713	2713	0
SAMEA6057883	SAMEA5533800	2761	2762	-1
SAMEA6057884	SAMEA5533800	2761	2761	0
SAMEA6057885	SAMEA5533800	2734	2734	0
SAMEA6057886	SAMEA5533800	2885	2885	0
SAMEA6057887	SAMEA5533800	2737	2738	-1
SAMEA6057888	SAMEA5533800	2769	2769	0
SAMEA6057889	SAMEA5533800	2760	2760	0
SAMEA6057890	SAMEA5533800	2760	2760	0
SAMEA6057891	SAMEA5533800	2743	2743	0
SAMEA6057892	SAMEA5533800	2885	2884	1
SAMEA6057893	SAMEA5533800	2770	2771	-1
SAMEA6057894	SAMEA5533800	2767	2768	-1
SAMEA6057895	SAMEA5533800	2734	2734	0
SAMEA6057896	SAMEA5533800	2763	2763	0
SAMEA6057897	SAMEA5533800	2726	2726	0
SAMEA6057898	SAMEA5533800	2768	2768	0
SAMEA6057899	SAMEA5533800	2763	2764	-1
SAMEA6057900	SAMEA5533800	2764	2765	-1
SAMEA6057901	SAMEA5533800	2767	2767	0
SAMEA6057902	SAMEA5533800	2883	2883	0
SAMEA6057903	SAMEA5533800	2889	2889	0
SAMEA6057904	SAMEA5533800	2721	2720	1
SAMEA6057905	SAMEA5533800	2768	2768	0
SAMEA6057906	SAMEA5533800	2750	2751	-1
SAMEA6057907	SAMEA5533800	2735	2736	-1
SAMEA6057908	SAMEA5533800	2736	2736	0
SAMEA6057909	SAMEA5533800	2749	2749	0
SAMEA6057910	SAMEA5533800	2769	2770	-1
SAMEA6057911	SAMEA5533800	2764	2764	0
SAMEA6057912	SAMEA5533800	2731	2731	0
SAMEA6057913	SAMEA5533800	2766	2766	0
SAMEA6057914	SAMEA5533800	2758	2758	0
SAMEA6057915	SAMEA5533800	2737	2737	0
SAMEA6057916	SAMEA5533800	2769	2770	-1
SAMEA6057917	SAMEA5533800	2767	2768	-1
SAMEA6057918	SAMEA5533800	2728	2728	0
SAMEA6057919	SAMEA5533800	2767	2767	0
SAMEA6057920	SAMEA5533800	2768	2768	0
SAMEA6057921	SAMEA5533800	2727	2727	0
SAMEA6057922	SAMEA5533800	2765	2765	0
SAMEA6057923	SAMEA5533800	2732	2732	0
SAMEA6057924	SAMEA5533800	2733	2734	-1
SAMEA6057925	SAMEA5533800	2767	2768	-1
SAMEA6057926	SAMEA5533800	2731	2731	0
SAMEA6057927	SAMEA5533800	2769	2770	-1
SAMEA6057928	SAMEA5533800	2762	2763	-1
SAMEA6057929	SAMEA5533800	2769	2770	-1
SAMEA6057930	SAMEA5533800	2739	2740	-1
SAMEA6057931	SAMEA5533800	2768	2769	-1
SAMEA6057932	SAMEA5533800	2722	2722	0
SAMEA6057933	SAMEA5533800	2763	2763	0
SAMEA6057934	SAMEA5533800	2764	2765	-1
SAMEA6057935	SAMEA5533800	2766	2766	0
SAMEA6057936	SAMEA5533800	2766	2766	0
SAMEA6057937	SAMEA5533800	2761	2761	0
SAMEA6057938	SAMEA5533800	2734	2734	0
SAMEA6057939	SAMEA5533800	2768	2769	-1
SAMEA6057940	SAMEA5533800	2753	2753	0
SAMEA6057941	SAMEA5533800	2731	2731	0
SAMEA6057942	SAMEA5533800	2766	2766	0
SAMEA6057943	SAMEA5533800	2876	2876	0
SAMEA6057944	SAMEA5533800	2768	2769	-1
SAMEA6057945	SAMEA5533800	2763	2763	0
SAMEA6057946	SAMEA5533800	2725	2725	0
SAMEA6057947	SAMEA5533800	2733	2733	0
SAMEA6057948	SAMEA5533800	2767	2767	0
SAMEA6057949	SAMEA5533800	2766	2766	0
SAMEA6057950	SAMEA5533800	2765	2766	-1
SAMEA6057951	SAMEA5533800	2743	2743	0
SAMEA6057952	SAMEA5533800	2768	2769	-1
SAMEA6057953	SAMEA5533800	2767	2768	-1
SAMEA6057954	SAMEA5533800	2767	2768	-1
SAMEA6057955	SAMEA5533800	2771	2771	0
SAMEA6057956	SAMEA5533800	2736	2736	0
SAMEA6057957	SAMEA5533800	2736	2736	0
SAMEA6057958	SAMEA5533800	2766	2766	0
SAMEA6057959	SAMEA5533800	2767	2767	0
SAMEA6057960	SAMEA5533800	2768	2768	0
SAMEA6057961	SAMEA5533800	2883	2883	0
SAMEA6057962	SAMEA5533800	2767	2767	0
SAMEA6057963	SAMEA5533800	2762	2762	0
SAMEA6057964	SAMEA5533800	2734	2734	0
SAMEA6057965	SAMEA5533800	2736	2736	0
SAMEA6057966	SAMEA5533800	2772	2772	0
SAMEA6057967	SAMEA5533800	2734	2734	0
SAMEA6057968	SAMEA5533800	2765	2765	0
SAMEA6057969	SAMEA5533800	2767	2768	-1
SAMEA6057970	SAMEA5533800	2770	2770	0
SAMEA6057971	SAMEA5533800	2762	2762	0
SAMEA6057972	SAMEA5533800	2766	2766	0
SAMEA6057973	SAMEA5533800	2763	2763	0
SAMEA6057974	SAMEA5533800	2731	2731	0
SAMEA6057975	SAMEA5533800	2758	2758	0
SAMEA6057976	SAMEA5533800	2761	2761	0
SAMEA6057977	SAMEA5533800	2762	2763	-1
SAMEA6057978	SAMEA5533800	2729	2729	0
SAMEA6057979	SAMEA5533800	2768	2768	0
SAMEA6057980	SAMEA5533800	2771	2772	-1
SAMEA6057981	SAMEA5533800	2881	2881	0
SAMEA6057982	SAMEA5533800	2728	2728	0
SAMEA6057983	SAMEA5533800	2750	2750	0
SAMEA6057984	SAMEA5533800	2736	2736	0
SAMEA6057985	SAMEA5533800	2738	2738	0
SAMEA6057986	SAMEA5533800	2732	2732	0
SAMEA6057987	SAMEA5533800	2739	2739	0
SAMEA6057988	SAMEA5533800	2740	2740	0
SAMEA6057989	SAMEA5533800	2731	2731	0
SAMEA6057990	SAMEA5533800	2769	2769	0
SAMEA6057991	SAMEA5533800	2768	2768	0
SAMEA6057992	SAMEA5533800	2730	2730	0
SAMEA6057993	SAMEA5533800	2735	2735	0
SAMEA6057994	SAMEA5533800	2735	2735	0
SAMEA6057995	SAMEA5533800	2771	2771	0
SAMEA6057996	SAMEA5533800	2769	2769	0
SAMEA6057997	SAMEA5533800	2767	2767	0
SAMEA6057998	SAMEA5533800	2730	2730	0
SAMEA6057999	SAMEA5533800	2733	2733	0
SAMEA6058000	SAMEA5533800	2765	2766	-1
SAMEA6058001	SAMEA5533800	2771	2771	0
SAMEA6058002	SAMEA5533800	2769	2769	0
SAMEA6058003	SAMEA5533800	2767	2767	0
SAMEA6058004	SAMEA5533800	2884	2884	0
SAMEA6058005	SAMEA5533800	2767	2768	-1
SAMEA6058006	SAMEA5533800	2764	2764	0
SAMEA6058007	SAMEA5533800	2872	2874	-2
SAMEA6058008	SAMEA5533800	2751	2752	-1
SAMEA6058009	SAMEA5533800	2730	2730	0
SAMEA6058010	SAMEA5533800	2724	2724	0
SAMEA6058011	SAMEA5533800	2733	2733	0
SAMEA6058012	SAMEA5533800	2765	2766	-1
SAMEA6058013	SAMEA5533800	2771	2771	0
SAMEA6058014	SAMEA5533800	2766	2766	0
SAMEA6058015	SAMEA5533800	2771	2771	0
SAMEA6058016	SAMEA5533800	2763	2764	-1
SAMEA6058017	SAMEA5533800	2733	2733	0
SAMEA6058018	SAMEA5533800	2729	2729	0
SAMEA6058019	SAMEA5533800	2756	2756	0
SAMEA6058020	SAMEA5533800	2736	2736	0
SAMEA6058021	SAMEA5533800	2733	2733	0
SAMEA6058022	SAMEA5533800	2763	2763	0
SAMEA6058023	SAMEA5533800	2768	2768	0
SAMEA6058024	SAMEA5533800	2769	2770	-1
SAMEA6058025	SAMEA5533800	2768	2768	0
SAMEA6058026	SAMEA5533800	2766	2767	-1
SAMEA6058027	SAMEA5533800	2772	2772	0
SAMEA6058028	SAMEA5533800	2769	2769	0
SAMEA6058029	SAMEA5533800	2762	2762	0
SAMEA6058030	SAMEA5533800	2734	2734	0
SAMEA6058031	SAMEA5533800	2734	2734	0
SAMEA6058032	SAMEA5533800	2769	2769	0
SAMEA6058033	SAMEA5533800	2754	2754	0
SAMEA6058034	SAMEA5533800	2761	2762	-1
SAMEA6058035	SAMEA5533800	2754	2754	0
SAMEA6058036	SAMEA5533800	2764	2764	0
SAMEA6058037	SAMEA5533800	2767	2767	0
SAMEA6058038	SAMEA5533800	2769	2770	-1
SAMEA6058039	SAMEA5533800	2781	2781	0
SAMEA6058040	SAMEA5533800	2729	2729	0
SAMEA6058041	SAMEA5533800	2727	2727	0
SAMEA6058042	SAMEA5533800	2732	2732	0
SAMEA6058043	SAMEA5533800	2747	2747	0
SAMEA6058044	SAMEA5533800	2763	2763	0
SAMEA6058045	SAMEA5533800	2765	2766	-1
SAMEA6058046	SAMEA5533800	2765	2766	-1
SAMEA6058047	SAMEA5533800	2767	2767	0
SAMEA6058048	SAMEA5533800	2762	2762	0
SAMEA6058049	SAMEA5533800	2771	2771	0
SAMEA6058050	SAMEA5533800	2737	2737	0
SAMEA6058051	SAMEA5533800	2765	2765	0
SAMEA6058052	SAMEA5533800	2766	2766	0
SAMEA6058053	SAMEA5533800	2735	2735	0
SAMEA6058054	SAMEA5533800	2734	2734	0
SAMEA6058055	SAMEA5533800	2750	2750	0
SAMEA6058056	SAMEA5533800	2729	2729	0
SAMEA6058057	SAMEA5533800	2717	2717	0
SAMEA6058058	SAMEA5533800	2769	2769	0
SAMEA6058059	SAMEA5533800	2767	2767	0
SAMEA6058060	SAMEA5533800	2758	2758	0
SAMEA6058061	SAMEA5533800	2721	2721	0
SAMEA6058062	SAMEA5533800	2729	2729	0
SAMEA6058063	SAMEA5533800	2763	2763	0
SAMEA6058064	SAMEA5533800	2735	2735	0
SAMEA6058065	SAMEA5533800	2771	2772	-1
SAMEA6058066	SAMEA5533800	2734	2734	0
SAMEA6058067	SAMEA5533800	2880	2880	0
SAMEA6058068	SAMEA5533800	2766	2766	0
SAMEA6058069	SAMEA5533800	2760	2761	-1
SAMEA6058070	SAMEA5533800	2717	2718	-1
SAMEA6058071	SAMEA5533800	2728	2728	0
SAMEA6058072	SAMEA5533800	2771	2771	0
SAMEA6058073	SAMEA5533800	2768	2769	-1
SAMEA6058074	SAMEA5533800	2764	2764	0
SAMEA6058075	SAMEA5533800	2880	2880	0
SAMEA6058076	SAMEA5533800	2764	2765	-1
SAMEA6058077	SAMEA5533800	2753	2755	-2
SAMEA6058078	SAMEA5533800	2767	2767	0
SAMEA6058079	SAMEA5533800	2769	2770	-1
SAMEA6058080	SAMEA5533800	2882	2882	0
SAMEA6058081	SAMEA5533800	2768	2768	0
SAMEA6058082	SAMEA5533800	2759	2759	0
SAMEA6058083	SAMEA5533800	2737	2737	0
SAMEA6058084	SAMEA5533800	2764	2765	-1
SAMEA6058085	SAMEA5533800	2732	2732	0
SAMEA6058086	SAMEA5533800	2766	2766	0
SAMEA6058087	SAMEA5533800	2760	2760	0
SAMEA6058088	SAMEA5533800	2771	2771	0
SAMEA6058089	SAMEA5533800	2763	2763	0
SAMEA6058090	SAMEA5533800	2765	2765	0
SAMEA6058091	SAMEA5533800	2771	2771	0
SAMEA6058092	SAMEA5533800	2765	2766	-1
SAMEA6058093	SAMEA5533800	2772	2772	0
SAMEA6058094	SAMEA5533800	2753	2753	0
SAMEA6058095	SAMEA5533800	2766	2766	0
SAMEA6058096	SAMEA5533800	2769	2769	0
SAMEA6058097	SAMEA5533800	2880	2881	-1
SAMEA6058098	SAMEA5533800	2739	2739	0
SAMEA6058099	SAMEA5533800	2762	2762	0
SAMEA6058100	SAMEA5533800	2765	2766	-1
SAMEA6058101	SAMEA5533800	2764	2764	0
SAMEA6058102	SAMEA5533800	2761	2761	0
SAMEA6058103	SAMEA5533800	2722	2722	0
SAMEA6058104	SAMEA5533800	2747	2748	-1
SAMEA6058105	SAMEA5533800	2763	2763	0
SAMEA6058106	SAMEA5533800	2768	2769	-1
SAMEA6058107	SAMEA5533800	2766	2766	0
SAMEA6058108	SAMEA5533800	2771	2772	-1
SAMEA6058109	SAMEA5533800	2766	2766	0
SAMEA6058110	SAMEA5533800	2760	2760	0
SAMEA6058111	SAMEA5533800	2765	2765	0
SAMEA6058112	SAMEA5533800	2767	2767	0
SAMEA6058113	SAMEA5533800	2768	2768	0
SAMEA6058114	SAMEA5533800	2769	2769	0
SAMEA6058115	SAMEA5533800	2763	2763	0
SAMEA6058116	SAMEA5533800	2740	2740	0
SAMEA6058117	SAMEA5533800	2766	2766	0
SAMEA6058118	SAMEA5533800	2765	2765	0
SAMEA6058119	SAMEA5533800	2733	2733	0
SAMEA6058120	SAMEA5533800	2751	2751	0
SAMEA6058121	SAMEA5533800	2766	2766	0
SAMEA6058122	SAMEA5533800	2732	2732	0
SAMEA6058123	SAMEA5533800	2766	2766	0
SAMEA6058124	SAMEA5533800	2746	2746	0
SAMEA6058125	SAMEA5533800	2769	2769	0
SAMEA6058126	SAMEA5533800	2762	2762	0
SAMEA6058127	SAMEA5533800	2753	2753	0
SAMEA6058128	SAMEA5533800	2764	2765	-1
SAMEA6058129	SAMEA5533800	2729	2729	0
SAMEA6058130	SAMEA5533800	2769	2769	0
SAMEA6058131	SAMEA5533800	2758	2758	0
SAMEA6058132	SAMEA5533800	2774	2774	0
SAMEA6058133	SAMEA5533800	2769	2769	0
SAMEA6058134	SAMEA5533800	2769	2769	0
SAMEA6058135	SAMEA5533800	2728	2729	-1
SAMEA6058136	SAMEA5533800	2729	2729	0
SAMEA6058137	SAMEA5533800	2733	2733	0
SAMEA6058138	SAMEA5533800	2734	2734	0
SAMEA6058139	SAMEA5533800	2886	2886	0
SAMEA6058140	SAMEA5533800	2775	2775	0
SAMEA6058141	SAMEA5533800	2764	2765	-1
SAMEA6058142	SAMEA5533800	2737	2738	-1
SAMEA6058143	SAMEA5533800	2769	2769	0
SAMEA6058144	SAMEA5533800	2752	2752	0
SAMEA6058145	SAMEA5533800	2878	2879	-1
SAMEA6058146	SAMEA5533800	2883	2883	0
SAMEA6058147	SAMEA5533800	2885	2885	0
SAMEA6058148	SAMEA5533800	2762	2763	-1
SAMEA6058149	SAMEA5533800	2733	2733	0
SAMEA6058150	SAMEA5533800	2775	2775	0
SAMEA6058151	SAMEA5533800	2767	2767	0
SAMEA6058152	SAMEA5533800	2734	2734	0
SAMEA6058153	SAMEA5533800	2759	2759	0
SAMEA6058154	SAMEA5533800	2741	2741	0
SAMEA6058155	SAMEA5533800	2778	2778	0
SAMEA6058156	SAMEA5533800	2731	2731	0
SAMEA6058157	SAMEA5533800	2724	2724	0
SAMEA6058158	SAMEA5533800	2731	2731	0
SAMEA6058159	SAMEA5533800	2736	2736	0
SAMEA6058160	SAMEA5533800	2732	2732	0
SAMEA6058161	SAMEA5533800	2883	2884	-1
SAMEA6058162	SAMEA5533800	2749	2749	0
SAMEA6058163	SAMEA5533800	2731	2731	0
SAMEA6058164	SAMEA5533800	2757	2757	0
SAMEA6058165	SAMEA5533800	2768	2768	0
SAMEA6058166	SAMEA5533800	2879	2879	0
SAMEA6058167	SAMEA5533800	2880	2880	0
SAMEA6058169	SAMEA5533800	2753	2753	0
SAMEA6058170	SAMEA5533800	2729	2729	0
SAMEA6058171	SAMEA5533800	2739	2739	0
SAMEA6058172	SAMEA5533800	2769	2770	-1
SAMEA6058173	SAMEA5533800	2766	2766	0
SAMEA6058174	SAMEA5533800	2766	2767	-1
SAMEA6058175	SAMEA5533800	2770	2770	0
SAMEA6058176	SAMEA5533800	2739	2739	0
SAMEA6058177	SAMEA5533800	2769	2770	-1
SAMEA6058178	SAMEA5533800	2765	2766	-1
SAMEA6058179	SAMEA5533800	2754	2754	0
SAMEA6058180	SAMEA5533800	2768	2768	0
SAMEA6058181	SAMEA5533800	2767	2768	-1
SAMEA6058182	SAMEA5533800	2770	2770	0
SAMEA6058183	SAMEA5533800	2769	2770	-1
SAMEA6058184	SAMEA5533800	2766	2766	0
SAMEA6058185	SAMEA5533800	2756	2756	0
SAMEA6058186	SAMEA5533800	2762	2762	0
SAMEA6058187	SAMEA5533800	2769	2770	-1
SAMEA6058188	SAMEA5533800	2765	2766	-1
SAMEA6058189	SAMEA5533800	2882	2882	0
SAMEA6058190	SAMEA5533800	2766	2766	0
SAMEA6058191	SAMEA5533800	2739	2739	0
SAMEA6058192	SAMEA5533800	2750	2750	0
SAMEA6058193	SAMEA5533800	2763	2764	-1
SAMEA6058194	SAMEA5533800	2735	2735	0
SAMEA6058195	SAMEA5533800	2768	2768	0
SAMEA6058196	SAMEA5533800	2769	2770	-1
SAMEA6058197	SAMEA5533800	2880	2880	0
SAMEA6058198	SAMEA5533800	2769	2769	0
SAMEA6058199	SAMEA5533800	2768	2768	0
SAMEA6058200	SAMEA5533800	2749	2751	-2
SAMEA6058201	SAMEA5533800	2758	2758	0
SAMEA6058202	SAMEA5533800	2766	2766	0
SAMEA6058203	SAMEA5533800	2737	2737	0
SAMEA6058204	SAMEA5533800	2764	2764	0
SAMEA6058205	SAMEA5533800	2762	2762	0
SAMEA6058206	SAMEA5533800	2766	2766	0
SAMEA6058207	SAMEA5533800	2770	2770	0
SAMEA6058208	SAMEA5533800	2760	2760	0
SAMEA6058209	SAMEA5533800	2765	2765	0
SAMEA6058210	SAMEA5533800	2768	2768	0
SAMEA6058211	SAMEA5533800	2765	2765	0
SAMEA6058212	SAMEA5533800	2768	2768	0
SAMEA6058213	SAMEA5533800	2757	2757	0
SAMEA6058214	SAMEA5533800	2763	2763	0
SAMEA6058215	SAMEA5533800	2879	2879	0
SAMEA6058216	SAMEA5533800	2765	2765	0
SAMEA6058217	SAMEA5533800	2729	2729	0
SAMEA6058218	SAMEA5533800	2765	2765	0
SAMEA6058219	SAMEA5533800	2770	2770	0
SAMEA6058220	SAMEA5533800	2769	2769	0
SAMEA6058221	SAMEA5533800	2768	2768	0
SAMEA6058222	SAMEA5533800	2762	2762	0
SAMEA6058223	SAMEA5533800	2744	2744	0
SAMEA6058224	SAMEA5533800	2881	2882	-1
SAMEA6058225	SAMEA5533800	2769	2769	0
SAMEA6058226	SAMEA5533800	2772	2772	0
SAMEA6058227	SAMEA5533800	2770	2770	0
SAMEA6058228	SAMEA5533800	2745	2745	0
SAMEA6058229	SAMEA5533800	2768	2769	-1
SAMEA6058230	SAMEA5533800	2770	2770	0
SAMEA6058231	SAMEA5533800	2756	2756	0
SAMEA6058232	SAMEA5533800	2756	2756	0
SAMEA6058233	SAMEA5533800	2780	2780	0
SAMEA6058234	SAMEA5533800	2766	2766	0
SAMEA6058235	SAMEA5533800	2768	2768	0
SAMEA6058236	SAMEA5533800	2772	2772	0
SAMEA6058237	SAMEA5533800	2755	2755	0
SAMEA6058238	SAMEA5533800	2753	2753	0
SAMEA6058239	SAMEA5533800	2764	2764	0
SAMEA6058240	SAMEA5533800	2732	2732	0
SAMEA6058241	SAMEA5533800	2770	2770	0
SAMEA6058242	SAMEA5533800	2769	2769	0
SAMEA6058243	SAMEA5533800	2736	2736	0
SAMEA6058244	SAMEA5533800	2770	2770	0
SAMEA6058245	SAMEA5533800	2771	2771	0
SAMEA6058246	SAMEA5533800	2769	2769	0
SAMEA6058247	SAMEA5533800	2734	2734	0
SAMEA6058248	SAMEA5533800	2767	2768	-1
SAMEA6058249	SAMEA5533800	2764	2764	0
SAMEA6058250	SAMEA5533800	2756	2756	0
SAMEA6058251	SAMEA5533800	2754	2754	0
SAMEA6058252	SAMEA5533800	2769	2769	0
SAMEA6058253	SAMEA5533800	2757	2758	-1
SAMEA6058254	SAMEA5533800	2753	2752	1
SAMEA6058255	SAMEA5533800	2771	2772	-1
SAMEA6058256	SAMEA5533800	2761	2761	0
SAMEA6058257	SAMEA5533800	2729	2729	0
SAMEA6058258	SAMEA5533800	2729	2729	0
SAMEA6058259	SAMEA5533800	2769	2769	0
SAMEA6058260	SAMEA5533800	2736	2736	0
SAMEA6058261	SAMEA5533800	2768	2769	-1
SAMEA6058262	SAMEA5533800	2755	2755	0
SAMEA6058263	SAMEA5533800	2761	2761	0
SAMEA6058264	SAMEA5533800	2766	2767	-1
SAMEA6058265	SAMEA5533800	2756	2756	0
SAMEA6058266	SAMEA5533800	2730	2730	0
SAMEA6058267	SAMEA5533800	2734	2734	0
SAMEA6058268	SAMEA5533800	2761	2762	-1
SAMEA6058269	SAMEA5533800	2751	2751	0
SAMEA6058270	SAMEA5533800	2756	2756	0
SAMEA6058271	SAMEA5533800	2756	2756	0
SAMEA6058272	SAMEA5533800	2737	2737	0
SAMEA6058273	SAMEA5533800	2732	2732	0
SAMEA6058274	SAMEA5533800	2731	2732	-1
SAMEA6058275	SAMEA5533800	2735	2735	0
SAMEA6058276	SAMEA5533800	2765	2765	0
SAMEA6058277	SAMEA5533800	2756	2757	-1
SAMEA6058278	SAMEA5533800	2756	2756	0
SAMEA6058279	SAMEA5533800	2736	2736	0
SAMEA6058280	SAMEA5533800	2764	2764	0
SAMEA6058281	SAMEA5533800	2765	2766	-1
SAMEA6058282	SAMEA5533800	2755	2755	0
SAMEA6058283	SAMEA5533800	2737	2737	0
SAMEA6058284	SAMEA5533800	2732	2732	0
SAMEA6058285	SAMEA5533800	2762	2763	-1
SAMEA6058286	SAMEA5533800	2769	2769	0
SAMEA6058287	SAMEA5533800	2762	2763	-1
SAMEA6058288	SAMEA5533800	2762	2762	0
SAMEA6058289	SAMEA5533800	2768	2769	-1
SAMEA6058290	SAMEA5533800	2742	2742	0
SAMEA6058291	SAMEA5533800	2854	2855	-1
SAMEA6058292	SAMEA5533800	2769	2769	0
SAMEA6058293	SAMEA5533800	2883	2883	0
SAMEA6058294	SAMEA5533800	2761	2761	0
SAMEA6058295	SAMEA5533800	2754	2754	0
SAMEA6058296	SAMEA5533800	2731	2731	0
SAMEA6058297	SAMEA5533800	2736	2736	0
SAMEA6058298	SAMEA5533800	2760	2761	-1
SAMEA6058299	SAMEA5533800	2763	2764	-1
SAMEA6058300	SAMEA5533800	2768	2768	0
SAMEA6058301	SAMEA5533800	2768	2768	0
SAMEA6058302	SAMEA5533800	2860	2861	-1
SAMEA6058303	SAMEA5533800	2769	2770	-1
SAMEA6058304	SAMEA5533800	2765	2766	-1
SAMEA6058305	SAMEA5533800	2765	2765	0
SAMEA6058306	SAMEA5533800	2765	2766	-1
SAMEA6058307	SAMEA5533800	2767	2768	-1
SAMEA6058308	SAMEA5533800	2770	2770	0
SAMEA6058309	SAMEA5533800	2769	2770	-1
SAMEA6058310	SAMEA5533800	2769	2769	0
SAMEA6058311	SAMEA5533800	2737	2738	-1
SAMEA6058312	SAMEA5533800	2769	2769	0
SAMEA6058313	SAMEA5533800	2767	2767	0
SAMEA6058314	SAMEA5533800	2730	2730	0
SAMEA6058315	SAMEA5533800	2745	2745	0
SAMEA6058316	SAMEA5533800	2750	2751	-1
SAMEA6058317	SAMEA5533800	2764	2764	0
SAMEA6058318	SAMEA5533800	2767	2768	-1
SAMEA6058319	SAMEA5533800	2769	2770	-1
SAMEA6058320	SAMEA5533800	2761	2761	0
SAMEA6058321	SAMEA5533800	2767	2768	-1
SAMEA6058322	SAMEA5533800	2767	2767	0
SAMEA6058323	SAMEA5533800	2737	2738	-1
SAMEA6058324	SAMEA5533800	2736	2736	0
SAMEA6058325	SAMEA5533800	2770	2770	0
SAMEA6058326	SAMEA5533800	2767	2764	3
SAMEA6058327	SAMEA5533800	2733	2733	0
SAMEA6058328	SAMEA5533800	2732	2733	-1
SAMEA6058329	SAMEA5533800	2766	2766	0
SAMEA6058330	SAMEA5533800	2732	2732	0
SAMEA6058331	SAMEA5533800	2767	2767	0
SAMEA6058332	SAMEA5533800	2884	2885	-1
SAMEA6058333	SAMEA5533800	2771	2771	0
SAMEA6058334	SAMEA5533800	2756	2757	-1
SAMEA6058335	SAMEA5533800	2732	2732	0
SAMEA6058336	SAMEA5533800	2781	2781	0
SAMEA6058337	SAMEA5533800	2769	2770	-1
SAMEA6058338	SAMEA5533800	2769	2770	-1
SAMEA6058339	SAMEA5533800	2766	2767	-1
SAMEA6058340	SAMEA5533800	2768	2769	-1
SAMEA6058341	SAMEA5533800	2771	2771	0
SAMEA6058342	SAMEA5533800	2763	2763	0
SAMEA6058343	SAMEA5533800	2737	2737	0
SAMEA6058344	SAMEA5533800	2770	2771	-1
SAMEA6058345	SAMEA5533800	2884	2884	0
SAMEA6058346	SAMEA5533800	2739	2738	1
SAMEA6058347	SAMEA5533800	2756	2756	0
SAMEA6058348	SAMEA5533800	2764	2764	0
SAMEA6058349	SAMEA5533800	2766	2766	0
SAMEA6058350	SAMEA5533800	2737	2737	0
SAMEA6058351	SAMEA5533800	2751	2751	0
SAMEA6058352	SAMEA5533800	2735	2735	0
SAMEA6058353	SAMEA5533800	2737	2737	0
SAMEA6058354	SAMEA5533800	2767	2767	0
SAMEA6058355	SAMEA5533800	2873	2872	1
SAMEA6058356	SAMEA5533800	2768	2768	0
SAMEA6058357	SAMEA5533800	2768	2768	0
SAMEA6058358	SAMEA5533800	2771	2772	-1
SAMEA6058359	SAMEA5533800	2769	2770	-1
SAMEA6058360	SAMEA5533800	2763	2763	0
SAMEA6058361	SAMEA5533800	2734	2734	0
SAMEA6058362	SAMEA5533800	2728	2728	0
SAMEA6058363	SAMEA5533800	2766	2766	0
SAMEA6058364	SAMEA5533800	2762	2762	0
SAMEA6058365	SAMEA5533800	2764	2764	0
SAMEA6058366	SAMEA5533800	2769	2769	0
SAMEA6058367	SAMEA5533800	2770	2770	0
SAMEA6058368	SAMEA5533800	2763	2763	0
SAMEA6058369	SAMEA5533800	2750	2749	1
SAMEA6058370	SAMEA5533800	2769	2769	0
SAMEA6058371	SAMEA5533800	2728	2728	0
SAMEA6058372	SAMEA5533800	2765	2765	0
SAMEA6058373	SAMEA5533800	2737	2737	0
SAMEA6058374	SAMEA5533800	2737	2737	0
SAMEA6058375	SAMEA5533800	2764	2765	-1
SAMEA6058376	SAMEA5533800	2765	2765	0
SAMEA6058377	SAMEA5533800	2769	2769	0
SAMEA6058378	SAMEA5533800	2739	2739	0
SAMEA6058379	SAMEA5533800	2765	2766	-1
SAMEA6058380	SAMEA5533800	2769	2769	0
SAMEA6058381	SAMEA5533800	2771	2772	-1
SAMEA6058382	SAMEA5533800	2764	2764	0
SAMEA6058383	SAMEA5533800	2763	2763	0
SAMEA6058384	SAMEA5533800	2767	2767	0
SAMEA6058385	SAMEA5533800	2768	2768	0
SAMEA6058386	SAMEA5533800	2758	2757	1
SAMEA6058387	SAMEA5533800	2770	2770	0
SAMEA6058388	SAMEA5533800	2769	2770	-1
SAMEA6058389	SAMEA5533800	2734	2734	0
SAMEA6058390	SAMEA5533800	2733	2733	0
SAMEA6058391	SAMEA5533800	2761	2761	0
SAMEA6058392	SAMEA5533800	2732	2731	1
SAMEA6058393	SAMEA5533800	2769	2769	0
SAMEA6058394	SAMEA5533800	2738	2738	0
SAMEA6058395	SAMEA5533800	2755	2755	0
SAMEA6058396	SAMEA5533800	2770	2770	0
SAMEA6058397	SAMEA5533800	2764	2765	-1
SAMEA6058398	SAMEA5533800	2768	2769	-1
SAMEA6058399	SAMEA5533800	2733	2733	0
SAMEA6058400	SAMEA5533800	2770	2770	0
SAMEA6058401	SAMEA5533800	2769	2770	-1
SAMEA6058402	SAMEA5533800	2752	2752	0
SAMEA6058403	SAMEA5533800	2737	2737	0
SAMEA6058404	SAMEA5533800	2767	2768	-1
SAMEA6058405	SAMEA5533800	2769	2769	0
SAMEA6058406	SAMEA5533800	2881	2882	-1
SAMEA6058407	SAMEA5533800	2769	2770	-1
SAMEA6058408	SAMEA5533800	2769	2769	0
SAMEA6058409	SAMEA5533800	2885	2885	0
SAMEA6058410	SAMEA5533800	2768	2768	0
SAMEA6058411	SAMEA5533800	2740	2740	0
SAMEA6058412	SAMEA5533800	2764	2764	0
SAMEA6058413	SAMEA5533800	2720	2721	-1
SAMEA6058414	SAMEA5533800	2732	2732	0
SAMEA6058415	SAMEA5533800	2766	2767	-1
SAMEA6058416	SAMEA5533800	2767	2767	0
SAMEA6058417	SAMEA5533800	2734	2734	0
SAMEA6058418	SAMEA5533800	2762	2763	-1
SAMEA6058419	SAMEA5533800	2721	2721	0
SAMEA6058420	SAMEA5533800	2769	2769	0
SAMEA6058421	SAMEA5533800	2769	2770	-1
SAMEA6058422	SAMEA5533800	2747	2747	0
SAMEA6058423	SAMEA5533800	2769	2769	0
SAMEA6058424	SAMEA5533800	2760	2761	-1
SAMEA6058425	SAMEA5533800	2764	2764	0
SAMEA6058426	SAMEA5533800	2767	2767	0
SAMEA6058427	SAMEA5533800	2730	2730	0
SAMEA6058428	SAMEA5533800	2766	2768	-2
SAMEA6058429	SAMEA5533800	2765	2765	0
SAMEA6058430	SAMEA5533800	2731	2731	0
SAMEA6058431	SAMEA5533800	2732	2732	0
SAMEA6058432	SAMEA5533800	2762	2763	-1
SAMEA6058433	SAMEA5533800	2764	2764	0
SAMEA6058434	SAMEA5533800	2761	2761	0
SAMEA6058435	SAMEA5533800	2766	2766	0
SAMEA6058436	SAMEA5533800	2767	2767	0
SAMEA6058437	SAMEA5533800	2760	2760	0
SAMEA6058438	SAMEA5533800	2769	2770	-1
SAMEA6058439	SAMEA5533800	2768	2769	-1
SAMEA6058440	SAMEA5533800	2768	2768	0
SAMEA6058441	SAMEA5533800	2768	2769	-1
SAMEA6058442	SAMEA5533800	2769	2770	-1
SAMEA6058443	SAMEA5533800	2860	2859	1
SAMEA6058444	SAMEA5533800	2765	2766	-1
SAMEA6058445	SAMEA5533800	2737	2738	-1
SAMEA6058446	SAMEA5533800	2768	2769	-1
SAMEA6058447	SAMEA5533800	2732	2732	0
SAMEA6058448	SAMEA5533800	2737	2738	-1
SAMEA6058449	SAMEA5533800	2764	2764	0
SAMEA6058450	SAMEA5533800	2723	2723	0
SAMEA6058451	SAMEA5533800	2767	2767	0
SAMEA6058452	SAMEA5533800	2730	2730	0
SAMEA6058453	SAMEA5533800	2771	2772	-1
SAMEA6058454	SAMEA5533800	2768	2769	-1
SAMEA6058455	SAMEA5533800	2764	2764	0
SAMEA6058456	SAMEA5533800	2774	2774	0
SAMEA6058457	SAMEA5533800	2766	2766	0
SAMEA6058458	SAMEA5533800	2769	2769	0
SAMEA6058459	SAMEA5533800	2765	2765	0
SAMEA6058460	SAMEA5533800	2735	2735	0
SAMEA6058461	SAMEA5533800	2769	2769	0
SAMEA6058462	SAMEA5533800	2686	2686	0
SAMEA6058463	SAMEA5533800	2767	2767	0
SAMEA6058464	SAMEA5533800	2762	2763	-1
SAMEA6058465	SAMEA5533800	2746	2746	0
SAMEA6058466	SAMEA5533800	2763	2763	0
SAMEA6058467	SAMEA5533800	2735	2735	0
SAMEA6058468	SAMEA5533800	2762	2762	0
SAMEA6058469	SAMEA5533800	2766	2766	0
SAMEA6058470	SAMEA5533800	2708	2708	0
SAMEA6058471	SAMEA5533800	2767	2767	0
SAMEA6058472	SAMEA5533800	2767	2768	-1
SAMEA6058473	SAMEA5533800	2763	2763	0
SAMEA6058474	SAMEA5533800	2765	2766	-1
SAMEA6058475	SAMEA5533800	2881	2882	-1
SAMEA6058476	SAMEA5533800	2762	2762	0
SAMEA6058477	SAMEA5533800	2770	2770	0
SAMEA6058478	SAMEA5533800	2731	2731	0
SAMEA6058479	SAMEA5533800	2765	2765	0
SAMEA6058480	SAMEA5533800	2769	2770	-1
SAMEA6058481	SAMEA5533800	2732	2732	0
SAMEA6058482	SAMEA5533800	2768	2768	0
SAMEA6058483	SAMEA5533800	2769	2769	0
SAMEA6058484	SAMEA5533800	2762	2762	0
SAMEA6058485	SAMEA5533800	2767	2767	0
SAMEA6058486	SAMEA5533800	2732	2732	0
SAMEA6058487	SAMEA5533800	2770	2771	-1
SAMEA6058488	SAMEA5533800	2770	2771	-1
SAMEA6058489	SAMEA5533800	2770	2770	0
SAMEA6058490	SAMEA5533800	2765	2765	0
SAMEA6058491	SAMEA5533800	2770	2771	-1
SAMEA6058492	SAMEA5533800	2710	2711	-1
SAMEA6058493	SAMEA5533800	2772	2772	0
SAMEA6058494	SAMEA5533800	2769	2770	-1
SAMEA6058495	SAMEA5533800	2732	2733	-1
SAMEA6058496	SAMEA5533800	2766	2766	0
SAMEA6058497	SAMEA5533800	2769	2770	-1
SAMEA6058498	SAMEA5533800	2769	2770	-1
SAMEA6058499	SAMEA5533800	2763	2763	0
SAMEA6058500	SAMEA5533800	2737	2737	0
SAMEA6058501	SAMEA5533800	2771	2771	0
SAMEA6058502	SAMEA5533800	2765	2766	-1
SAMEA6058503	SAMEA5533800	2766	2766	0
SAMEA6058504	SAMEA5533800	2232	2232	0
SAMEA6058505	SAMEA5533800	2772	2772	0
SAMEA6058506	SAMEA5533800	2766	2767	-1
SAMEA6058507	SAMEA5533800	2735	2735	0
SAMEA6058508	SAMEA5533800	2769	2770	-1
SAMEA6058509	SAMEA5533800	2778	2778	0
SAMEA6058510	SAMEA5533800	2759	2759	0
SAMEA6058511	SAMEA5533800	2769	2770	-1
SAMEA6058512	SAMEA5533800	2767	2767	0
SAMEA6058513	SAMEA5533800	2767	2767	0
SAMEA6058514	SAMEA5533800	2743	2743	0
SAMEA6058515	SAMEA5533800	2766	2767	-1
SAMEA6058516	SAMEA5533800	2766	2766	0
SAMEA6058517	SAMEA5533800	2747	2748	-1
SAMEA6058518	SAMEA5533800	2768	2769	-1
SAMEA6058519	SAMEA5533800	2768	2768	0
SAMEA6058520	SAMEA5533800	2769	2769	0
SAMEA6058521	SAMEA5533800	2767	2767	0
SAMEA6058522	SAMEA5533800	2751	2751	0
SAMEA6058523	SAMEA5533800	2759	2759	0
SAMEA6058524	SAMEA5533800	2750	2750	0
SAMEA6058525	SAMEA5533800	2769	2769	0
SAMEA6058526	SAMEA5533800	2768	2768	0
SAMEA6058527	SAMEA5533800	2769	2769	0
SAMEA6058528	SAMEA5533800	2764	2764	0
SAMEA6058529	SAMEA5533800	2755	2755	0
SAMEA6058530	SAMEA5533800	2760	2761	-1
SAMEA6058531	SAMEA5533800	2761	2761	0
SAMEA6058532	SAMEA5533800	2734	2734	0
SAMEA6058533	SAMEA5533800	2768	2769	-1
SAMEA6058534	SAMEA5533800	2769	2770	-1
SAMEA6058535	SAMEA5533800	2765	2765	0
SAMEA6058536	SAMEA5533800	2766	2766	0
SAMEA6058537	SAMEA5533800	2770	2770	0
SAMEA6058538	SAMEA5533800	2767	2768	-1
SAMEA6058539	SAMEA5533800	2737	2737	0
SAMEA6058540	SAMEA5533800	2734	2734	0
SAMEA6058541	SAMEA5533800	2769	2769	0
SAMEA6058542	SAMEA5533800	2746	2746	0
SAMEA6058543	SAMEA5533800	2731	2731	0
SAMEA6058544	SAMEA5533800	2768	2768	0
SAMEA6058545	SAMEA5533800	2770	2770	0
SAMEA6058546	SAMEA5533800	2769	2769	0
SAMEA6058547	SAMEA5533800	2736	2736	0
SAMEA6058548	SAMEA5533800	2772	2772	0
SAMEA6058549	SAMEA5533800	2760	2760	0
SAMEA6058550	SAMEA5533800	2771	2772	-1
SAMEA6058551	SAMEA5533800	2749	2749	0
SAMEA6058552	SAMEA5533800	2765	2765	0
SAMEA6058553	SAMEA5533800	2760	2762	-2
SAMEA6058554	SAMEA5533800	2731	2731	0
SAMEA6058555	SAMEA5533800	2745	2745	0
SAMEA6058556	SAMEA5533800	2751	2751	0
SAMEA6058557	SAMEA5533800	2766	2766	0
SAMEA6058558	SAMEA5533800	2737	2738	-1
SAMEA6058559	SAMEA5533800	2748	2748	0
SAMEA6058560	SAMEA5533800	2745	2745	0
SAMEA6058561	SAMEA5533800	2736	2736	0
SAMEA6058562	SAMEA5533800	2770	2771	-1
SAMEA6058563	SAMEA5533800	2769	2769	0
SAMEA6058564	SAMEA5533800	2764	2765	-1
SAMEA6058565	SAMEA5533800	2763	2763	0
SAMEA6058566	SAMEA5533800	2724	2725	-1
SAMEA6058567	SAMEA5533800	2769	2769	0
SAMEA6058568	SAMEA5533800	2750	2750	0
SAMEA6058569	SAMEA5533800	2764	2765	-1
SAMEA6058570	SAMEA5533800	2764	2764	0
SAMEA6058571	SAMEA5533800	2753	2753	0
SAMEA6058572	SAMEA5533800	2767	2768	-1
SAMEA6058573	SAMEA5533800	2768	2768	0
SAMEA6058574	SAMEA5533800	2766	2766	0
SAMEA6058575	SAMEA5533800	2742	2742	0
SAMEA6058576	SAMEA5533800	2879	2879	0
SAMEA6058577	SAMEA5533800	2771	2772	-1
SAMEA6058578	SAMEA5533800	2763	2764	-1
SAMEA6058579	SAMEA5533800	2770	2771	-1
SAMEA6058580	SAMEA5533800	2770	2771	-1
SAMEA6058581	SAMEA5533800	2763	2763	0
SAMEA6058582	SAMEA5533800	2761	2762	-1
SAMEA6058583	SAMEA5533800	2763	2763	0
SAMEA6058584	SAMEA5533800	2768	2768	0
SAMEA6058585	SAMEA5533800	2770	2770	0
SAMEA6058586	SAMEA5533800	2769	2769	0
SAMEA6058587	SAMEA5533800	2765	2765	0
SAMEA6058588	SAMEA5533800	2768	2768	0
SAMEA6058589	SAMEA5533800	2770	2771	-1
SAMEA6058590	SAMEA5533800	2767	2767	0
SAMEA6058591	SAMEA5533800	2769	2770	-1
SAMEA6058592	SAMEA5533800	2734	2734	0
SAMEA6058593	SAMEA5533800	2751	2751	0
SAMEA6058594	SAMEA5533800	2728	2728	0
SAMEA6058595	SAMEA5533800	2769	2770	-1
SAMEA6058596	SAMEA5533800	2749	2749	0
SAMEA6058597	SAMEA5533800	2767	2767	0
SAMEA6058598	SAMEA5533800	2769	2770	-1
SAMEA6058599	SAMEA5533800	2767	2768	-1
SAMEA6058600	SAMEA5533800	2752	2752	0
SAMEA6058601	SAMEA5533800	2768	2769	-1
SAMEA6058602	SAMEA5533800	2742	2742	0
SAMEA6058603	SAMEA5533800	2766	2767	-1
SAMEA6058604	SAMEA5533800	2750	2750	0
SAMEA6058605	SAMEA5533800	2768	2769	-1
SAMEA6058606	SAMEA5533800	2767	2768	-1
SAMEA6058607	SAMEA5533800	2768	2769	-1
SAMEA6058608	SAMEA5533800	2763	2764	-1
SAMEA6058609	SAMEA5533800	2737	2738	-1
SAMEA6058610	SAMEA5533800	2769	2769	0
SAMEA6058611	SAMEA5533800	2710	2710	0
SAMEA6058612	SAMEA5533800	2746	2746	0
SAMEA6058613	SAMEA5533800	2742	2742	0
SAMEA6058614	SAMEA5533800	2768	2768	0
SAMEA6058615	SAMEA5533800	2735	2735	0
SAMEA6058616	SAMEA5533800	2727	2727	0
SAMEA6058617	SAMEA5533800	2768	2768	0
SAMEA6058618	SAMEA5533800	2736	2736	0
SAMEA6058619	SAMEA5533800	2763	2764	-1
SAMEA6058620	SAMEA5533800	2768	2768	0
SAMEA6058621	SAMEA5533800	2765	2766	-1
SAMEA6058622	SAMEA5533800	2767	2768	-1
SAMEA6058623	SAMEA5533800	2771	2771	0
SAMEA6058624	SAMEA5533800	2770	2770	0
SAMEA6058625	SAMEA5533800	2764	2764	0
SAMEA6058626	SAMEA5533800	2745	2745	0
SAMEA6058627	SAMEA5533800	2735	2735	0
SAMEA6058628	SAMEA5533800	2739	2739	0
SAMEA6058629	SAMEA5533800	2732	2732	0
SAMEA6058630	SAMEA5533800	2903	2903	0
SAMEA5533802	SAMEA5533801	1931	1931	0
SAMEA5533803	SAMEA5533801	32	32	0
SAMEA5533804	SAMEA5533801	1195	1195	0
SAMEA5533805	SAMEA5533801	1544	1544	0
SAMEA5552146	SAMEA5533801	2740	2740	0
SAMEA5552147	SAMEA5533801	2776	2776	0
SAMEA5552148	SAMEA5533801	2740	2740	0
SAMEA5552149	SAMEA5533801	2739	2739	0
SAMEA5552150	SAMEA5533801	2737	2737	0
SAMEA5552151	SAMEA5533801	2765	2765	0
SAMEA5552152	SAMEA5533801	2715	2715	0
SAMEA5552153	SAMEA5533801	2778	2778	0
SAMEA5552154	SAMEA5533801	2740	2740	0
SAMEA5552155	SAMEA5533801	2743	2743	0
SAMEA5552156	SAMEA5533801	2740	2740	0
SAMEA5552157	SAMEA5533801	2766	2766	0
SAMEA5552158	SAMEA5533801	2739	2739	0
SAMEA5552159	SAMEA5533801	2735	2735	0
SAMEA5552160	SAMEA5533801	2736	2736	0
SAMEA5552161	SAMEA5533801	2763	2763	0
SAMEA5552162	SAMEA5533801	2746	2746	0
SAMEA5552163	SAMEA5533801	2735	2735	0
SAMEA5552164	SAMEA5533801	2735	2735	0
SAMEA5552165	SAMEA5533801	2763	2763	0
SAMEA5552166	SAMEA5533801	2775	2775	0
SAMEA5552167	SAMEA5533801	2759	2759	0
SAMEA5552168	SAMEA5533801	2734	2734	0
SAMEA5552169	SAMEA5533801	2710	2710	0
SAMEA5737695	SAMEA5533801	2770	2770	0
SAMEA5737696	SAMEA5533801	2765	2765	0
SAMEA5737697	SAMEA5533801	2770	2770	0
SAMEA5737698	SAMEA5533801	2769	2769	0
SAMEA5737699	SAMEA5533801	2767	2767	0
SAMEA5737700	SAMEA5533801	2754	2754	0
SAMEA5737701	SAMEA5533801	2745	2745	0
SAMEA5737702	SAMEA5533801	2772	2772	0
SAMEA5737703	SAMEA5533801	2759	2759	0
SAMEA5737704	SAMEA5533801	2761	2761	0
SAMEA5737705	SAMEA5533801	2723	2723	0
SAMEA5737706	SAMEA5533801	2727	2727	0
SAMEA5757422	SAMEA5533801	2770	2770	0
SAMEA5882642	SAMEA5533801	2756	2756	0
SAMEA5882643	SAMEA5533801	2771	2771	0
SAMEA5882644	SAMEA5533801	2766	2766	0
SAMEA5882645	SAMEA5533801	2738	2738	0
SAMEA5882646	SAMEA5533801	2765	2765	0
SAMEA5882647	SAMEA5533801	2746	2746	0
SAMEA5882648	SAMEA5533801	2758	2758	0
SAMEA6057416	SAMEA5533801	2739	2739	0
SAMEA6057417	SAMEA5533801	2771	2771	0
SAMEA6057419	SAMEA5533801	2769	2769	0
SAMEA6057420	SAMEA5533801	2766	2766	0
SAMEA6057421	SAMEA5533801	2773	2773	0
SAMEA6057422	SAMEA5533801	2772	2772	0
SAMEA6057423	SAMEA5533801	2732	2732	0
SAMEA6057424	SAMEA5533801	2760	2760	0
SAMEA6057425	SAMEA5533801	2770	2770	0
SAMEA6057426	SAMEA5533801	2765	2765	0
SAMEA6057427	SAMEA5533801	2772	2772	0
SAMEA6057428	SAMEA5533801	2771	2771	0
SAMEA6057429	SAMEA5533801	2765	2765	0
SAMEA6057430	SAMEA5533801	2766	2766	0
SAMEA6057431	SAMEA5533801	2763	2763	0
SAMEA6057432	SAMEA5533801	2772	2772	0
SAMEA6057433	SAMEA5533801	2746	2746	0
SAMEA6057434	SAMEA5533801	2752	2752	0
SAMEA6057435	SAMEA5533801	2736	2736	0
SAMEA6057436	SAMEA5533801	2766	2766	0
SAMEA6057437	SAMEA5533801	2731	2731	0
SAMEA6057438	SAMEA5533801	2766	2766	0
SAMEA6057439	SAMEA5533801	2736	2736	0
SAMEA6057440	SAMEA5533801	2738	2739	-1
SAMEA6057441	SAMEA5533801	2738	2738	0
SAMEA6057442	SAMEA5533801	2771	2771	0
SAMEA6057443	SAMEA5533801	2684	2684	0
SAMEA6057444	SAMEA5533801	2768	2768	0
SAMEA6057445	SAMEA5533801	2739	2739	0
SAMEA6057446	SAMEA5533801	2734	2733	1
SAMEA6057447	SAMEA5533801	2722	2722	0
SAMEA6057448	SAMEA5533801	2766	2766	0
SAMEA6057449	SAMEA5533801	2875	2876	-1
SAMEA6057450	SAMEA5533801	2737	2737	0
SAMEA6057451	SAMEA5533801	2771	2771	0
SAMEA6057452	SAMEA5533801	2772	2772	0
SAMEA6057453	SAMEA5533801	2874	2874	0
SAMEA6057454	SAMEA5533801	2766	2766	0
SAMEA6057455	SAMEA5533801	2766	2766	0
SAMEA6057456	SAMEA5533801	2745	2745	0
SAMEA6057457	SAMEA5533801	2769	2769	0
SAMEA6057458	SAMEA5533801	2763	2763	0
SAMEA6057459	SAMEA5533801	2750	2750	0
SAMEA6057460	SAMEA5533801	2762	2762	0
SAMEA6057461	SAMEA5533801	2772	2772	0
SAMEA6057462	SAMEA5533801	2769	2769	0
SAMEA6057463	SAMEA5533801	2737	2738	-1
SAMEA6057464	SAMEA5533801	2736	2737	-1
SAMEA6057465	SAMEA5533801	2760	2760	0
SAMEA6057466	SAMEA5533801	2770	2770	0
SAMEA6057467	SAMEA5533801	2734	2734	0
SAMEA6057468	SAMEA5533801	2770	2770	0
SAMEA6057469	SAMEA5533801	2766	2766	0
SAMEA6057470	SAMEA5533801	2772	2772	0
SAMEA6057471	SAMEA5533801	2771	2771	0
SAMEA6057472	SAMEA5533801	2772	2772	0
SAMEA6057473	SAMEA5533801	2741	2741	0
SAMEA6057474	SAMEA5533801	2771	2771	0
SAMEA6057475	SAMEA5533801	2758	2758	0
SAMEA6057476	SAMEA5533801	2829	2829	0
SAMEA6057477	SAMEA5533801	2758	2758	0
SAMEA6057478	SAMEA5533801	2770	2770	0
SAMEA6057479	SAMEA5533801	2772	2772	0
SAMEA6057480	SAMEA5533801	2763	2763	0
SAMEA6057481	SAMEA5533801	2772	2772	0
SAMEA6057482	SAMEA5533801	2770	2770	0
SAMEA6057483	SAMEA5533801	2739	2739	0
SAMEA6057484	SAMEA5533801	2764	2764	0
SAMEA6057485	SAMEA5533801	2746	2746	0
SAMEA6057486	SAMEA5533801	2872	2872	0
SAMEA6057487	SAMEA5533801	2770	2770	0
SAMEA6057488	SAMEA5533801	2730	2730	0
SAMEA6057489	SAMEA5533801	2739	2739	0
SAMEA6057490	SAMEA5533801	2765	2765	0
SAMEA6057491	SAMEA5533801	2768	2768	0
SAMEA6057492	SAMEA5533801	2763	2763	0
SAMEA6057493	SAMEA5533801	2771	2771	0
SAMEA6057494	SAMEA5533801	2768	2768	0
SAMEA6057495	SAMEA5533801	2770	2770	0
SAMEA6057496	SAMEA5533801	2758	2758	0
SAMEA6057497	SAMEA5533801	2768	2768	0
SAMEA6057498	SAMEA5533801	2762	2762	0
SAMEA6057499	SAMEA5533801	2733	2733	0
SAMEA6057500	SAMEA5533801	2743	2743	0
SAMEA6057501	SAMEA5533801	2772	2772	0
SAMEA6057502	SAMEA5533801	2760	2760	0
SAMEA6057503	SAMEA5533801	2769	2769	0
SAMEA6057504	SAMEA5533801	2765	2765	0
SAMEA6057505	SAMEA5533801	2881	2881	0
SAMEA6057506	SAMEA5533801	2760	2760	0
SAMEA6057507	SAMEA5533801	2738	2738	0
SAMEA6057508	SAMEA5533801	2766	2766	0
SAMEA6057509	SAMEA5533801	2757	2757	0
SAMEA6057510	SAMEA5533801	2768	2768	0
SAMEA6057511	SAMEA5533801	2772	2772	0
SAMEA6057512	SAMEA5533801	2767	2767	0
SAMEA6057513	SAMEA5533801	2741	2741	0
SAMEA6057514	SAMEA5533801	2759	2759	0
SAMEA6057515	SAMEA5533801	2760	2760	0
SAMEA6057516	SAMEA5533801	2767	2767	0
SAMEA6057517	SAMEA5533801	2727	2727	0
SAMEA6057518	SAMEA5533801	2739	2739	0
SAMEA6057519	SAMEA5533801	2771	2771	0
SAMEA6057520	SAMEA5533801	2739	2739	0
SAMEA6057521	SAMEA5533801	2769	2769	0
SAMEA6057522	SAMEA5533801	2744	2744	0
SAMEA6057523	SAMEA5533801	2755	2755	0
SAMEA6057524	SAMEA5533801	2882	2882	0
SAMEA6057525	SAMEA5533801	2766	2765	1
SAMEA6057526	SAMEA5533801	2764	2764	0
SAMEA6057527	SAMEA5533801	2756	2756	0
SAMEA6057528	SAMEA5533801	2764	2764	0
SAMEA6057529	SAMEA5533801	2763	2763	0
SAMEA6057530	SAMEA5533801	2735	2735	0
SAMEA6057531	SAMEA5533801	2766	2766	0
SAMEA6057532	SAMEA5533801	2772	2772	0
SAMEA6057533	SAMEA5533801	2740	2740	0
SAMEA6057534	SAMEA5533801	2877	2878	-1
SAMEA6057535	SAMEA5533801	2732	2732	0
SAMEA6057536	SAMEA5533801	2729	2729	0
SAMEA6057537	SAMEA5533801	2806	2806	0
SAMEA6057538	SAMEA5533801	2721	2720	1
SAMEA6057539	SAMEA5533801	2760	2760	0
SAMEA6057540	SAMEA5533801	2753	2753	0
SAMEA6057541	SAMEA5533801	2723	2723	0
SAMEA6057542	SAMEA5533801	2741	2741	0
SAMEA6057543	SAMEA5533801	2769	2769	0
SAMEA6057544	SAMEA5533801	2739	2739	0
SAMEA6057545	SAMEA5533801	2771	2771	0
SAMEA6057546	SAMEA5533801	2894	2894	0
SAMEA6057547	SAMEA5533801	2756	2756	0
SAMEA6057548	SAMEA5533801	2761	2761	0
SAMEA6057549	SAMEA5533801	2736	2736	0
SAMEA6057550	SAMEA5533801	2765	2765	0
SAMEA6057551	SAMEA5533801	2770	2770	0
SAMEA6057552	SAMEA5533801	2739	2739	0
SAMEA6057553	SAMEA5533801	2724	2724	0
SAMEA6057554	SAMEA5533801	2764	2764	0
SAMEA6057555	SAMEA5533801	2760	2760	0
SAMEA6057556	SAMEA5533801	2878	2879	-1
SAMEA6057557	SAMEA5533801	2766	2766	0
SAMEA6057558	SAMEA5533801	2873	2873	0
SAMEA6057559	SAMEA5533801	2895	2895	0
SAMEA6057560	SAMEA5533801	2770	2770	0
SAMEA6057561	SAMEA5533801	2768	2768	0
SAMEA6057562	SAMEA5533801	2740	2740	0
SAMEA6057563	SAMEA5533801	2759	2759	0
SAMEA6057564	SAMEA5533801	2737	2737	0
SAMEA6057565	SAMEA5533801	2744	2744	0
SAMEA6057566	SAMEA5533801	2748	2748	0
SAMEA6057567	SAMEA5533801	2737	2737	0
SAMEA6057568	SAMEA5533801	2772	2772	0
SAMEA6057569	SAMEA5533801	2771	2771	0
SAMEA6057570	SAMEA5533801	2764	2764	0
SAMEA6057571	SAMEA5533801	2882	2882	0
SAMEA6057572	SAMEA5533801	2751	2751	0
SAMEA6057573	SAMEA5533801	2738	2738	0
SAMEA6057574	SAMEA5533801	2738	2738	0
SAMEA6057575	SAMEA5533801	2724	2724	0
SAMEA6057576	SAMEA5533801	2738	2738	0
SAMEA6057577	SAMEA5533801	2769	2769	0
SAMEA6057578	SAMEA5533801	2771	2771	0
SAMEA6057579	SAMEA5533801	2739	2739	0
SAMEA6057580	SAMEA5533801	2761	2761	0
SAMEA6057581	SAMEA5533801	2731	2731	0
SAMEA6057582	SAMEA5533801	2759	2759	0
SAMEA6057583	SAMEA5533801	2756	2756	0
SAMEA6057584	SAMEA5533801	2766	2766	0
SAMEA6057585	SAMEA5533801	2772	2772	0
SAMEA6057586	SAMEA5533801	2887	2887	0
SAMEA6057587	SAMEA5533801	2762	2762	0
SAMEA6057588	SAMEA5533801	2771	2771	0
SAMEA6057589	SAMEA5533801	2734	2734	0
SAMEA6057590	SAMEA5533801	2771	2771	0
SAMEA6057591	SAMEA5533801	2771	2771	0
SAMEA6057592	SAMEA5533801	2765	2765	0
SAMEA6057593	SAMEA5533801	2770	2770	0
SAMEA6057594	SAMEA5533801	2770	2770	0
SAMEA6057595	SAMEA5533801	2725	2725	0
SAMEA6057596	SAMEA5533801	2770	2770	0
SAMEA6057597	SAMEA5533801	2732	2732	0
SAMEA6057598	SAMEA5533801	2730	2730	0
SAMEA6057599	SAMEA5533801	2771	2771	0
SAMEA6057600	SAMEA5533801	2768	2768	0
SAMEA6057601	SAMEA5533801	2770	2770	0
SAMEA6057602	SAMEA5533801	2872	2872	0
SAMEA6057603	SAMEA5533801	2762	2762	0
SAMEA6057604	SAMEA5533801	2763	2763	0
SAMEA6057605	SAMEA5533801	2764	2764	0
SAMEA6057606	SAMEA5533801	2744	2744	0
SAMEA6057607	SAMEA5533801	2770	2770	0
SAMEA6057608	SAMEA5533801	2765	2765	0
SAMEA6057609	SAMEA5533801	2735	2736	-1
SAMEA6057610	SAMEA5533801	2772	2772	0
SAMEA6057611	SAMEA5533801	2746	2746	0
SAMEA6057612	SAMEA5533801	2736	2736	0
SAMEA6057613	SAMEA5533801	2761	2761	0
SAMEA6057614	SAMEA5533801	2736	2736	0
SAMEA6057615	SAMEA5533801	2741	2741	0
SAMEA6057616	SAMEA5533801	2764	2764	0
SAMEA6057617	SAMEA5533801	2762	2762	0
SAMEA6057618	SAMEA5533801	2765	2765	0
SAMEA6057619	SAMEA5533801	2736	2736	0
SAMEA6057620	SAMEA5533801	2771	2771	0
SAMEA6057621	SAMEA5533801	2764	2764	0
SAMEA6057622	SAMEA5533801	2763	2763	0
SAMEA6057623	SAMEA5533801	2746	2746	0
SAMEA6057624	SAMEA5533801	2765	2765	0
SAMEA6057625	SAMEA5533801	2742	2743	-1
SAMEA6057626	SAMEA5533801	2745	2744	1
SAMEA6057627	SAMEA5533801	2753	2753	0
SAMEA6057628	SAMEA5533801	2712	2712	0
SAMEA6057629	SAMEA5533801	2737	2737	0
SAMEA6057630	SAMEA5533801	2769	2769	0
SAMEA6057631	SAMEA5533801	2740	2740	0
SAMEA6057632	SAMEA5533801	2770	2770	0
SAMEA6057633	SAMEA5533801	2741	2741	0
SAMEA6057634	SAMEA5533801	2733	2733	0
SAMEA6057635	SAMEA5533801	2764	2764	0
SAMEA6057636	SAMEA5533801	2762	2762	0
SAMEA6057637	SAMEA5533801	2736	2736	0
SAMEA6057638	SAMEA5533801	2733	2733	0
SAMEA6057639	SAMEA5533801	2759	2759	0
SAMEA6057640	SAMEA5533801	2754	2754	0
SAMEA6057641	SAMEA5533801	2771	2771	0
SAMEA6057642	SAMEA5533801	2738	2738	0
SAMEA6057643	SAMEA5533801	2764	2764	0
SAMEA6057644	SAMEA5533801	2737	2737	0
SAMEA6057645	SAMEA5533801	2771	2771	0
SAMEA6057646	SAMEA5533801	2765	2765	0
SAMEA6057647	SAMEA5533801	2736	2736	0
SAMEA6057648	SAMEA5533801	2772	2772	0
SAMEA6057649	SAMEA5533801	2773	2773	0
SAMEA6057650	SAMEA5533801	2765	2765	0
SAMEA6057651	SAMEA5533801	2759	2759	0
SAMEA6057652	SAMEA5533801	2760	2760	0
SAMEA6057653	SAMEA5533801	2755	2755	0
SAMEA6057654	SAMEA5533801	2742	2742	0
SAMEA6057655	SAMEA5533801	2767	2767	0
SAMEA6057656	SAMEA5533801	2768	2768	0
SAMEA6057657	SAMEA5533801	2766	2766	0
SAMEA6057658	SAMEA5533801	2766	2766	0
SAMEA6057659	SAMEA5533801	2771	2771	0
SAMEA6057660	SAMEA5533801	2771	2771	0
SAMEA6057661	SAMEA5533801	2737	2737	0
SAMEA6057662	SAMEA5533801	2737	2737	0
SAMEA6057663	SAMEA5533801	2771	2771	0
SAMEA6057664	SAMEA5533801	2756	2756	0
SAMEA6057665	SAMEA5533801	2737	2738	-1
SAMEA6057666	SAMEA5533801	2758	2758	0
SAMEA6057667	SAMEA5533801	2768	2768	0
SAMEA6057668	SAMEA5533801	2766	2766	0
SAMEA6057669	SAMEA5533801	2736	2736	0
SAMEA6057670	SAMEA5533801	2772	2772	0
SAMEA6057671	SAMEA5533801	2762	2762	0
SAMEA6057672	SAMEA5533801	2730	2730	0
SAMEA6057673	SAMEA5533801	2740	2740	0
SAMEA6057674	SAMEA5533801	2738	2739	-1
SAMEA6057675	SAMEA5533801	2741	2742	-1
SAMEA6057676	SAMEA5533801	2741	2742	-1
SAMEA6057677	SAMEA5533801	2771	2771	0
SAMEA6057678	SAMEA5533801	2753	2753	0
SAMEA6057679	SAMEA5533801	2740	2741	-1
SAMEA6057680	SAMEA5533801	2761	2761	0
SAMEA6057681	SAMEA5533801	2761	2761	0
SAMEA6057682	SAMEA5533801	2739	2740	-1
SAMEA6057683	SAMEA5533801	2738	2738	0
SAMEA6057684	SAMEA5533801	2764	2764	0
SAMEA6057685	SAMEA5533801	2765	2765	0
SAMEA6057686	SAMEA5533801	2739	2739	0
SAMEA6057687	SAMEA5533801	2736	2737	-1
SAMEA6057688	SAMEA5533801	2737	2738	-1
SAMEA6057689	SAMEA5533801	2757	2757	0
SAMEA6057690	SAMEA5533801	2769	2769	0
SAMEA6057691	SAMEA5533801	2767	2767	0
SAMEA6057692	SAMEA5533801	2738	2738	0
SAMEA6057693	SAMEA5533801	2770	2770	0
SAMEA6057694	SAMEA5533801	2771	2771	0
SAMEA6057695	SAMEA5533801	2765	2765	0
SAMEA6057696	SAMEA5533801	2735	2736	-1
SAMEA6057697	SAMEA5533801	2754	2754	0
SAMEA6057698	SAMEA5533801	2767	2767	0
SAMEA6057699	SAMEA5533801	2728	2728	0
SAMEA6057700	SAMEA5533801	2730	2730	0
SAMEA6057701	SAMEA5533801	2761	2761	0
SAMEA6057702	SAMEA5533801	2876	2876	0
SAMEA6057703	SAMEA5533801	2739	2739	0
SAMEA6057704	SAMEA5533801	2738	2739	-1
SAMEA6057705	SAMEA5533801	2740	2740	0
SAMEA6057706	SAMEA5533801	2736	2736	0
SAMEA6057707	SAMEA5533801	2761	2761	0
SAMEA6057708	SAMEA5533801	2740	2740	0
SAMEA6057709	SAMEA5533801	2736	2737	-1
SAMEA6057710	SAMEA5533801	2769	2769	0
SAMEA6057711	SAMEA5533801	2739	2739	0
SAMEA6057712	SAMEA5533801	2739	2740	-1
SAMEA6057713	SAMEA5533801	2732	2732	0
SAMEA6057714	SAMEA5533801	2738	2738	0
SAMEA6057715	SAMEA5533801	2735	2735	0
SAMEA6057716	SAMEA5533801	2771	2771	0
SAMEA6057717	SAMEA5533801	2771	2771	0
SAMEA6057718	SAMEA5533801	2770	2770	0
SAMEA6057719	SAMEA5533801	2767	2767	0
SAMEA6057720	SAMEA5533801	2739	2739	0
SAMEA6057721	SAMEA5533801	2762	2762	0
SAMEA6057722	SAMEA5533801	2877	2877	0
SAMEA6057723	SAMEA5533801	2710	2710	0
SAMEA6057724	SAMEA5533801	2770	2770	0
SAMEA6057725	SAMEA5533801	2763	2763	0
SAMEA6057726	SAMEA5533801	2878	2878	0
SAMEA6057727	SAMEA5533801	2752	2752	0
SAMEA6057728	SAMEA5533801	2769	2769	0
SAMEA6057729	SAMEA5533801	2758	2758	0
SAMEA6057730	SAMEA5533801	2772	2772	0
SAMEA6057731	SAMEA5533801	2771	2771	0
SAMEA6057732	SAMEA5533801	2853	2854	-1
SAMEA6057733	SAMEA5533801	2739	2739	0
SAMEA6057734	SAMEA5533801	2759	2759	0
SAMEA6057735	SAMEA5533801	2771	2771	0
SAMEA6057736	SAMEA5533801	2771	2771	0
SAMEA6057737	SAMEA5533801	2768	2768	0
SAMEA6057738	SAMEA5533801	2739	2739	0
SAMEA6057739	SAMEA5533801	2771	2771	0
SAMEA6057740	SAMEA5533801	2742	2742	0
SAMEA6057741	SAMEA5533801	2764	2764	0
SAMEA6057742	SAMEA5533801	2730	2730	0
SAMEA6057743	SAMEA5533801	2774	2774	0
SAMEA6057744	SAMEA5533801	2771	2771	0
SAMEA6057745	SAMEA5533801	2735	2735	0
SAMEA6057746	SAMEA5533801	2732	2732	0
SAMEA6057747	SAMEA5533801	2771	2771	0
SAMEA6057748	SAMEA5533801	2735	2736	-1
SAMEA6057749	SAMEA5533801	2769	2769	0
SAMEA6057750	SAMEA5533801	2761	2761	0
SAMEA6057751	SAMEA5533801	2754	2754	0
SAMEA6057752	SAMEA5533801	2735	2735	0
SAMEA6057753	SAMEA5533801	2735	2735	0
SAMEA6057754	SAMEA5533801	2771	2771	0
SAMEA6057755	SAMEA5533801	2771	2771	0
SAMEA6057756	SAMEA5533801	2770	2770	0
SAMEA6057757	SAMEA5533801	2760	2760	0
SAMEA6057758	SAMEA5533801	2764	2764	0
SAMEA6057759	SAMEA5533801	2733	2733	0
SAMEA6057760	SAMEA5533801	2732	2732	0
SAMEA6057761	SAMEA5533801	2739	2739	0
SAMEA6057762	SAMEA5533801	2720	2720	0
SAMEA6057763	SAMEA5533801	2770	2770	0
SAMEA6057764	SAMEA5533801	2734	2734	0
SAMEA6057765	SAMEA5533801	2765	2765	0
SAMEA6057766	SAMEA5533801	2767	2767	0
SAMEA6057767	SAMEA5533801	2770	2770	0
SAMEA6057768	SAMEA5533801	2761	2761	0
SAMEA6057769	SAMEA5533801	2771	2771	0
SAMEA6057770	SAMEA5533801	2733	2733	0
SAMEA6057771	SAMEA5533801	2735	2735	0
SAMEA6057772	SAMEA5533801	2715	2715	0
SAMEA6057773	SAMEA5533801	2770	2770	0
SAMEA6057774	SAMEA5533801	2766	2766	0
SAMEA6057775	SAMEA5533801	2773	2773	0
SAMEA6057776	SAMEA5533801	2762	2762	0
SAMEA6057777	SAMEA5533801	2771	2771	0
SAMEA6057778	SAMEA5533801	2774	2774	0
SAMEA6057779	SAMEA5533801	2728	2728	0
SAMEA6057780	SAMEA5533801	2761	2761	0
SAMEA6057781	SAMEA5533801	2759	2759	0
SAMEA6057782	SAMEA5533801	2771	2771	0
SAMEA6057783	SAMEA5533801	2768	2768	0
SAMEA6057784	SAMEA5533801	2879	2879	0
SAMEA6057785	SAMEA5533801	2771	2771	0
SAMEA6057786	SAMEA5533801	2739	2739	0
SAMEA6057787	SAMEA5533801	2771	2771	0
SAMEA6057788	SAMEA5533801	2874	2875	-1
SAMEA6057789	SAMEA5533801	2875	2875	0
SAMEA6057790	SAMEA5533801	2740	2740	0
SAMEA6057791	SAMEA5533801	2737	2737	0
SAMEA6057792	SAMEA5533801	2729	2729	0
SAMEA6057793	SAMEA5533801	2730	2730	0
SAMEA6057794	SAMEA5533801	2698	2696	2
SAMEA6057795	SAMEA5533801	2751	2751	0
SAMEA6057796	SAMEA5533801	2772	2772	0
SAMEA6057797	SAMEA5533801	2741	2741	0
SAMEA6057798	SAMEA5533801	2757	2757	0
SAMEA6057799	SAMEA5533801	2770	2770	0
SAMEA6057800	SAMEA5533801	2739	2739	0
SAMEA6057801	SAMEA5533801	2724	2723	1
SAMEA6057802	SAMEA5533801	2762	2762	0
SAMEA6057803	SAMEA5533801	2772	2772	0
SAMEA6057804	SAMEA5533801	2763	2763	0
SAMEA6057805	SAMEA5533801	2877	2879	-2
SAMEA6057806	SAMEA5533801	2768	2768	0
SAMEA6057807	SAMEA5533801	2758	2758	0
SAMEA6057808	SAMEA5533801	2748	2748	0
SAMEA6057809	SAMEA5533801	2731	2731	0
SAMEA6057810	SAMEA5533801	2728	2728	0
SAMEA6057811	SAMEA5533801	2741	2742	-1
SAMEA6057812	SAMEA5533801	2750	2750	0
SAMEA6057813	SAMEA5533801	2770	2770	0
SAMEA6057814	SAMEA5533801	2880	2880	0
SAMEA6057815	SAMEA5533801	2868	2870	-2
SAMEA6057816	SAMEA5533801	2771	2771	0
SAMEA6057817	SAMEA5533801	2728	2728	0
SAMEA6057818	SAMEA5533801	2747	2747	0
SAMEA6057819	SAMEA5533801	2762	2762	0
SAMEA6057820	SAMEA5533801	2758	2758	0
SAMEA6057821	SAMEA5533801	2742	2742	0
SAMEA6057822	SAMEA5533801	2741	2741	0
SAMEA6057823	SAMEA5533801	2771	2771	0
SAMEA6057824	SAMEA5533801	2771	2771	0
SAMEA6057825	SAMEA5533801	2769	2769	0
SAMEA6057826	SAMEA5533801	2759	2759	0
SAMEA6057827	SAMEA5533801	2768	2768	0
SAMEA6057828	SAMEA5533801	2772	2772	0
SAMEA6057829	SAMEA5533801	2764	2764	0
SAMEA6057830	SAMEA5533801	2765	2765	0
SAMEA6057831	SAMEA5533801	2764	2764	0
SAMEA6057832	SAMEA5533801	2769	2770	-1
SAMEA6057833	SAMEA5533801	2769	2769	0
SAMEA6057834	SAMEA5533801	2737	2737	0
SAMEA6057835	SAMEA5533801	2746	2746	0
SAMEA6057836	SAMEA5533801	2771	2771	0
SAMEA6057837	SAMEA5533801	2766	2766	0
SAMEA6057838	SAMEA5533801	2755	2755	0
SAMEA6057839	SAMEA5533801	2763	2763	0
SAMEA6057840	SAMEA5533801	2771	2771	0
SAMEA6057841	SAMEA5533801	2769	2769	0
SAMEA6057842	SAMEA5533801	2728	2728	0
SAMEA6057843	SAMEA5533801	2764	2764	0
SAMEA6057844	SAMEA5533801	2761	2761	0
SAMEA6057845	SAMEA5533801	2746	2746	0
SAMEA6057846	SAMEA5533801	2766	2766	0
SAMEA6057847	SAMEA5533801	2763	2763	0
SAMEA6057848	SAMEA5533801	2737	2737	0
SAMEA6057849	SAMEA5533801	2772	2772	0
SAMEA6057850	SAMEA5533801	2888	2888	0
SAMEA6057851	SAMEA5533801	2745	2745	0
SAMEA6057852	SAMEA5533801	2766	2766	0
SAMEA6057853	SAMEA5533801	2733	2733	0
SAMEA6057854	SAMEA5533801	2752	2752	0
SAMEA6057855	SAMEA5533801	2771	2771	0
SAMEA6057856	SAMEA5533801	2762	2762	0
SAMEA6057857	SAMEA5533801	2763	2763	0
SAMEA6057858	SAMEA5533801	2753	2753	0
SAMEA6057859	SAMEA5533801	2742	2742	0
SAMEA6057860	SAMEA5533801	2772	2772	0
SAMEA6057861	SAMEA5533801	2735	2735	0
SAMEA6057862	SAMEA5533801	2771	2771	0
SAMEA6057863	SAMEA5533801	2772	2772	0
SAMEA6057864	SAMEA5533801	2876	2878	-2
SAMEA6057865	SAMEA5533801	2763	2763	0
SAMEA6057866	SAMEA5533801	2733	2733	0
SAMEA6057867	SAMEA5533801	2737	2737	0
SAMEA6057868	SAMEA5533801	2736	2736	0
SAMEA6057869	SAMEA5533801	2730	2730	0
SAMEA6057870	SAMEA5533801	2768	2768	0
SAMEA6057871	SAMEA5533801	2813	2812	1
SAMEA6057872	SAMEA5533801	2771	2771	0
SAMEA6057873	SAMEA5533801	2736	2736	0
SAMEA6057874	SAMEA5533801	2768	2768	0
SAMEA6057875	SAMEA5533801	2751	2751	0
SAMEA6057876	SAMEA5533801	2871	2872	-1
SAMEA6057877	SAMEA5533801	2763	2763	0
SAMEA6057878	SAMEA5533801	2738	2739	-1
SAMEA6057879	SAMEA5533801	2763	2763	0
SAMEA6057880	SAMEA5533801	2763	2763	0
SAMEA6057881	SAMEA5533801	2729	2729	0
SAMEA6057882	SAMEA5533801	2716	2716	0
SAMEA6057883	SAMEA5533801	2764	2764	0
SAMEA6057884	SAMEA5533801	2756	2756	0
SAMEA6057885	SAMEA5533801	2731	2731	0
SAMEA6057886	SAMEA5533801	2880	2880	0
SAMEA6057887	SAMEA5533801	2738	2739	-1
SAMEA6057888	SAMEA5533801	2770	2770	0
SAMEA6057889	SAMEA5533801	2761	2761	0
SAMEA6057890	SAMEA5533801	2754	2754	0
SAMEA6057891	SAMEA5533801	2745	2745	0
SAMEA6057892	SAMEA5533801	2880	2879	1
SAMEA6057893	SAMEA5533801	2772	2772	0
SAMEA6057894	SAMEA5533801	2770	2770	0
SAMEA6057895	SAMEA5533801	2738	2738	0
SAMEA6057896	SAMEA5533801	2766	2766	0
SAMEA6057897	SAMEA5533801	2731	2731	0
SAMEA6057898	SAMEA5533801	2765	2765	0
SAMEA6057899	SAMEA5533801	2762	2762	0
SAMEA6057900	SAMEA5533801	2765	2765	0
SAMEA6057901	SAMEA5533801	2765	2765	0
SAMEA6057902	SAMEA5533801	2879	2879	0
SAMEA6057903	SAMEA5533801	2886	2886	0
SAMEA6057904	SAMEA5533801	2726	2725	1
SAMEA6057905	SAMEA5533801	2771	2771	0
SAMEA6057906	SAMEA5533801	2754	2754	0
SAMEA6057907	SAMEA5533801	2738	2739	-1
SAMEA6057908	SAMEA5533801	2733	2733	0
SAMEA6057909	SAMEA5533801	2739	2739	0
SAMEA6057910	SAMEA5533801	2771	2771	0
SAMEA6057911	SAMEA5533801	2767	2767	0
SAMEA6057912	SAMEA5533801	2736	2736	0
SAMEA6057913	SAMEA5533801	2766	2766	0
SAMEA6057914	SAMEA5533801	2755	2755	0
SAMEA6057915	SAMEA5533801	2733	2733	0
SAMEA6057916	SAMEA5533801	2770	2770	0
SAMEA6057917	SAMEA5533801	2767	2767	0
SAMEA6057918	SAMEA5533801	2735	2735	0
SAMEA6057919	SAMEA5533801	2766	2766	0
SAMEA6057920	SAMEA5533801	2771	2771	0
SAMEA6057921	SAMEA5533801	2732	2732	0
SAMEA6057922	SAMEA5533801	2765	2765	0
SAMEA6057923	SAMEA5533801	2737	2737	0
SAMEA6057924	SAMEA5533801	2723	2723	0
SAMEA6057925	SAMEA5533801	2771	2771	0
SAMEA6057926	SAMEA5533801	2736	2736	0
SAMEA6057927	SAMEA5533801	2771	2771	0
SAMEA6057928	SAMEA5533801	2765	2765	0
SAMEA6057929	SAMEA5533801	2770	2770	0
SAMEA6057930	SAMEA5533801	2741	2741	0
SAMEA6057931	SAMEA5533801	2765	2765	0
SAMEA6057932	SAMEA5533801	2727	2727	0
SAMEA6057933	SAMEA5533801	2762	2763	-1
SAMEA6057934	SAMEA5533801	2767	2767	0
SAMEA6057935	SAMEA5533801	2768	2768	0
SAMEA6057936	SAMEA5533801	2769	2769	0
SAMEA6057937	SAMEA5533801	2763	2763	0
SAMEA6057938	SAMEA5533801	2738	2738	0
SAMEA6057939	SAMEA5533801	2765	2765	0
SAMEA6057940	SAMEA5533801	2757	2757	0
SAMEA6057941	SAMEA5533801	2734	2734	0
SAMEA6057942	SAMEA5533801	2766	2766	0
SAMEA6057943	SAMEA5533801	2872	2872	0
SAMEA6057944	SAMEA5533801	2770	2770	0
SAMEA6057945	SAMEA5533801	2766	2766	0
SAMEA6057946	SAMEA5533801	2730	2730	0
SAMEA6057947	SAMEA5533801	2731	2731	0
SAMEA6057948	SAMEA5533801	2766	2766	0
SAMEA6057949	SAMEA5533801	2765	2765	0
SAMEA6057950	SAMEA5533801	2768	2768	0
SAMEA6057951	SAMEA5533801	2743	2743	0
SAMEA6057952	SAMEA5533801	2771	2771	0
SAMEA6057953	SAMEA5533801	2770	2770	0
SAMEA6057954	SAMEA5533801	2769	2769	0
SAMEA6057955	SAMEA5533801	2772	2772	0
SAMEA6057956	SAMEA5533801	2733	2733	0
SAMEA6057957	SAMEA5533801	2733	2733	0
SAMEA6057958	SAMEA5533801	2768	2768	0
SAMEA6057959	SAMEA5533801	2761	2761	0
SAMEA6057960	SAMEA5533801	2768	2768	0
SAMEA6057961	SAMEA5533801	2878	2878	0
SAMEA6057962	SAMEA5533801	2769	2769	0
SAMEA6057963	SAMEA5533801	2765	2765	0
SAMEA6057964	SAMEA5533801	2732	2732	0
SAMEA6057965	SAMEA5533801	2733	2733	0
SAMEA6057966	SAMEA5533801	2763	2763	0
SAMEA6057967	SAMEA5533801	2740	2740	0
SAMEA6057968	SAMEA5533801	2765	2765	0
SAMEA6057969	SAMEA5533801	2769	2769	0
SAMEA6057970	SAMEA5533801	2775	2775	0
SAMEA6057971	SAMEA5533801	2762	2762	0
SAMEA6057972	SAMEA5533801	2765	2765	0
SAMEA6057973	SAMEA5533801	2766	2766	0
SAMEA6057974	SAMEA5533801	2729	2729	0
SAMEA6057975	SAMEA5533801	2756	2756	0
SAMEA6057976	SAMEA5533801	2766	2766	0
SAMEA6057977	SAMEA5533801	2767	2767	0
SAMEA6057978	SAMEA5533801	2738	2738	0
SAMEA6057979	SAMEA5533801	2768	2768	0
SAMEA6057980	SAMEA5533801	2772	2772	0
SAMEA6057981	SAMEA5533801	2876	2876	0
SAMEA6057982	SAMEA5533801	2733	2733	0
SAMEA6057983	SAMEA5533801	2748	2748	0
SAMEA6057984	SAMEA5533801	2732	2732	0
SAMEA6057985	SAMEA5533801	2727	2727	0
SAMEA6057986	SAMEA5533801	2737	2737	0
SAMEA6057987	SAMEA5533801	2729	2729	0
SAMEA6057988	SAMEA5533801	2742	2742	0
SAMEA6057989	SAMEA5533801	2736	2736	0
SAMEA6057990	SAMEA5533801	2771	2771	0
SAMEA6057991	SAMEA5533801	2769	2769	0
SAMEA6057992	SAMEA5533801	2735	2735	0
SAMEA6057993	SAMEA5533801	2731	2731	0
SAMEA6057994	SAMEA5533801	2732	2732	0
SAMEA6057995	SAMEA5533801	2772	2772	0
SAMEA6057996	SAMEA5533801	2771	2771	0
SAMEA6057997	SAMEA5533801	2770	2770	0
SAMEA6057998	SAMEA5533801	2735	2735	0
SAMEA6057999	SAMEA5533801	2730	2730	0
SAMEA6058000	SAMEA5533801	2763	2763	0
SAMEA6058001	SAMEA5533801	2772	2772	0
SAMEA6058002	SAMEA5533801	2771	2771	0
SAMEA6058003	SAMEA5533801	2770	2770	0
SAMEA6058004	SAMEA5533801	2879	2879	0
SAMEA6058005	SAMEA5533801	2767	2767	0
SAMEA6058006	SAMEA5533801	2767	2767	0
SAMEA6058007	SAMEA5533801	2868	2870	-2
SAMEA6058008	SAMEA5533801	2756	2756	0
SAMEA6058009	SAMEA5533801	2735	2735	0
SAMEA6058010	SAMEA5533801	2721	2721	0
SAMEA6058011	SAMEA5533801	2730	2730	0
SAMEA6058012	SAMEA5533801	2764	2764	0
SAMEA6058013	SAMEA5533801	2771	2771	0
SAMEA6058014	SAMEA5533801	2767	2767	0
SAMEA6058015	SAMEA5533801	2772	2772	0
SAMEA6058016	SAMEA5533801	2758	2758	0
SAMEA6058017	SAMEA5533801	2736	2736	0
SAMEA6058018	SAMEA5533801	2732	2732	0
SAMEA6058019	SAMEA5533801	2758	2758	0
SAMEA6058020	SAMEA5533801	2741	2741	0
SAMEA6058021	SAMEA5533801	2730	2730	0
SAMEA6058022	SAMEA5533801	2763	2763	0
SAMEA6058023	SAMEA5533801	2771	2771	0
SAMEA6058024	SAMEA5533801	2770	2770	0
SAMEA6058025	SAMEA5533801	2769	2769	0
SAMEA6058026	SAMEA5533801	2766	2766	0
SAMEA6058027	SAMEA5533801	2763	2763	0
SAMEA6058028	SAMEA5533801	2771	2771	0
SAMEA6058029	SAMEA5533801	2762	2762	0
SAMEA6058030	SAMEA5533801	2738	2738	0
SAMEA6058031	SAMEA5533801	2738	2738	0
SAMEA6058032	SAMEA5533801	2770	2770	0
SAMEA6058033	SAMEA5533801	2755	2755	0
SAMEA6058034	SAMEA5533801	2769	2769	0
SAMEA6058035	SAMEA5533801	2765	2765	0
SAMEA6058036	SAMEA5533801	2764	2764	0
SAMEA6058037	SAMEA5533801	2765	2765	0
SAMEA6058038	SAMEA5533801	2771	2771	0
SAMEA6058039	SAMEA5533801	2773	2773	0
SAMEA6058040	SAMEA5533801	2732	2732	0
SAMEA6058041	SAMEA5533801	2728	2728	0
SAMEA6058042	SAMEA5533801	2735	2735	0
SAMEA6058043	SAMEA5533801	2745	2745	0
SAMEA6058044	SAMEA5533801	2763	2763	0
SAMEA6058045	SAMEA5533801	2768	2768	0
SAMEA6058046	SAMEA5533801	2764	2764	0
SAMEA6058047	SAMEA5533801	2765	2765	0
SAMEA6058048	SAMEA5533801	2765	2765	0
SAMEA6058049	SAMEA5533801	2772	2772	0
SAMEA6058050	SAMEA5533801	2741	2741	0
SAMEA6058051	SAMEA5533801	2765	2765	0
SAMEA6058052	SAMEA5533801	2766	2766	0
SAMEA6058053	SAMEA5533801	2731	2731	0
SAMEA6058054	SAMEA5533801	2730	2730	0
SAMEA6058055	SAMEA5533801	2740	2740	0
SAMEA6058056	SAMEA5533801	2734	2734	0
SAMEA6058057	SAMEA5533801	2722	2722	0
SAMEA6058058	SAMEA5533801	2771	2771	0
SAMEA6058059	SAMEA5533801	2766	2766	0
SAMEA6058060	SAMEA5533801	2756	2756	0
SAMEA6058061	SAMEA5533801	2729	2729	0
SAMEA6058062	SAMEA5533801	2734	2734	0
SAMEA6058063	SAMEA5533801	2764	2764	0
SAMEA6058064	SAMEA5533801	2732	2732	0
SAMEA6058065	SAMEA5533801	2772	2772	0
SAMEA6058066	SAMEA5533801	2737	2737	0
SAMEA6058067	SAMEA5533801	2876	2876	0
SAMEA6058068	SAMEA5533801	2768	2768	0
SAMEA6058069	SAMEA5533801	2760	2760	0
SAMEA6058070	SAMEA5533801	2720	2721	-1
SAMEA6058071	SAMEA5533801	2725	2725	0
SAMEA6058072	SAMEA5533801	2772	2772	0
SAMEA6058073	SAMEA5533801	2770	2770	0
SAMEA6058074	SAMEA5533801	2767	2767	0
SAMEA6058075	SAMEA5533801	2876	2876	0
SAMEA6058076	SAMEA5533801	2759	2759	0
SAMEA6058077	SAMEA5533801	2757	2757	0
SAMEA6058078	SAMEA5533801	2766	2766	0
SAMEA6058079	SAMEA5533801	2771	2771	0
SAMEA6058080	SAMEA5533801	2878	2878	0
SAMEA6058081	SAMEA5533801	2762	2762	0
SAMEA6058082	SAMEA5533801	2758	2758	0
SAMEA6058083	SAMEA5533801	2738	2738	0
SAMEA6058084	SAMEA5533801	2763	2763	0
SAMEA6058085	SAMEA5533801	2737	2737	0
SAMEA6058086	SAMEA5533801	2760	2760	0
SAMEA6058087	SAMEA5533801	2761	2761	0
SAMEA6058088	SAMEA5533801	2772	2772	0
SAMEA6058089	SAMEA5533801	2756	2756	0
SAMEA6058090	SAMEA5533801	2763	2763	0
SAMEA6058091	SAMEA5533801	2772	2772	0
SAMEA6058092	SAMEA5533801	2768	2768	0
SAMEA6058093	SAMEA5533801	2763	2763	0
SAMEA6058094	SAMEA5533801	2748	2748	0
SAMEA6058095	SAMEA5533801	2766	2766	0
SAMEA6058096	SAMEA5533801	2770	2770	0
SAMEA6058097	SAMEA5533801	2876	2877	-1
SAMEA6058098	SAMEA5533801	2740	2740	0
SAMEA6058099	SAMEA5533801	2762	2762	0
SAMEA6058100	SAMEA5533801	2768	2768	0
SAMEA6058101	SAMEA5533801	2759	2759	0
SAMEA6058102	SAMEA5533801	2759	2759	0
SAMEA6058103	SAMEA5533801	2727	2727	0
SAMEA6058104	SAMEA5533801	2749	2749	0
SAMEA6058105	SAMEA5533801	2764	2764	0
[truncated: 794,954 more rows]
