# Supplementary material for: Decentralized Investigation of Bacterial Outbreaks Based on Hashed cgMLST
Source: Front Microbiol. 2021 May 28;12:649517. doi: 10.3389/fmicb.2021.649517 (PMC8244591; doi:10.3389/fmicb.2021.649517)
Supplement: Supplementary file 2 [file Data_Sheet_2.zip › pairwisedistances_ncbisnp.tsv]

sample_pair	sample1	sample2	chewieSnake_Alleledistance	NCBI_SNPdistance	method_difference
SAMEA5552150_SAMEA5552152	SAMEA5552152	SAMEA5552150	12	15	-3
SAMEA5552150_SAMEA5552154	SAMEA5552154	SAMEA5552150	10	12	-2
SAMEA5552152_SAMEA5552154	SAMEA5552154	SAMEA5552152	3	3	0
SAMEA5552155_SAMEA5552157	SAMEA5552157	SAMEA5552155	3	3	0
SAMEA5552159_SAMEA5552160	SAMEA5552160	SAMEA5552159	2	1	1
SAMEA5552162_SAMEA6057456	SAMEA6057456	SAMEA5552162	17	29	-12
SAMEA5737695_SAMEA5737696	SAMEA5737696	SAMEA5737695	8	10	-2
SAMEA5737695_SAMEA5737702	SAMEA5737702	SAMEA5737695	11	20	-9
SAMEA5737695_SAMEA5737704	SAMEA5737704	SAMEA5737695	27	52	-25
SAMEA5737695_SAMEA5757422	SAMEA5757422	SAMEA5737695	2	2	0
SAMEA5737695_SAMEA5882643	SAMEA5882643	SAMEA5737695	11	17	-6
SAMEA5737695_SAMEA6057421	SAMEA6057421	SAMEA5737695	26	53	-27
SAMEA5737695_SAMEA6057428	SAMEA6057428	SAMEA5737695	18	32	-14
SAMEA5737695_SAMEA6057432	SAMEA6057432	SAMEA5737695	19	32	-13
SAMEA5737695_SAMEA6057451	SAMEA6057451	SAMEA5737695	18	31	-13
SAMEA5737695_SAMEA6057493	SAMEA6057493	SAMEA5737695	18	33	-15
SAMEA5737695_SAMEA6057495	SAMEA6057495	SAMEA5737695	20	35	-15
SAMEA5737695_SAMEA6057578	SAMEA6057578	SAMEA5737695	22	43	-21
SAMEA5737695_SAMEA6057585	SAMEA6057585	SAMEA5737695	15	26	-11
SAMEA5737695_SAMEA6057588	SAMEA6057588	SAMEA5737695	11	19	-8
SAMEA5737695_SAMEA6057620	SAMEA6057620	SAMEA5737695	18	33	-15
SAMEA5737695_SAMEA6057649	SAMEA6057649	SAMEA5737695	19	33	-14
SAMEA5737695_SAMEA6057667	SAMEA6057667	SAMEA5737695	32	47	-15
SAMEA5737695_SAMEA6057714	SAMEA6057714	SAMEA5737695	17	38	-21
SAMEA5737695_SAMEA6057747	SAMEA6057747	SAMEA5737695	18	32	-14
SAMEA5737695_SAMEA6057825	SAMEA6057825	SAMEA5737695	18	34	-16
SAMEA5737695_SAMEA6057841	SAMEA6057841	SAMEA5737695	18	38	-20
SAMEA5737695_SAMEA6057855	SAMEA6057855	SAMEA5737695	18	35	-17
SAMEA5737695_SAMEA6057900	SAMEA6057900	SAMEA5737695	23	37	-14
SAMEA5737695_SAMEA6057910	SAMEA6057910	SAMEA5737695	18	32	-14
SAMEA5737695_SAMEA6057955	SAMEA6057955	SAMEA5737695	14	27	-13
SAMEA5737695_SAMEA6057990	SAMEA6057990	SAMEA5737695	17	31	-14
SAMEA5737695_SAMEA6057995	SAMEA6057995	SAMEA5737695	15	23	-8
SAMEA5737695_SAMEA6057996	SAMEA6057996	SAMEA5737695	17	32	-15
SAMEA5737695_SAMEA6058001	SAMEA6058001	SAMEA5737695	14	24	-10
SAMEA5737695_SAMEA6058032	SAMEA6058032	SAMEA5737695	14	25	-11
SAMEA5737695_SAMEA6058088	SAMEA6058088	SAMEA5737695	19	35	-16
SAMEA5737695_SAMEA6058091	SAMEA6058091	SAMEA5737695	17	35	-18
SAMEA5737695_SAMEA6058096	SAMEA6058096	SAMEA5737695	24	39	-15
SAMEA5737695_SAMEA6058108	SAMEA6058108	SAMEA5737695	31	43	-12
SAMEA5737695_SAMEA6058133	SAMEA6058133	SAMEA5737695	17	34	-17
SAMEA5737695_SAMEA6058143	SAMEA6058143	SAMEA5737695	22	39	-17
SAMEA5737695_SAMEA6058172	SAMEA6058172	SAMEA5737695	17	36	-19
SAMEA5737695_SAMEA6058177	SAMEA6058177	SAMEA5737695	17	33	-16
SAMEA5737695_SAMEA6058182	SAMEA6058182	SAMEA5737695	18	35	-17
SAMEA5737695_SAMEA6058187	SAMEA6058187	SAMEA5737695	17	33	-16
SAMEA5737695_SAMEA6058220	SAMEA6058220	SAMEA5737695	17	33	-16
SAMEA5737695_SAMEA6058226	SAMEA6058226	SAMEA5737695	18	31	-13
SAMEA5737695_SAMEA6058227	SAMEA6058227	SAMEA5737695	24	49	-25
SAMEA5737695_SAMEA6058236	SAMEA6058236	SAMEA5737695	18	30	-12
SAMEA5737695_SAMEA6058244	SAMEA6058244	SAMEA5737695	19	33	-14
SAMEA5737695_SAMEA6058246	SAMEA6058246	SAMEA5737695	17	32	-15
SAMEA5737695_SAMEA6058252	SAMEA6058252	SAMEA5737695	19	35	-16
SAMEA5737695_SAMEA6058259	SAMEA6058259	SAMEA5737695	17	28	-11
SAMEA5737695_SAMEA6058292	SAMEA6058292	SAMEA5737695	33	50	-17
SAMEA5737695_SAMEA6058313	SAMEA6058313	SAMEA5737695	19	38	-19
SAMEA5737695_SAMEA6058333	SAMEA6058333	SAMEA5737695	14	24	-10
SAMEA5737695_SAMEA6058358	SAMEA6058358	SAMEA5737695	16	27	-11
SAMEA5737695_SAMEA6058366	SAMEA6058366	SAMEA5737695	17	33	-16
SAMEA5737695_SAMEA6058367	SAMEA6058367	SAMEA5737695	24	43	-19
SAMEA5737695_SAMEA6058380	SAMEA6058380	SAMEA5737695	20	37	-17
SAMEA5737695_SAMEA6058381	SAMEA6058381	SAMEA5737695	18	29	-11
SAMEA5737695_SAMEA6058405	SAMEA6058405	SAMEA5737695	18	32	-14
SAMEA5737695_SAMEA6058408	SAMEA6058408	SAMEA5737695	18	32	-14
SAMEA5737695_SAMEA6058421	SAMEA6058421	SAMEA5737695	18	36	-18
SAMEA5737695_SAMEA6058423	SAMEA6058423	SAMEA5737695	17	31	-14
SAMEA5737695_SAMEA6058483	SAMEA6058483	SAMEA5737695	18	32	-14
SAMEA5737695_SAMEA6058487	SAMEA6058487	SAMEA5737695	24	43	-19
SAMEA5737695_SAMEA6058505	SAMEA6058505	SAMEA5737695	17	32	-15
SAMEA5737695_SAMEA6058520	SAMEA6058520	SAMEA5737695	19	37	-18
SAMEA5737695_SAMEA6058537	SAMEA6058537	SAMEA5737695	24	50	-26
SAMEA5737695_SAMEA6058541	SAMEA6058541	SAMEA5737695	17	33	-16
SAMEA5737695_SAMEA6058548	SAMEA6058548	SAMEA5737695	26	46	-20
SAMEA5737695_SAMEA6058563	SAMEA6058563	SAMEA5737695	21	38	-17
SAMEA5737695_SAMEA6058567	SAMEA6058567	SAMEA5737695	17	32	-15
SAMEA5737695_SAMEA6058577	SAMEA6058577	SAMEA5737695	20	35	-15
SAMEA5737695_SAMEA6058610	SAMEA6058610	SAMEA5737695	18	31	-13
SAMEA5737695_SAMEA6058623	SAMEA6058623	SAMEA5737695	16	31	-15
SAMEA5737696_SAMEA5737702	SAMEA5737702	SAMEA5737696	16	22	-6
SAMEA5737696_SAMEA5737704	SAMEA5737704	SAMEA5737696	32	54	-22
SAMEA5737696_SAMEA5757422	SAMEA5757422	SAMEA5737696	9	10	-1
SAMEA5737696_SAMEA5882643	SAMEA5882643	SAMEA5737696	16	19	-3
SAMEA5737696_SAMEA6057421	SAMEA6057421	SAMEA5737696	31	55	-24
SAMEA5737696_SAMEA6057428	SAMEA6057428	SAMEA5737696	23	34	-11
SAMEA5737696_SAMEA6057432	SAMEA6057432	SAMEA5737696	24	34	-10
SAMEA5737696_SAMEA6057451	SAMEA6057451	SAMEA5737696	23	33	-10
SAMEA5737696_SAMEA6057493	SAMEA6057493	SAMEA5737696	23	35	-12
SAMEA5737696_SAMEA6057495	SAMEA6057495	SAMEA5737696	25	37	-12
SAMEA5737696_SAMEA6057578	SAMEA6057578	SAMEA5737696	27	45	-18
SAMEA5737696_SAMEA6057585	SAMEA6057585	SAMEA5737696	20	28	-8
SAMEA5737696_SAMEA6057588	SAMEA6057588	SAMEA5737696	15	21	-6
SAMEA5737696_SAMEA6057620	SAMEA6057620	SAMEA5737696	23	35	-12
SAMEA5737696_SAMEA6057649	SAMEA6057649	SAMEA5737696	24	35	-11
SAMEA5737696_SAMEA6057667	SAMEA6057667	SAMEA5737696	38	49	-11
SAMEA5737696_SAMEA6057714	SAMEA6057714	SAMEA5737696	21	40	-19
SAMEA5737696_SAMEA6057747	SAMEA6057747	SAMEA5737696	23	34	-11
SAMEA5737696_SAMEA6057825	SAMEA6057825	SAMEA5737696	23	36	-13
SAMEA5737696_SAMEA6057841	SAMEA6057841	SAMEA5737696	23	40	-17
SAMEA5737696_SAMEA6057855	SAMEA6057855	SAMEA5737696	23	37	-14
SAMEA5737696_SAMEA6057900	SAMEA6057900	SAMEA5737696	28	39	-11
SAMEA5737696_SAMEA6057910	SAMEA6057910	SAMEA5737696	23	34	-11
SAMEA5737696_SAMEA6057955	SAMEA6057955	SAMEA5737696	19	29	-10
SAMEA5737696_SAMEA6057990	SAMEA6057990	SAMEA5737696	22	33	-11
SAMEA5737696_SAMEA6057995	SAMEA6057995	SAMEA5737696	20	25	-5
SAMEA5737696_SAMEA6057996	SAMEA6057996	SAMEA5737696	22	34	-12
SAMEA5737696_SAMEA6058001	SAMEA6058001	SAMEA5737696	19	26	-7
SAMEA5737696_SAMEA6058032	SAMEA6058032	SAMEA5737696	19	27	-8
SAMEA5737696_SAMEA6058088	SAMEA6058088	SAMEA5737696	24	37	-13
SAMEA5737696_SAMEA6058091	SAMEA6058091	SAMEA5737696	22	37	-15
SAMEA5737696_SAMEA6058096	SAMEA6058096	SAMEA5737696	29	41	-12
SAMEA5737696_SAMEA6058108	SAMEA6058108	SAMEA5737696	36	45	-9
SAMEA5737696_SAMEA6058133	SAMEA6058133	SAMEA5737696	22	36	-14
SAMEA5737696_SAMEA6058143	SAMEA6058143	SAMEA5737696	27	41	-14
SAMEA5737696_SAMEA6058172	SAMEA6058172	SAMEA5737696	22	38	-16
SAMEA5737696_SAMEA6058177	SAMEA6058177	SAMEA5737696	22	35	-13
SAMEA5737696_SAMEA6058182	SAMEA6058182	SAMEA5737696	23	37	-14
SAMEA5737696_SAMEA6058187	SAMEA6058187	SAMEA5737696	22	35	-13
SAMEA5737696_SAMEA6058220	SAMEA6058220	SAMEA5737696	22	35	-13
SAMEA5737696_SAMEA6058226	SAMEA6058226	SAMEA5737696	23	33	-10
SAMEA5737696_SAMEA6058227	SAMEA6058227	SAMEA5737696	29	51	-22
SAMEA5737696_SAMEA6058236	SAMEA6058236	SAMEA5737696	23	32	-9
SAMEA5737696_SAMEA6058244	SAMEA6058244	SAMEA5737696	24	35	-11
SAMEA5737696_SAMEA6058246	SAMEA6058246	SAMEA5737696	22	34	-12
SAMEA5737696_SAMEA6058252	SAMEA6058252	SAMEA5737696	24	37	-13
SAMEA5737696_SAMEA6058259	SAMEA6058259	SAMEA5737696	22	30	-8
SAMEA5737696_SAMEA6058292	SAMEA6058292	SAMEA5737696	38	52	-14
SAMEA5737696_SAMEA6058313	SAMEA6058313	SAMEA5737696	24	40	-16
SAMEA5737696_SAMEA6058333	SAMEA6058333	SAMEA5737696	19	26	-7
SAMEA5737696_SAMEA6058358	SAMEA6058358	SAMEA5737696	21	29	-8
SAMEA5737696_SAMEA6058366	SAMEA6058366	SAMEA5737696	22	35	-13
SAMEA5737696_SAMEA6058367	SAMEA6058367	SAMEA5737696	29	45	-16
SAMEA5737696_SAMEA6058380	SAMEA6058380	SAMEA5737696	25	39	-14
SAMEA5737696_SAMEA6058381	SAMEA6058381	SAMEA5737696	23	31	-8
SAMEA5737696_SAMEA6058405	SAMEA6058405	SAMEA5737696	23	34	-11
SAMEA5737696_SAMEA6058408	SAMEA6058408	SAMEA5737696	23	34	-11
SAMEA5737696_SAMEA6058421	SAMEA6058421	SAMEA5737696	23	38	-15
SAMEA5737696_SAMEA6058423	SAMEA6058423	SAMEA5737696	22	33	-11
SAMEA5737696_SAMEA6058483	SAMEA6058483	SAMEA5737696	23	34	-11
SAMEA5737696_SAMEA6058487	SAMEA6058487	SAMEA5737696	29	45	-16
SAMEA5737696_SAMEA6058505	SAMEA6058505	SAMEA5737696	22	34	-12
SAMEA5737696_SAMEA6058520	SAMEA6058520	SAMEA5737696	24	39	-15
SAMEA5737696_SAMEA6058537	SAMEA6058537	SAMEA5737696	29	52	-23
SAMEA5737696_SAMEA6058541	SAMEA6058541	SAMEA5737696	22	35	-13
SAMEA5737696_SAMEA6058548	SAMEA6058548	SAMEA5737696	32	48	-16
SAMEA5737696_SAMEA6058563	SAMEA6058563	SAMEA5737696	26	40	-14
SAMEA5737696_SAMEA6058567	SAMEA6058567	SAMEA5737696	22	34	-12
SAMEA5737696_SAMEA6058577	SAMEA6058577	SAMEA5737696	25	37	-12
SAMEA5737696_SAMEA6058610	SAMEA6058610	SAMEA5737696	23	33	-10
SAMEA5737696_SAMEA6058623	SAMEA6058623	SAMEA5737696	21	33	-12
SAMEA5737697_SAMEA5737698	SAMEA5737698	SAMEA5737697	1	3	-2
SAMEA5737699_SAMEA6057653	SAMEA6057653	SAMEA5737699	17	32	-15
SAMEA5737699_SAMEA6058402	SAMEA6058402	SAMEA5737699	14	27	-13
SAMEA5737699_SAMEA6058437	SAMEA6058437	SAMEA5737699	16	32	-16
SAMEA5737700_SAMEA5882642	SAMEA5882642	SAMEA5737700	6	7	-1
SAMEA5737700_SAMEA6057975	SAMEA6057975	SAMEA5737700	3	3	0
SAMEA5737701_SAMEA5737703	SAMEA5737703	SAMEA5737701	19	32	-13
SAMEA5737701_SAMEA5882648	SAMEA5882648	SAMEA5737701	33	63	-30
SAMEA5737701_SAMEA6057459	SAMEA6057459	SAMEA5737701	32	56	-24
SAMEA5737701_SAMEA6057499	SAMEA6057499	SAMEA5737701	23	40	-17
SAMEA5737701_SAMEA6057506	SAMEA6057506	SAMEA5737701	18	31	-13
SAMEA5737701_SAMEA6057514	SAMEA6057514	SAMEA5737701	8	21	-13
SAMEA5737701_SAMEA6057522	SAMEA6057522	SAMEA5737701	42	68	-26
SAMEA5737701_SAMEA6057547	SAMEA6057547	SAMEA5737701	16	29	-13
SAMEA5737701_SAMEA6057555	SAMEA6057555	SAMEA5737701	20	32	-12
SAMEA5737701_SAMEA6057566	SAMEA6057566	SAMEA5737701	26	37	-11
SAMEA5737701_SAMEA6057666	SAMEA6057666	SAMEA5737701	12	27	-15
SAMEA5737701_SAMEA6057701	SAMEA6057701	SAMEA5737701	16	35	-19
SAMEA5737701_SAMEA6057807	SAMEA6057807	SAMEA5737701	13	27	-14
SAMEA5737701_SAMEA6058076	SAMEA6058076	SAMEA5737701	36	55	-19
SAMEA5737701_SAMEA6058081	SAMEA6058081	SAMEA5737701	14	31	-17
SAMEA5737701_SAMEA6058148	SAMEA6058148	SAMEA5737701	33	53	-20
SAMEA5737701_SAMEA6058178	SAMEA6058178	SAMEA5737701	21	34	-13
SAMEA5737701_SAMEA6058190	SAMEA6058190	SAMEA5737701	16	32	-16
SAMEA5737701_SAMEA6058201	SAMEA6058201	SAMEA5737701	39	63	-24
SAMEA5737701_SAMEA6058206	SAMEA6058206	SAMEA5737701	14	28	-14
SAMEA5737701_SAMEA6058214	SAMEA6058214	SAMEA5737701	42	70	-28
SAMEA5737701_SAMEA6058217	SAMEA6058217	SAMEA5737701	50	74	-24
SAMEA5737701_SAMEA6058265	SAMEA6058265	SAMEA5737701	21	34	-13
SAMEA5737701_SAMEA6058281	SAMEA6058281	SAMEA5737701	18	30	-12
SAMEA5737701_SAMEA6058298	SAMEA6058298	SAMEA5737701	36	55	-19
SAMEA5737701_SAMEA6058326	SAMEA6058326	SAMEA5737701	38	64	-26
SAMEA5737701_SAMEA6058329	SAMEA6058329	SAMEA5737701	40	67	-27
SAMEA5737701_SAMEA6058334	SAMEA6058334	SAMEA5737701	34	57	-23
SAMEA5737701_SAMEA6058342	SAMEA6058342	SAMEA5737701	17	33	-16
SAMEA5737701_SAMEA6058348	SAMEA6058348	SAMEA5737701	19	34	-15
SAMEA5737701_SAMEA6058360	SAMEA6058360	SAMEA5737701	20	33	-13
SAMEA5737701_SAMEA6058440	SAMEA6058440	SAMEA5737701	16	28	-12
SAMEA5737701_SAMEA6058464	SAMEA6058464	SAMEA5737701	37	55	-18
SAMEA5737701_SAMEA6058476	SAMEA6058476	SAMEA5737701	30	51	-21
SAMEA5737701_SAMEA6058490	SAMEA6058490	SAMEA5737701	19	29	-10
SAMEA5737701_SAMEA6058506	SAMEA6058506	SAMEA5737701	17	35	-18
SAMEA5737701_SAMEA6058516	SAMEA6058516	SAMEA5737701	20	33	-13
SAMEA5737701_SAMEA6058564	SAMEA6058564	SAMEA5737701	38	53	-15
SAMEA5737701_SAMEA6058583	SAMEA6058583	SAMEA5737701	37	59	-22
SAMEA5737701_SAMEA6058608	SAMEA6058608	SAMEA5737701	37	60	-23
SAMEA5737702_SAMEA5737704	SAMEA5737704	SAMEA5737702	28	50	-22
SAMEA5737702_SAMEA5757422	SAMEA5757422	SAMEA5737702	12	20	-8
SAMEA5737702_SAMEA5882643	SAMEA5882643	SAMEA5737702	12	15	-3
SAMEA5737702_SAMEA6057421	SAMEA6057421	SAMEA5737702	27	51	-24
SAMEA5737702_SAMEA6057428	SAMEA6057428	SAMEA5737702	19	30	-11
SAMEA5737702_SAMEA6057432	SAMEA6057432	SAMEA5737702	21	30	-9
SAMEA5737702_SAMEA6057451	SAMEA6057451	SAMEA5737702	19	29	-10
SAMEA5737702_SAMEA6057493	SAMEA6057493	SAMEA5737702	19	31	-12
SAMEA5737702_SAMEA6057495	SAMEA6057495	SAMEA5737702	21	33	-12
SAMEA5737702_SAMEA6057578	SAMEA6057578	SAMEA5737702	23	41	-18
SAMEA5737702_SAMEA6057585	SAMEA6057585	SAMEA5737702	16	24	-8
SAMEA5737702_SAMEA6057588	SAMEA6057588	SAMEA5737702	12	17	-5
SAMEA5737702_SAMEA6057620	SAMEA6057620	SAMEA5737702	19	31	-12
SAMEA5737702_SAMEA6057649	SAMEA6057649	SAMEA5737702	20	31	-11
SAMEA5737702_SAMEA6057667	SAMEA6057667	SAMEA5737702	35	45	-10
SAMEA5737702_SAMEA6057714	SAMEA6057714	SAMEA5737702	18	36	-18
SAMEA5737702_SAMEA6057747	SAMEA6057747	SAMEA5737702	19	30	-11
SAMEA5737702_SAMEA6057825	SAMEA6057825	SAMEA5737702	19	32	-13
SAMEA5737702_SAMEA6057841	SAMEA6057841	SAMEA5737702	19	36	-17
SAMEA5737702_SAMEA6057855	SAMEA6057855	SAMEA5737702	19	33	-14
SAMEA5737702_SAMEA6057900	SAMEA6057900	SAMEA5737702	24	35	-11
SAMEA5737702_SAMEA6057910	SAMEA6057910	SAMEA5737702	19	30	-11
SAMEA5737702_SAMEA6057955	SAMEA6057955	SAMEA5737702	15	25	-10
SAMEA5737702_SAMEA6057990	SAMEA6057990	SAMEA5737702	18	29	-11
SAMEA5737702_SAMEA6057995	SAMEA6057995	SAMEA5737702	16	21	-5
SAMEA5737702_SAMEA6057996	SAMEA6057996	SAMEA5737702	18	30	-12
SAMEA5737702_SAMEA6058001	SAMEA6058001	SAMEA5737702	15	22	-7
SAMEA5737702_SAMEA6058032	SAMEA6058032	SAMEA5737702	15	23	-8
SAMEA5737702_SAMEA6058088	SAMEA6058088	SAMEA5737702	21	33	-12
SAMEA5737702_SAMEA6058091	SAMEA6058091	SAMEA5737702	18	33	-15
SAMEA5737702_SAMEA6058096	SAMEA6058096	SAMEA5737702	25	37	-12
SAMEA5737702_SAMEA6058108	SAMEA6058108	SAMEA5737702	31	41	-10
SAMEA5737702_SAMEA6058133	SAMEA6058133	SAMEA5737702	18	32	-14
SAMEA5737702_SAMEA6058143	SAMEA6058143	SAMEA5737702	23	37	-14
SAMEA5737702_SAMEA6058172	SAMEA6058172	SAMEA5737702	18	34	-16
SAMEA5737702_SAMEA6058177	SAMEA6058177	SAMEA5737702	18	31	-13
SAMEA5737702_SAMEA6058182	SAMEA6058182	SAMEA5737702	19	33	-14
SAMEA5737702_SAMEA6058187	SAMEA6058187	SAMEA5737702	18	31	-13
SAMEA5737702_SAMEA6058220	SAMEA6058220	SAMEA5737702	18	31	-13
SAMEA5737702_SAMEA6058226	SAMEA6058226	SAMEA5737702	19	29	-10
SAMEA5737702_SAMEA6058227	SAMEA6058227	SAMEA5737702	25	47	-22
SAMEA5737702_SAMEA6058236	SAMEA6058236	SAMEA5737702	19	28	-9
SAMEA5737702_SAMEA6058244	SAMEA6058244	SAMEA5737702	20	31	-11
SAMEA5737702_SAMEA6058246	SAMEA6058246	SAMEA5737702	18	30	-12
SAMEA5737702_SAMEA6058252	SAMEA6058252	SAMEA5737702	20	33	-13
SAMEA5737702_SAMEA6058259	SAMEA6058259	SAMEA5737702	18	26	-8
SAMEA5737702_SAMEA6058292	SAMEA6058292	SAMEA5737702	34	48	-14
SAMEA5737702_SAMEA6058313	SAMEA6058313	SAMEA5737702	20	36	-16
SAMEA5737702_SAMEA6058333	SAMEA6058333	SAMEA5737702	15	22	-7
SAMEA5737702_SAMEA6058358	SAMEA6058358	SAMEA5737702	17	25	-8
SAMEA5737702_SAMEA6058366	SAMEA6058366	SAMEA5737702	18	31	-13
SAMEA5737702_SAMEA6058367	SAMEA6058367	SAMEA5737702	26	41	-15
SAMEA5737702_SAMEA6058380	SAMEA6058380	SAMEA5737702	21	35	-14
SAMEA5737702_SAMEA6058381	SAMEA6058381	SAMEA5737702	19	27	-8
SAMEA5737702_SAMEA6058405	SAMEA6058405	SAMEA5737702	19	30	-11
SAMEA5737702_SAMEA6058408	SAMEA6058408	SAMEA5737702	19	30	-11
SAMEA5737702_SAMEA6058421	SAMEA6058421	SAMEA5737702	19	34	-15
SAMEA5737702_SAMEA6058423	SAMEA6058423	SAMEA5737702	18	29	-11
SAMEA5737702_SAMEA6058483	SAMEA6058483	SAMEA5737702	19	30	-11
SAMEA5737702_SAMEA6058487	SAMEA6058487	SAMEA5737702	26	41	-15
SAMEA5737702_SAMEA6058505	SAMEA6058505	SAMEA5737702	18	30	-12
SAMEA5737702_SAMEA6058520	SAMEA6058520	SAMEA5737702	20	35	-15
SAMEA5737702_SAMEA6058537	SAMEA6058537	SAMEA5737702	26	48	-22
SAMEA5737702_SAMEA6058541	SAMEA6058541	SAMEA5737702	18	31	-13
SAMEA5737702_SAMEA6058548	SAMEA6058548	SAMEA5737702	29	44	-15
SAMEA5737702_SAMEA6058563	SAMEA6058563	SAMEA5737702	23	36	-13
SAMEA5737702_SAMEA6058567	SAMEA6058567	SAMEA5737702	18	30	-12
SAMEA5737702_SAMEA6058577	SAMEA6058577	SAMEA5737702	21	33	-12
SAMEA5737702_SAMEA6058610	SAMEA6058610	SAMEA5737702	19	29	-10
SAMEA5737702_SAMEA6058623	SAMEA6058623	SAMEA5737702	17	29	-12
SAMEA5737703_SAMEA5882648	SAMEA5882648	SAMEA5737703	40	75	-35
SAMEA5737703_SAMEA6057459	SAMEA6057459	SAMEA5737703	38	68	-30
SAMEA5737703_SAMEA6057499	SAMEA6057499	SAMEA5737703	29	52	-23
SAMEA5737703_SAMEA6057506	SAMEA6057506	SAMEA5737703	25	43	-18
SAMEA5737703_SAMEA6057514	SAMEA6057514	SAMEA5737703	15	27	-12
SAMEA5737703_SAMEA6057522	SAMEA6057522	SAMEA5737703	48	80	-32
SAMEA5737703_SAMEA6057547	SAMEA6057547	SAMEA5737703	23	41	-18
SAMEA5737703_SAMEA6057555	SAMEA6057555	SAMEA5737703	27	44	-17
SAMEA5737703_SAMEA6057566	SAMEA6057566	SAMEA5737703	33	49	-16
SAMEA5737703_SAMEA6057666	SAMEA6057666	SAMEA5737703	8	13	-5
SAMEA5737703_SAMEA6057701	SAMEA6057701	SAMEA5737703	23	41	-18
SAMEA5737703_SAMEA6057807	SAMEA6057807	SAMEA5737703	19	33	-14
SAMEA5737703_SAMEA6058076	SAMEA6058076	SAMEA5737703	43	67	-24
SAMEA5737703_SAMEA6058081	SAMEA6058081	SAMEA5737703	21	37	-16
SAMEA5737703_SAMEA6058148	SAMEA6058148	SAMEA5737703	39	65	-26
SAMEA5737703_SAMEA6058178	SAMEA6058178	SAMEA5737703	28	46	-18
SAMEA5737703_SAMEA6058190	SAMEA6058190	SAMEA5737703	23	38	-15
SAMEA5737703_SAMEA6058201	SAMEA6058201	SAMEA5737703	46	75	-29
SAMEA5737703_SAMEA6058206	SAMEA6058206	SAMEA5737703	21	34	-13
SAMEA5737703_SAMEA6058214	SAMEA6058214	SAMEA5737703	49	82	-33
SAMEA5737703_SAMEA6058217	SAMEA6058217	SAMEA5737703	55	86	-31
SAMEA5737703_SAMEA6058265	SAMEA6058265	SAMEA5737703	28	46	-18
SAMEA5737703_SAMEA6058281	SAMEA6058281	SAMEA5737703	25	42	-17
SAMEA5737703_SAMEA6058298	SAMEA6058298	SAMEA5737703	43	67	-24
SAMEA5737703_SAMEA6058326	SAMEA6058326	SAMEA5737703	45	76	-31
SAMEA5737703_SAMEA6058329	SAMEA6058329	SAMEA5737703	48	79	-31
SAMEA5737703_SAMEA6058334	SAMEA6058334	SAMEA5737703	41	69	-28
SAMEA5737703_SAMEA6058342	SAMEA6058342	SAMEA5737703	24	39	-15
SAMEA5737703_SAMEA6058348	SAMEA6058348	SAMEA5737703	26	46	-20
SAMEA5737703_SAMEA6058360	SAMEA6058360	SAMEA5737703	27	45	-18
SAMEA5737703_SAMEA6058440	SAMEA6058440	SAMEA5737703	23	34	-11
SAMEA5737703_SAMEA6058464	SAMEA6058464	SAMEA5737703	43	67	-24
SAMEA5737703_SAMEA6058476	SAMEA6058476	SAMEA5737703	37	63	-26
SAMEA5737703_SAMEA6058490	SAMEA6058490	SAMEA5737703	27	41	-14
SAMEA5737703_SAMEA6058506	SAMEA6058506	SAMEA5737703	24	41	-17
SAMEA5737703_SAMEA6058516	SAMEA6058516	SAMEA5737703	27	39	-12
SAMEA5737703_SAMEA6058564	SAMEA6058564	SAMEA5737703	45	65	-20
SAMEA5737703_SAMEA6058583	SAMEA6058583	SAMEA5737703	43	71	-28
SAMEA5737703_SAMEA6058608	SAMEA6058608	SAMEA5737703	43	72	-29
SAMEA5737704_SAMEA5757422	SAMEA5757422	SAMEA5737704	28	52	-24
SAMEA5737704_SAMEA5882643	SAMEA5882643	SAMEA5737704	28	47	-19
SAMEA5737704_SAMEA6057421	SAMEA6057421	SAMEA5737704	29	63	-34
SAMEA5737704_SAMEA6057428	SAMEA6057428	SAMEA5737704	21	42	-21
SAMEA5737704_SAMEA6057432	SAMEA6057432	SAMEA5737704	29	50	-21
SAMEA5737704_SAMEA6057451	SAMEA6057451	SAMEA5737704	21	41	-20
SAMEA5737704_SAMEA6057493	SAMEA6057493	SAMEA5737704	21	43	-22
SAMEA5737704_SAMEA6057495	SAMEA6057495	SAMEA5737704	29	53	-24
SAMEA5737704_SAMEA6057578	SAMEA6057578	SAMEA5737704	25	53	-28
SAMEA5737704_SAMEA6057585	SAMEA6057585	SAMEA5737704	24	44	-20
SAMEA5737704_SAMEA6057588	SAMEA6057588	SAMEA5737704	28	49	-21
SAMEA5737704_SAMEA6057620	SAMEA6057620	SAMEA5737704	21	43	-22
SAMEA5737704_SAMEA6057649	SAMEA6057649	SAMEA5737704	28	51	-23
SAMEA5737704_SAMEA6057667	SAMEA6057667	SAMEA5737704	43	65	-22
SAMEA5737704_SAMEA6057714	SAMEA6057714	SAMEA5737704	26	56	-30
SAMEA5737704_SAMEA6057747	SAMEA6057747	SAMEA5737704	21	42	-21
SAMEA5737704_SAMEA6057825	SAMEA6057825	SAMEA5737704	21	44	-23
SAMEA5737704_SAMEA6057841	SAMEA6057841	SAMEA5737704	27	56	-29
SAMEA5737704_SAMEA6057855	SAMEA6057855	SAMEA5737704	21	45	-24
SAMEA5737704_SAMEA6057900	SAMEA6057900	SAMEA5737704	32	55	-23
SAMEA5737704_SAMEA6057910	SAMEA6057910	SAMEA5737704	21	42	-21
SAMEA5737704_SAMEA6057955	SAMEA6057955	SAMEA5737704	23	45	-22
SAMEA5737704_SAMEA6057990	SAMEA6057990	SAMEA5737704	20	41	-21
SAMEA5737704_SAMEA6057995	SAMEA6057995	SAMEA5737704	24	41	-17
SAMEA5737704_SAMEA6057996	SAMEA6057996	SAMEA5737704	20	42	-22
SAMEA5737704_SAMEA6058001	SAMEA6058001	SAMEA5737704	23	42	-19
SAMEA5737704_SAMEA6058032	SAMEA6058032	SAMEA5737704	22	43	-21
SAMEA5737704_SAMEA6058088	SAMEA6058088	SAMEA5737704	27	53	-26
SAMEA5737704_SAMEA6058091	SAMEA6058091	SAMEA5737704	26	53	-27
SAMEA5737704_SAMEA6058096	SAMEA6058096	SAMEA5737704	33	57	-24
SAMEA5737704_SAMEA6058108	SAMEA6058108	SAMEA5737704	40	61	-21
SAMEA5737704_SAMEA6058133	SAMEA6058133	SAMEA5737704	20	44	-24
SAMEA5737704_SAMEA6058143	SAMEA6058143	SAMEA5737704	23	45	-22
SAMEA5737704_SAMEA6058172	SAMEA6058172	SAMEA5737704	26	54	-28
SAMEA5737704_SAMEA6058177	SAMEA6058177	SAMEA5737704	20	43	-23
SAMEA5737704_SAMEA6058182	SAMEA6058182	SAMEA5737704	27	53	-26
SAMEA5737704_SAMEA6058187	SAMEA6058187	SAMEA5737704	20	43	-23
SAMEA5737704_SAMEA6058220	SAMEA6058220	SAMEA5737704	20	43	-23
SAMEA5737704_SAMEA6058226	SAMEA6058226	SAMEA5737704	27	49	-22
SAMEA5737704_SAMEA6058227	SAMEA6058227	SAMEA5737704	27	59	-32
SAMEA5737704_SAMEA6058236	SAMEA6058236	SAMEA5737704	27	48	-21
SAMEA5737704_SAMEA6058244	SAMEA6058244	SAMEA5737704	22	43	-21
SAMEA5737704_SAMEA6058246	SAMEA6058246	SAMEA5737704	20	42	-22
SAMEA5737704_SAMEA6058252	SAMEA6058252	SAMEA5737704	22	45	-23
SAMEA5737704_SAMEA6058259	SAMEA6058259	SAMEA5737704	26	46	-20
SAMEA5737704_SAMEA6058292	SAMEA6058292	SAMEA5737704	40	68	-28
SAMEA5737704_SAMEA6058313	SAMEA6058313	SAMEA5737704	28	56	-28
SAMEA5737704_SAMEA6058333	SAMEA6058333	SAMEA5737704	23	42	-19
SAMEA5737704_SAMEA6058358	SAMEA6058358	SAMEA5737704	25	45	-20
SAMEA5737704_SAMEA6058366	SAMEA6058366	SAMEA5737704	20	43	-23
SAMEA5737704_SAMEA6058367	SAMEA6058367	SAMEA5737704	28	53	-25
SAMEA5737704_SAMEA6058380	SAMEA6058380	SAMEA5737704	23	47	-24
SAMEA5737704_SAMEA6058381	SAMEA6058381	SAMEA5737704	27	47	-20
SAMEA5737704_SAMEA6058405	SAMEA6058405	SAMEA5737704	21	42	-21
SAMEA5737704_SAMEA6058408	SAMEA6058408	SAMEA5737704	21	42	-21
SAMEA5737704_SAMEA6058421	SAMEA6058421	SAMEA5737704	19	42	-23
SAMEA5737704_SAMEA6058423	SAMEA6058423	SAMEA5737704	20	41	-21
SAMEA5737704_SAMEA6058483	SAMEA6058483	SAMEA5737704	21	42	-21
SAMEA5737704_SAMEA6058487	SAMEA6058487	SAMEA5737704	27	53	-26
SAMEA5737704_SAMEA6058505	SAMEA6058505	SAMEA5737704	26	50	-24
SAMEA5737704_SAMEA6058520	SAMEA6058520	SAMEA5737704	20	43	-23
SAMEA5737704_SAMEA6058537	SAMEA6058537	SAMEA5737704	28	60	-32
SAMEA5737704_SAMEA6058541	SAMEA6058541	SAMEA5737704	20	43	-23
SAMEA5737704_SAMEA6058548	SAMEA6058548	SAMEA5737704	29	52	-23
SAMEA5737704_SAMEA6058563	SAMEA6058563	SAMEA5737704	31	56	-25
SAMEA5737704_SAMEA6058567	SAMEA6058567	SAMEA5737704	20	42	-22
SAMEA5737704_SAMEA6058577	SAMEA6058577	SAMEA5737704	37	65	-28
SAMEA5737704_SAMEA6058610	SAMEA6058610	SAMEA5737704	21	41	-20
SAMEA5737704_SAMEA6058623	SAMEA6058623	SAMEA5737704	25	49	-24
SAMEA5757422_SAMEA5882643	SAMEA5882643	SAMEA5757422	12	17	-5
SAMEA5757422_SAMEA6057421	SAMEA6057421	SAMEA5757422	27	53	-26
SAMEA5757422_SAMEA6057428	SAMEA6057428	SAMEA5757422	19	32	-13
SAMEA5757422_SAMEA6057432	SAMEA6057432	SAMEA5757422	20	32	-12
SAMEA5757422_SAMEA6057451	SAMEA6057451	SAMEA5757422	19	31	-12
SAMEA5757422_SAMEA6057493	SAMEA6057493	SAMEA5757422	19	33	-14
SAMEA5757422_SAMEA6057495	SAMEA6057495	SAMEA5757422	21	35	-14
SAMEA5757422_SAMEA6057578	SAMEA6057578	SAMEA5757422	23	43	-20
SAMEA5757422_SAMEA6057585	SAMEA6057585	SAMEA5757422	16	26	-10
SAMEA5757422_SAMEA6057588	SAMEA6057588	SAMEA5757422	12	19	-7
SAMEA5757422_SAMEA6057620	SAMEA6057620	SAMEA5757422	19	33	-14
SAMEA5757422_SAMEA6057649	SAMEA6057649	SAMEA5757422	20	33	-13
SAMEA5757422_SAMEA6057667	SAMEA6057667	SAMEA5757422	34	47	-13
SAMEA5757422_SAMEA6057714	SAMEA6057714	SAMEA5757422	18	38	-20
SAMEA5757422_SAMEA6057747	SAMEA6057747	SAMEA5757422	19	32	-13
SAMEA5757422_SAMEA6057825	SAMEA6057825	SAMEA5757422	19	34	-15
SAMEA5757422_SAMEA6057841	SAMEA6057841	SAMEA5757422	19	38	-19
SAMEA5757422_SAMEA6057855	SAMEA6057855	SAMEA5757422	19	35	-16
SAMEA5757422_SAMEA6057900	SAMEA6057900	SAMEA5757422	24	37	-13
SAMEA5757422_SAMEA6057910	SAMEA6057910	SAMEA5757422	19	32	-13
SAMEA5757422_SAMEA6057955	SAMEA6057955	SAMEA5757422	15	27	-12
SAMEA5757422_SAMEA6057990	SAMEA6057990	SAMEA5757422	18	31	-13
SAMEA5757422_SAMEA6057995	SAMEA6057995	SAMEA5757422	16	23	-7
SAMEA5757422_SAMEA6057996	SAMEA6057996	SAMEA5757422	18	32	-14
SAMEA5757422_SAMEA6058001	SAMEA6058001	SAMEA5757422	15	24	-9
SAMEA5757422_SAMEA6058032	SAMEA6058032	SAMEA5757422	15	25	-10
SAMEA5757422_SAMEA6058088	SAMEA6058088	SAMEA5757422	20	35	-15
SAMEA5757422_SAMEA6058091	SAMEA6058091	SAMEA5757422	18	35	-17
SAMEA5757422_SAMEA6058096	SAMEA6058096	SAMEA5757422	25	39	-14
SAMEA5757422_SAMEA6058108	SAMEA6058108	SAMEA5757422	32	43	-11
SAMEA5757422_SAMEA6058133	SAMEA6058133	SAMEA5757422	18	34	-16
SAMEA5757422_SAMEA6058143	SAMEA6058143	SAMEA5757422	23	39	-16
SAMEA5757422_SAMEA6058172	SAMEA6058172	SAMEA5757422	18	36	-18
SAMEA5757422_SAMEA6058177	SAMEA6058177	SAMEA5757422	18	33	-15
SAMEA5757422_SAMEA6058182	SAMEA6058182	SAMEA5757422	19	35	-16
SAMEA5757422_SAMEA6058187	SAMEA6058187	SAMEA5757422	18	33	-15
SAMEA5757422_SAMEA6058220	SAMEA6058220	SAMEA5757422	18	33	-15
SAMEA5757422_SAMEA6058226	SAMEA6058226	SAMEA5757422	19	31	-12
SAMEA5757422_SAMEA6058227	SAMEA6058227	SAMEA5757422	25	49	-24
SAMEA5757422_SAMEA6058236	SAMEA6058236	SAMEA5757422	19	30	-11
SAMEA5757422_SAMEA6058244	SAMEA6058244	SAMEA5757422	20	33	-13
SAMEA5757422_SAMEA6058246	SAMEA6058246	SAMEA5757422	18	32	-14
SAMEA5757422_SAMEA6058252	SAMEA6058252	SAMEA5757422	20	35	-15
SAMEA5757422_SAMEA6058259	SAMEA6058259	SAMEA5757422	18	28	-10
SAMEA5757422_SAMEA6058292	SAMEA6058292	SAMEA5757422	34	50	-16
SAMEA5757422_SAMEA6058313	SAMEA6058313	SAMEA5757422	20	38	-18
SAMEA5757422_SAMEA6058333	SAMEA6058333	SAMEA5757422	15	24	-9
SAMEA5757422_SAMEA6058358	SAMEA6058358	SAMEA5757422	17	27	-10
SAMEA5757422_SAMEA6058366	SAMEA6058366	SAMEA5757422	18	33	-15
SAMEA5757422_SAMEA6058367	SAMEA6058367	SAMEA5757422	25	43	-18
SAMEA5757422_SAMEA6058380	SAMEA6058380	SAMEA5757422	21	37	-16
SAMEA5757422_SAMEA6058381	SAMEA6058381	SAMEA5757422	19	29	-10
SAMEA5757422_SAMEA6058405	SAMEA6058405	SAMEA5757422	19	32	-13
SAMEA5757422_SAMEA6058408	SAMEA6058408	SAMEA5757422	19	32	-13
SAMEA5757422_SAMEA6058421	SAMEA6058421	SAMEA5757422	19	36	-17
SAMEA5757422_SAMEA6058423	SAMEA6058423	SAMEA5757422	18	31	-13
SAMEA5757422_SAMEA6058483	SAMEA6058483	SAMEA5757422	19	32	-13
SAMEA5757422_SAMEA6058487	SAMEA6058487	SAMEA5757422	25	43	-18
SAMEA5757422_SAMEA6058505	SAMEA6058505	SAMEA5757422	18	32	-14
SAMEA5757422_SAMEA6058520	SAMEA6058520	SAMEA5757422	20	37	-17
SAMEA5757422_SAMEA6058537	SAMEA6058537	SAMEA5757422	25	50	-25
SAMEA5757422_SAMEA6058541	SAMEA6058541	SAMEA5757422	18	33	-15
SAMEA5757422_SAMEA6058548	SAMEA6058548	SAMEA5757422	27	46	-19
SAMEA5757422_SAMEA6058563	SAMEA6058563	SAMEA5757422	22	38	-16
SAMEA5757422_SAMEA6058567	SAMEA6058567	SAMEA5757422	18	32	-14
SAMEA5757422_SAMEA6058577	SAMEA6058577	SAMEA5757422	21	35	-14
SAMEA5757422_SAMEA6058610	SAMEA6058610	SAMEA5757422	19	31	-12
SAMEA5757422_SAMEA6058623	SAMEA6058623	SAMEA5757422	17	31	-14
SAMEA5882642_SAMEA6057975	SAMEA6057975	SAMEA5882642	5	6	-1
SAMEA5882643_SAMEA6057421	SAMEA6057421	SAMEA5882643	27	48	-21
SAMEA5882643_SAMEA6057428	SAMEA6057428	SAMEA5882643	19	27	-8
SAMEA5882643_SAMEA6057432	SAMEA6057432	SAMEA5882643	21	27	-6
SAMEA5882643_SAMEA6057451	SAMEA6057451	SAMEA5882643	19	26	-7
SAMEA5882643_SAMEA6057493	SAMEA6057493	SAMEA5882643	19	28	-9
SAMEA5882643_SAMEA6057495	SAMEA6057495	SAMEA5882643	21	30	-9
SAMEA5882643_SAMEA6057578	SAMEA6057578	SAMEA5882643	23	38	-15
SAMEA5882643_SAMEA6057585	SAMEA6057585	SAMEA5882643	16	21	-5
SAMEA5882643_SAMEA6057588	SAMEA6057588	SAMEA5882643	12	14	-2
SAMEA5882643_SAMEA6057620	SAMEA6057620	SAMEA5882643	19	28	-9
SAMEA5882643_SAMEA6057649	SAMEA6057649	SAMEA5882643	20	28	-8
SAMEA5882643_SAMEA6057667	SAMEA6057667	SAMEA5882643	35	42	-7
SAMEA5882643_SAMEA6057714	SAMEA6057714	SAMEA5882643	18	33	-15
SAMEA5882643_SAMEA6057747	SAMEA6057747	SAMEA5882643	19	27	-8
SAMEA5882643_SAMEA6057825	SAMEA6057825	SAMEA5882643	19	29	-10
SAMEA5882643_SAMEA6057841	SAMEA6057841	SAMEA5882643	19	33	-14
SAMEA5882643_SAMEA6057855	SAMEA6057855	SAMEA5882643	19	30	-11
SAMEA5882643_SAMEA6057900	SAMEA6057900	SAMEA5882643	24	32	-8
SAMEA5882643_SAMEA6057910	SAMEA6057910	SAMEA5882643	19	27	-8
SAMEA5882643_SAMEA6057955	SAMEA6057955	SAMEA5882643	15	22	-7
SAMEA5882643_SAMEA6057990	SAMEA6057990	SAMEA5882643	18	26	-8
SAMEA5882643_SAMEA6057995	SAMEA6057995	SAMEA5882643	16	18	-2
SAMEA5882643_SAMEA6057996	SAMEA6057996	SAMEA5882643	18	27	-9
SAMEA5882643_SAMEA6058001	SAMEA6058001	SAMEA5882643	15	19	-4
SAMEA5882643_SAMEA6058032	SAMEA6058032	SAMEA5882643	15	20	-5
SAMEA5882643_SAMEA6058088	SAMEA6058088	SAMEA5882643	21	30	-9
SAMEA5882643_SAMEA6058091	SAMEA6058091	SAMEA5882643	18	30	-12
SAMEA5882643_SAMEA6058096	SAMEA6058096	SAMEA5882643	25	34	-9
SAMEA5882643_SAMEA6058108	SAMEA6058108	SAMEA5882643	32	38	-6
SAMEA5882643_SAMEA6058133	SAMEA6058133	SAMEA5882643	18	29	-11
SAMEA5882643_SAMEA6058143	SAMEA6058143	SAMEA5882643	22	34	-12
SAMEA5882643_SAMEA6058172	SAMEA6058172	SAMEA5882643	18	31	-13
SAMEA5882643_SAMEA6058177	SAMEA6058177	SAMEA5882643	18	28	-10
SAMEA5882643_SAMEA6058182	SAMEA6058182	SAMEA5882643	19	30	-11
SAMEA5882643_SAMEA6058187	SAMEA6058187	SAMEA5882643	18	28	-10
SAMEA5882643_SAMEA6058220	SAMEA6058220	SAMEA5882643	18	28	-10
SAMEA5882643_SAMEA6058226	SAMEA6058226	SAMEA5882643	19	26	-7
SAMEA5882643_SAMEA6058227	SAMEA6058227	SAMEA5882643	25	44	-19
SAMEA5882643_SAMEA6058236	SAMEA6058236	SAMEA5882643	19	25	-6
SAMEA5882643_SAMEA6058244	SAMEA6058244	SAMEA5882643	20	28	-8
SAMEA5882643_SAMEA6058246	SAMEA6058246	SAMEA5882643	18	27	-9
SAMEA5882643_SAMEA6058252	SAMEA6058252	SAMEA5882643	20	30	-10
SAMEA5882643_SAMEA6058259	SAMEA6058259	SAMEA5882643	18	23	-5
SAMEA5882643_SAMEA6058292	SAMEA6058292	SAMEA5882643	34	45	-11
SAMEA5882643_SAMEA6058313	SAMEA6058313	SAMEA5882643	20	33	-13
SAMEA5882643_SAMEA6058333	SAMEA6058333	SAMEA5882643	15	19	-4
SAMEA5882643_SAMEA6058358	SAMEA6058358	SAMEA5882643	17	22	-5
SAMEA5882643_SAMEA6058366	SAMEA6058366	SAMEA5882643	18	28	-10
SAMEA5882643_SAMEA6058367	SAMEA6058367	SAMEA5882643	26	38	-12
SAMEA5882643_SAMEA6058380	SAMEA6058380	SAMEA5882643	21	32	-11
SAMEA5882643_SAMEA6058381	SAMEA6058381	SAMEA5882643	19	24	-5
SAMEA5882643_SAMEA6058405	SAMEA6058405	SAMEA5882643	19	27	-8
SAMEA5882643_SAMEA6058408	SAMEA6058408	SAMEA5882643	19	27	-8
SAMEA5882643_SAMEA6058421	SAMEA6058421	SAMEA5882643	19	31	-12
SAMEA5882643_SAMEA6058423	SAMEA6058423	SAMEA5882643	18	26	-8
SAMEA5882643_SAMEA6058483	SAMEA6058483	SAMEA5882643	19	27	-8
SAMEA5882643_SAMEA6058487	SAMEA6058487	SAMEA5882643	26	38	-12
SAMEA5882643_SAMEA6058505	SAMEA6058505	SAMEA5882643	18	27	-9
SAMEA5882643_SAMEA6058520	SAMEA6058520	SAMEA5882643	20	32	-12
SAMEA5882643_SAMEA6058537	SAMEA6058537	SAMEA5882643	26	45	-19
SAMEA5882643_SAMEA6058541	SAMEA6058541	SAMEA5882643	18	28	-10
SAMEA5882643_SAMEA6058548	SAMEA6058548	SAMEA5882643	29	41	-12
SAMEA5882643_SAMEA6058563	SAMEA6058563	SAMEA5882643	23	33	-10
SAMEA5882643_SAMEA6058567	SAMEA6058567	SAMEA5882643	18	27	-9
SAMEA5882643_SAMEA6058577	SAMEA6058577	SAMEA5882643	19	28	-9
SAMEA5882643_SAMEA6058610	SAMEA6058610	SAMEA5882643	19	26	-7
SAMEA5882643_SAMEA6058623	SAMEA6058623	SAMEA5882643	17	26	-9
SAMEA5882646_SAMEA6057939	SAMEA6057939	SAMEA5882646	2	7	-5
SAMEA5882647_SAMEA6058602	SAMEA6058602	SAMEA5882647	0	0	0
SAMEA5882648_SAMEA6057459	SAMEA6057459	SAMEA5882648	16	39	-23
SAMEA5882648_SAMEA6057499	SAMEA6057499	SAMEA5882648	31	65	-34
SAMEA5882648_SAMEA6057506	SAMEA6057506	SAMEA5882648	27	56	-29
SAMEA5882648_SAMEA6057514	SAMEA6057514	SAMEA5882648	29	64	-35
SAMEA5882648_SAMEA6057522	SAMEA6057522	SAMEA5882648	23	47	-24
SAMEA5882648_SAMEA6057547	SAMEA6057547	SAMEA5882648	25	54	-29
SAMEA5882648_SAMEA6057555	SAMEA6057555	SAMEA5882648	29	57	-28
SAMEA5882648_SAMEA6057566	SAMEA6057566	SAMEA5882648	35	62	-27
SAMEA5882648_SAMEA6057666	SAMEA6057666	SAMEA5882648	34	70	-36
SAMEA5882648_SAMEA6057701	SAMEA6057701	SAMEA5882648	37	78	-41
SAMEA5882648_SAMEA6057807	SAMEA6057807	SAMEA5882648	32	70	-38
SAMEA5882648_SAMEA6058076	SAMEA6058076	SAMEA5882648	16	34	-18
SAMEA5882648_SAMEA6058081	SAMEA6058081	SAMEA5882648	35	74	-39
SAMEA5882648_SAMEA6058148	SAMEA6058148	SAMEA5882648	42	78	-36
SAMEA5882648_SAMEA6058178	SAMEA6058178	SAMEA5882648	30	59	-29
SAMEA5882648_SAMEA6058190	SAMEA6058190	SAMEA5882648	37	75	-38
SAMEA5882648_SAMEA6058201	SAMEA6058201	SAMEA5882648	22	48	-26
SAMEA5882648_SAMEA6058206	SAMEA6058206	SAMEA5882648	35	71	-36
SAMEA5882648_SAMEA6058214	SAMEA6058214	SAMEA5882648	16	31	-15
SAMEA5882648_SAMEA6058217	SAMEA6058217	SAMEA5882648	34	59	-25
SAMEA5882648_SAMEA6058265	SAMEA6058265	SAMEA5882648	30	59	-29
SAMEA5882648_SAMEA6058281	SAMEA6058281	SAMEA5882648	27	55	-28
SAMEA5882648_SAMEA6058298	SAMEA6058298	SAMEA5882648	22	40	-18
SAMEA5882648_SAMEA6058326	SAMEA6058326	SAMEA5882648	9	17	-8
SAMEA5882648_SAMEA6058329	SAMEA6058329	SAMEA5882648	25	50	-25
SAMEA5882648_SAMEA6058334	SAMEA6058334	SAMEA5882648	19	40	-21
SAMEA5882648_SAMEA6058342	SAMEA6058342	SAMEA5882648	38	76	-38
SAMEA5882648_SAMEA6058348	SAMEA6058348	SAMEA5882648	28	59	-31
SAMEA5882648_SAMEA6058360	SAMEA6058360	SAMEA5882648	29	58	-29
SAMEA5882648_SAMEA6058440	SAMEA6058440	SAMEA5882648	37	71	-34
SAMEA5882648_SAMEA6058464	SAMEA6058464	SAMEA5882648	20	40	-20
SAMEA5882648_SAMEA6058476	SAMEA6058476	SAMEA5882648	13	36	-23
SAMEA5882648_SAMEA6058490	SAMEA6058490	SAMEA5882648	28	54	-26
SAMEA5882648_SAMEA6058506	SAMEA6058506	SAMEA5882648	38	78	-40
SAMEA5882648_SAMEA6058516	SAMEA6058516	SAMEA5882648	41	76	-35
SAMEA5882648_SAMEA6058564	SAMEA6058564	SAMEA5882648	47	78	-31
SAMEA5882648_SAMEA6058583	SAMEA6058583	SAMEA5882648	23	44	-21
SAMEA5882648_SAMEA6058608	SAMEA6058608	SAMEA5882648	23	45	-22
SAMEA6057416_SAMEA6057644	SAMEA6057644	SAMEA6057416	6	7	-1
SAMEA6057416_SAMEA6058066	SAMEA6058066	SAMEA6057416	7	11	-4
SAMEA6057417_SAMEA6057422	SAMEA6057422	SAMEA6057417	29	50	-21
SAMEA6057417_SAMEA6057427	SAMEA6057427	SAMEA6057417	44	80	-36
SAMEA6057417_SAMEA6057442	SAMEA6057442	SAMEA6057417	28	57	-29
SAMEA6057417_SAMEA6057461	SAMEA6057461	SAMEA6057417	28	48	-20
SAMEA6057417_SAMEA6057474	SAMEA6057474	SAMEA6057417	7	18	-11
SAMEA6057417_SAMEA6057487	SAMEA6057487	SAMEA6057417	7	16	-9
SAMEA6057417_SAMEA6057491	SAMEA6057491	SAMEA6057417	45	81	-36
SAMEA6057417_SAMEA6057503	SAMEA6057503	SAMEA6057417	47	82	-35
SAMEA6057417_SAMEA6057532	SAMEA6057532	SAMEA6057417	41	75	-34
SAMEA6057417_SAMEA6057600	SAMEA6057600	SAMEA6057417	45	80	-35
SAMEA6057417_SAMEA6057610	SAMEA6057610	SAMEA6057417	27	47	-20
SAMEA6057417_SAMEA6057656	SAMEA6057656	SAMEA6057417	17	30	-13
SAMEA6057417_SAMEA6057730	SAMEA6057730	SAMEA6057417	27	48	-21
SAMEA6057417_SAMEA6057768	SAMEA6057768	SAMEA6057417	46	82	-36
SAMEA6057417_SAMEA6057824	SAMEA6057824	SAMEA6057417	24	46	-22
SAMEA6057417_SAMEA6057833	SAMEA6057833	SAMEA6057417	8	20	-12
SAMEA6057417_SAMEA6057862	SAMEA6057862	SAMEA6057417	25	46	-21
SAMEA6057417_SAMEA6057870	SAMEA6057870	SAMEA6057417	45	80	-35
SAMEA6057417_SAMEA6057888	SAMEA6057888	SAMEA6057417	36	65	-29
SAMEA6057417_SAMEA6057930	SAMEA6057930	SAMEA6057417	9	9	0
SAMEA6057417_SAMEA6057935	SAMEA6057935	SAMEA6057417	11	18	-7
SAMEA6057417_SAMEA6057937	SAMEA6057937	SAMEA6057417	0	2	-2
SAMEA6057417_SAMEA6057944	SAMEA6057944	SAMEA6057417	1	0	1
SAMEA6057417_SAMEA6057945	SAMEA6057945	SAMEA6057417	28	47	-19
SAMEA6057417_SAMEA6057954	SAMEA6057954	SAMEA6057417	11	18	-7
SAMEA6057417_SAMEA6057991	SAMEA6057991	SAMEA6057417	28	54	-26
SAMEA6057417_SAMEA6058038	SAMEA6058038	SAMEA6057417	1	2	-1
SAMEA6057417_SAMEA6058049	SAMEA6058049	SAMEA6057417	41	77	-36
SAMEA6057417_SAMEA6058063	SAMEA6058063	SAMEA6057417	32	59	-27
SAMEA6057417_SAMEA6058065	SAMEA6058065	SAMEA6057417	42	76	-34
SAMEA6057417_SAMEA6058079	SAMEA6058079	SAMEA6057417	15	25	-10
SAMEA6057417_SAMEA6058130	SAMEA6058130	SAMEA6057417	8	14	-6
SAMEA6057417_SAMEA6058175	SAMEA6058175	SAMEA6057417	24	47	-23
SAMEA6057417_SAMEA6058183	SAMEA6058183	SAMEA6057417	9	17	-8
SAMEA6057417_SAMEA6058196	SAMEA6058196	SAMEA6057417	1	2	-1
SAMEA6057417_SAMEA6058242	SAMEA6058242	SAMEA6057417	21	36	-15
SAMEA6057417_SAMEA6058286	SAMEA6058286	SAMEA6057417	34	76	-42
SAMEA6057417_SAMEA6058309	SAMEA6058309	SAMEA6057417	1	1	0
SAMEA6057417_SAMEA6058310	SAMEA6058310	SAMEA6057417	1	0	1
SAMEA6057417_SAMEA6058319	SAMEA6058319	SAMEA6057417	6	14	-8
SAMEA6057417_SAMEA6058322	SAMEA6058322	SAMEA6057417	0	1	-1
SAMEA6057417_SAMEA6058338	SAMEA6058338	SAMEA6057417	0	1	-1
SAMEA6057417_SAMEA6058340	SAMEA6058340	SAMEA6057417	8	19	-11
SAMEA6057417_SAMEA6058344	SAMEA6058344	SAMEA6057417	25	49	-24
SAMEA6057417_SAMEA6058359	SAMEA6058359	SAMEA6057417	9	16	-7
SAMEA6057417_SAMEA6058370	SAMEA6058370	SAMEA6057417	9	17	-8
SAMEA6057417_SAMEA6058377	SAMEA6058377	SAMEA6057417	9	19	-10
SAMEA6057417_SAMEA6058388	SAMEA6058388	SAMEA6057417	9	16	-7
SAMEA6057417_SAMEA6058393	SAMEA6058393	SAMEA6057417	9	18	-9
SAMEA6057417_SAMEA6058395	SAMEA6058395	SAMEA6057417	3	5	-2
SAMEA6057417_SAMEA6058398	SAMEA6058398	SAMEA6057417	3	5	-2
SAMEA6057417_SAMEA6058401	SAMEA6058401	SAMEA6057417	35	63	-28
SAMEA6057417_SAMEA6058407	SAMEA6058407	SAMEA6057417	10	18	-8
SAMEA6057417_SAMEA6058433	SAMEA6058433	SAMEA6057417	25	50	-25
SAMEA6057417_SAMEA6058438	SAMEA6058438	SAMEA6057417	0	1	-1
SAMEA6057417_SAMEA6058442	SAMEA6058442	SAMEA6057417	1	1	0
SAMEA6057417_SAMEA6058453	SAMEA6058453	SAMEA6057417	40	74	-34
SAMEA6057417_SAMEA6058472	SAMEA6058472	SAMEA6057417	45	80	-35
SAMEA6057417_SAMEA6058477	SAMEA6058477	SAMEA6057417	5	13	-8
SAMEA6057417_SAMEA6058480	SAMEA6058480	SAMEA6057417	8	16	-8
SAMEA6057417_SAMEA6058494	SAMEA6058494	SAMEA6057417	0	0	0
SAMEA6057417_SAMEA6058497	SAMEA6058497	SAMEA6057417	9	18	-9
SAMEA6057417_SAMEA6058498	SAMEA6058498	SAMEA6057417	0	0	0
SAMEA6057417_SAMEA6058508	SAMEA6058508	SAMEA6057417	9	18	-9
SAMEA6057417_SAMEA6058521	SAMEA6058521	SAMEA6057417	46	82	-36
SAMEA6057417_SAMEA6058527	SAMEA6058527	SAMEA6057417	36	68	-32
SAMEA6057417_SAMEA6058530	SAMEA6058530	SAMEA6057417	26	47	-21
SAMEA6057417_SAMEA6058534	SAMEA6058534	SAMEA6057417	2	1	1
SAMEA6057417_SAMEA6058546	SAMEA6058546	SAMEA6057417	7	14	-7
SAMEA6057417_SAMEA6058550	SAMEA6058550	SAMEA6057417	41	74	-33
SAMEA6057417_SAMEA6058572	SAMEA6058572	SAMEA6057417	45	82	-37
SAMEA6057417_SAMEA6058575	SAMEA6058575	SAMEA6057417	41	77	-36
SAMEA6057417_SAMEA6058584	SAMEA6058584	SAMEA6057417	1	1	0
SAMEA6057417_SAMEA6058591	SAMEA6058591	SAMEA6057417	0	0	0
SAMEA6057417_SAMEA6058598	SAMEA6058598	SAMEA6057417	1	2	-1
SAMEA6057417_SAMEA6058607	SAMEA6058607	SAMEA6057417	27	52	-25
SAMEA6057420_SAMEA6058299	SAMEA6058299	SAMEA6057420	0	0	0
SAMEA6057420_SAMEA6058578	SAMEA6058578	SAMEA6057420	0	2	-2
SAMEA6057420_SAMEA6058582	SAMEA6058582	SAMEA6057420	2	4	-2
SAMEA6057421_SAMEA6057428	SAMEA6057428	SAMEA6057421	18	35	-17
SAMEA6057421_SAMEA6057432	SAMEA6057432	SAMEA6057421	28	51	-23
SAMEA6057421_SAMEA6057451	SAMEA6057451	SAMEA6057421	18	34	-16
SAMEA6057421_SAMEA6057493	SAMEA6057493	SAMEA6057421	18	36	-18
SAMEA6057421_SAMEA6057495	SAMEA6057495	SAMEA6057421	28	54	-26
SAMEA6057421_SAMEA6057578	SAMEA6057578	SAMEA6057421	22	46	-24
SAMEA6057421_SAMEA6057585	SAMEA6057585	SAMEA6057421	23	45	-22
SAMEA6057421_SAMEA6057588	SAMEA6057588	SAMEA6057421	27	50	-23
SAMEA6057421_SAMEA6057620	SAMEA6057620	SAMEA6057421	18	36	-18
SAMEA6057421_SAMEA6057649	SAMEA6057649	SAMEA6057421	27	52	-25
SAMEA6057421_SAMEA6057667	SAMEA6057667	SAMEA6057421	42	66	-24
SAMEA6057421_SAMEA6057714	SAMEA6057714	SAMEA6057421	25	57	-32
SAMEA6057421_SAMEA6057747	SAMEA6057747	SAMEA6057421	18	35	-17
SAMEA6057421_SAMEA6057825	SAMEA6057825	SAMEA6057421	18	37	-19
SAMEA6057421_SAMEA6057841	SAMEA6057841	SAMEA6057421	26	57	-31
SAMEA6057421_SAMEA6057855	SAMEA6057855	SAMEA6057421	18	38	-20
SAMEA6057421_SAMEA6057900	SAMEA6057900	SAMEA6057421	31	56	-25
SAMEA6057421_SAMEA6057910	SAMEA6057910	SAMEA6057421	18	35	-17
SAMEA6057421_SAMEA6057955	SAMEA6057955	SAMEA6057421	22	46	-24
SAMEA6057421_SAMEA6057990	SAMEA6057990	SAMEA6057421	17	34	-17
SAMEA6057421_SAMEA6057995	SAMEA6057995	SAMEA6057421	23	42	-19
SAMEA6057421_SAMEA6057996	SAMEA6057996	SAMEA6057421	17	35	-18
SAMEA6057421_SAMEA6058001	SAMEA6058001	SAMEA6057421	22	43	-21
SAMEA6057421_SAMEA6058032	SAMEA6058032	SAMEA6057421	22	44	-22
SAMEA6057421_SAMEA6058088	SAMEA6058088	SAMEA6057421	28	54	-26
SAMEA6057421_SAMEA6058091	SAMEA6058091	SAMEA6057421	25	54	-29
SAMEA6057421_SAMEA6058096	SAMEA6058096	SAMEA6057421	31	58	-27
SAMEA6057421_SAMEA6058108	SAMEA6058108	SAMEA6057421	39	62	-23
SAMEA6057421_SAMEA6058133	SAMEA6058133	SAMEA6057421	17	37	-20
SAMEA6057421_SAMEA6058143	SAMEA6058143	SAMEA6057421	24	50	-26
SAMEA6057421_SAMEA6058172	SAMEA6058172	SAMEA6057421	25	55	-30
SAMEA6057421_SAMEA6058177	SAMEA6058177	SAMEA6057421	17	36	-19
SAMEA6057421_SAMEA6058182	SAMEA6058182	SAMEA6057421	26	54	-28
SAMEA6057421_SAMEA6058187	SAMEA6058187	SAMEA6057421	17	36	-19
SAMEA6057421_SAMEA6058220	SAMEA6058220	SAMEA6057421	17	36	-19
SAMEA6057421_SAMEA6058226	SAMEA6058226	SAMEA6057421	26	50	-24
SAMEA6057421_SAMEA6058227	SAMEA6058227	SAMEA6057421	24	52	-28
SAMEA6057421_SAMEA6058236	SAMEA6058236	SAMEA6057421	26	49	-23
SAMEA6057421_SAMEA6058244	SAMEA6058244	SAMEA6057421	19	36	-17
SAMEA6057421_SAMEA6058246	SAMEA6058246	SAMEA6057421	17	35	-18
SAMEA6057421_SAMEA6058252	SAMEA6058252	SAMEA6057421	19	38	-19
SAMEA6057421_SAMEA6058259	SAMEA6058259	SAMEA6057421	25	47	-22
SAMEA6057421_SAMEA6058292	SAMEA6058292	SAMEA6057421	41	69	-28
SAMEA6057421_SAMEA6058313	SAMEA6058313	SAMEA6057421	27	57	-30
SAMEA6057421_SAMEA6058333	SAMEA6058333	SAMEA6057421	22	43	-21
SAMEA6057421_SAMEA6058358	SAMEA6058358	SAMEA6057421	24	46	-22
SAMEA6057421_SAMEA6058366	SAMEA6058366	SAMEA6057421	17	36	-19
SAMEA6057421_SAMEA6058367	SAMEA6058367	SAMEA6057421	27	54	-27
SAMEA6057421_SAMEA6058380	SAMEA6058380	SAMEA6057421	20	40	-20
SAMEA6057421_SAMEA6058381	SAMEA6058381	SAMEA6057421	26	48	-22
SAMEA6057421_SAMEA6058405	SAMEA6058405	SAMEA6057421	18	35	-17
SAMEA6057421_SAMEA6058408	SAMEA6058408	SAMEA6057421	18	35	-17
SAMEA6057421_SAMEA6058421	SAMEA6058421	SAMEA6057421	20	47	-27
SAMEA6057421_SAMEA6058423	SAMEA6058423	SAMEA6057421	17	34	-17
SAMEA6057421_SAMEA6058483	SAMEA6058483	SAMEA6057421	18	35	-17
SAMEA6057421_SAMEA6058487	SAMEA6058487	SAMEA6057421	25	46	-21
SAMEA6057421_SAMEA6058505	SAMEA6058505	SAMEA6057421	25	51	-26
SAMEA6057421_SAMEA6058520	SAMEA6058520	SAMEA6057421	21	48	-27
SAMEA6057421_SAMEA6058537	SAMEA6058537	SAMEA6057421	25	53	-28
SAMEA6057421_SAMEA6058541	SAMEA6058541	SAMEA6057421	17	36	-19
SAMEA6057421_SAMEA6058548	SAMEA6058548	SAMEA6057421	29	57	-28
SAMEA6057421_SAMEA6058563	SAMEA6058563	SAMEA6057421	30	57	-27
SAMEA6057421_SAMEA6058567	SAMEA6058567	SAMEA6057421	17	35	-18
SAMEA6057421_SAMEA6058577	SAMEA6058577	SAMEA6057421	36	66	-30
SAMEA6057421_SAMEA6058610	SAMEA6058610	SAMEA6057421	18	34	-16
SAMEA6057421_SAMEA6058623	SAMEA6058623	SAMEA6057421	23	50	-27
SAMEA6057422_SAMEA6057427	SAMEA6057427	SAMEA6057422	39	68	-29
SAMEA6057422_SAMEA6057442	SAMEA6057442	SAMEA6057422	25	45	-20
SAMEA6057422_SAMEA6057461	SAMEA6057461	SAMEA6057422	4	4	0
SAMEA6057422_SAMEA6057474	SAMEA6057474	SAMEA6057422	26	48	-22
SAMEA6057422_SAMEA6057487	SAMEA6057487	SAMEA6057422	26	46	-20
SAMEA6057422_SAMEA6057491	SAMEA6057491	SAMEA6057422	43	69	-26
SAMEA6057422_SAMEA6057503	SAMEA6057503	SAMEA6057422	45	70	-25
SAMEA6057422_SAMEA6057532	SAMEA6057532	SAMEA6057422	36	63	-27
SAMEA6057422_SAMEA6057600	SAMEA6057600	SAMEA6057422	43	68	-25
SAMEA6057422_SAMEA6057610	SAMEA6057610	SAMEA6057422	7	9	-2
SAMEA6057422_SAMEA6057656	SAMEA6057656	SAMEA6057422	24	38	-14
SAMEA6057422_SAMEA6057730	SAMEA6057730	SAMEA6057422	3	2	1
SAMEA6057422_SAMEA6057768	SAMEA6057768	SAMEA6057422	44	70	-26
SAMEA6057422_SAMEA6057824	SAMEA6057824	SAMEA6057422	32	54	-22
SAMEA6057422_SAMEA6057833	SAMEA6057833	SAMEA6057422	28	50	-22
SAMEA6057422_SAMEA6057862	SAMEA6057862	SAMEA6057422	33	54	-21
SAMEA6057422_SAMEA6057870	SAMEA6057870	SAMEA6057422	43	68	-25
SAMEA6057422_SAMEA6057888	SAMEA6057888	SAMEA6057422	33	53	-20
SAMEA6057422_SAMEA6057930	SAMEA6057930	SAMEA6057422	38	59	-21
SAMEA6057422_SAMEA6057935	SAMEA6057935	SAMEA6057422	28	46	-18
SAMEA6057422_SAMEA6057937	SAMEA6057937	SAMEA6057422	29	52	-23
SAMEA6057422_SAMEA6057944	SAMEA6057944	SAMEA6057422	30	50	-20
SAMEA6057422_SAMEA6057945	SAMEA6057945	SAMEA6057422	36	55	-19
SAMEA6057422_SAMEA6057954	SAMEA6057954	SAMEA6057422	28	46	-18
SAMEA6057422_SAMEA6057991	SAMEA6057991	SAMEA6057422	24	42	-18
SAMEA6057422_SAMEA6058038	SAMEA6058038	SAMEA6057422	30	52	-22
SAMEA6057422_SAMEA6058049	SAMEA6058049	SAMEA6057422	36	65	-29
SAMEA6057422_SAMEA6058063	SAMEA6058063	SAMEA6057422	28	47	-19
SAMEA6057422_SAMEA6058065	SAMEA6058065	SAMEA6057422	37	64	-27
SAMEA6057422_SAMEA6058079	SAMEA6058079	SAMEA6057422	34	55	-21
SAMEA6057422_SAMEA6058130	SAMEA6058130	SAMEA6057422	27	44	-17
SAMEA6057422_SAMEA6058175	SAMEA6058175	SAMEA6057422	21	35	-14
SAMEA6057422_SAMEA6058183	SAMEA6058183	SAMEA6057422	28	47	-19
SAMEA6057422_SAMEA6058196	SAMEA6058196	SAMEA6057422	30	52	-22
SAMEA6057422_SAMEA6058242	SAMEA6058242	SAMEA6057422	27	44	-17
SAMEA6057422_SAMEA6058286	SAMEA6058286	SAMEA6057422	31	64	-33
SAMEA6057422_SAMEA6058309	SAMEA6058309	SAMEA6057422	30	51	-21
SAMEA6057422_SAMEA6058310	SAMEA6058310	SAMEA6057422	29	50	-21
SAMEA6057422_SAMEA6058319	SAMEA6058319	SAMEA6057422	25	44	-19
SAMEA6057422_SAMEA6058322	SAMEA6058322	SAMEA6057422	29	51	-22
SAMEA6057422_SAMEA6058338	SAMEA6058338	SAMEA6057422	29	51	-22
SAMEA6057422_SAMEA6058340	SAMEA6058340	SAMEA6057422	27	49	-22
SAMEA6057422_SAMEA6058344	SAMEA6058344	SAMEA6057422	6	11	-5
SAMEA6057422_SAMEA6058359	SAMEA6058359	SAMEA6057422	28	46	-18
SAMEA6057422_SAMEA6058370	SAMEA6058370	SAMEA6057422	28	47	-19
SAMEA6057422_SAMEA6058377	SAMEA6058377	SAMEA6057422	28	49	-21
SAMEA6057422_SAMEA6058388	SAMEA6058388	SAMEA6057422	28	46	-18
SAMEA6057422_SAMEA6058393	SAMEA6058393	SAMEA6057422	28	48	-20
SAMEA6057422_SAMEA6058395	SAMEA6058395	SAMEA6057422	32	55	-23
SAMEA6057422_SAMEA6058398	SAMEA6058398	SAMEA6057422	32	55	-23
SAMEA6057422_SAMEA6058401	SAMEA6058401	SAMEA6057422	32	51	-19
SAMEA6057422_SAMEA6058407	SAMEA6058407	SAMEA6057422	28	48	-20
SAMEA6057422_SAMEA6058433	SAMEA6058433	SAMEA6057422	33	58	-25
SAMEA6057422_SAMEA6058438	SAMEA6058438	SAMEA6057422	29	51	-22
SAMEA6057422_SAMEA6058442	SAMEA6058442	SAMEA6057422	30	51	-21
SAMEA6057422_SAMEA6058453	SAMEA6058453	SAMEA6057422	35	62	-27
SAMEA6057422_SAMEA6058472	SAMEA6058472	SAMEA6057422	43	68	-25
SAMEA6057422_SAMEA6058477	SAMEA6058477	SAMEA6057422	24	43	-19
SAMEA6057422_SAMEA6058480	SAMEA6058480	SAMEA6057422	27	46	-19
SAMEA6057422_SAMEA6058494	SAMEA6058494	SAMEA6057422	29	50	-21
SAMEA6057422_SAMEA6058497	SAMEA6058497	SAMEA6057422	28	48	-20
SAMEA6057422_SAMEA6058498	SAMEA6058498	SAMEA6057422	29	50	-21
SAMEA6057422_SAMEA6058508	SAMEA6058508	SAMEA6057422	28	48	-20
SAMEA6057422_SAMEA6058521	SAMEA6058521	SAMEA6057422	44	70	-26
SAMEA6057422_SAMEA6058527	SAMEA6058527	SAMEA6057422	32	56	-24
SAMEA6057422_SAMEA6058530	SAMEA6058530	SAMEA6057422	34	55	-21
SAMEA6057422_SAMEA6058534	SAMEA6058534	SAMEA6057422	31	51	-20
SAMEA6057422_SAMEA6058546	SAMEA6058546	SAMEA6057422	24	42	-18
SAMEA6057422_SAMEA6058550	SAMEA6058550	SAMEA6057422	35	62	-27
SAMEA6057422_SAMEA6058572	SAMEA6058572	SAMEA6057422	43	70	-27
SAMEA6057422_SAMEA6058575	SAMEA6058575	SAMEA6057422	37	65	-28
SAMEA6057422_SAMEA6058584	SAMEA6058584	SAMEA6057422	30	51	-21
SAMEA6057422_SAMEA6058591	SAMEA6058591	SAMEA6057422	29	50	-21
SAMEA6057422_SAMEA6058598	SAMEA6058598	SAMEA6057422	30	52	-22
SAMEA6057422_SAMEA6058607	SAMEA6058607	SAMEA6057422	23	40	-17
SAMEA6057423_SAMEA6057672	SAMEA6057672	SAMEA6057423	3	3	0
SAMEA6057423_SAMEA6057947	SAMEA6057947	SAMEA6057423	2	5	-3
SAMEA6057423_SAMEA6057964	SAMEA6057964	SAMEA6057423	3	4	-1
SAMEA6057423_SAMEA6057974	SAMEA6057974	SAMEA6057423	4	6	-2
SAMEA6057423_SAMEA6058267	SAMEA6058267	SAMEA6057423	3	4	-1
SAMEA6057426_SAMEA6057448	SAMEA6057448	SAMEA6057426	3	5	-2
SAMEA6057426_SAMEA6057490	SAMEA6057490	SAMEA6057426	10	14	-4
SAMEA6057426_SAMEA6057525	SAMEA6057525	SAMEA6057426	6	9	-3
SAMEA6057426_SAMEA6057592	SAMEA6057592	SAMEA6057426	5	9	-4
SAMEA6057426_SAMEA6057901	SAMEA6057901	SAMEA6057426	4	7	-3
SAMEA6057426_SAMEA6057942	SAMEA6057942	SAMEA6057426	5	12	-7
SAMEA6057426_SAMEA6057948	SAMEA6057948	SAMEA6057426	4	5	-1
SAMEA6057426_SAMEA6057949	SAMEA6057949	SAMEA6057426	2	5	-3
SAMEA6057426_SAMEA6058037	SAMEA6058037	SAMEA6057426	4	11	-7
SAMEA6057426_SAMEA6058047	SAMEA6058047	SAMEA6057426	4	9	-5
SAMEA6057426_SAMEA6058059	SAMEA6058059	SAMEA6057426	4	5	-1
SAMEA6057426_SAMEA6058060	SAMEA6058060	SAMEA6057426	2	2	0
SAMEA6057426_SAMEA6058078	SAMEA6058078	SAMEA6057426	8	14	-6
SAMEA6057426_SAMEA6058173	SAMEA6058173	SAMEA6057426	5	9	-4
SAMEA6057426_SAMEA6058234	SAMEA6058234	SAMEA6057426	6	13	-7
SAMEA6057426_SAMEA6058269	SAMEA6058269	SAMEA6057426	3	3	0
SAMEA6057426_SAMEA6058416	SAMEA6058416	SAMEA6057426	3	8	-5
SAMEA6057426_SAMEA6058436	SAMEA6058436	SAMEA6057426	5	11	-6
SAMEA6057426_SAMEA6058451	SAMEA6058451	SAMEA6057426	6	6	0
SAMEA6057426_SAMEA6058457	SAMEA6058457	SAMEA6057426	5	7	-2
SAMEA6057426_SAMEA6058463	SAMEA6058463	SAMEA6057426	31	47	-16
SAMEA6057426_SAMEA6058471	SAMEA6058471	SAMEA6057426	6	11	-5
SAMEA6057426_SAMEA6058513	SAMEA6058513	SAMEA6057426	31	47	-16
SAMEA6057426_SAMEA6058552	SAMEA6058552	SAMEA6057426	34	54	-20
SAMEA6057426_SAMEA6058556	SAMEA6058556	SAMEA6057426	36	59	-23
SAMEA6057426_SAMEA6058557	SAMEA6058557	SAMEA6057426	2	2	0
SAMEA6057426_SAMEA6058574	SAMEA6058574	SAMEA6057426	2	2	0
SAMEA6057426_SAMEA6058590	SAMEA6058590	SAMEA6057426	4	6	-2
SAMEA6057426_SAMEA6058597	SAMEA6058597	SAMEA6057426	6	9	-3
SAMEA6057427_SAMEA6057442	SAMEA6057442	SAMEA6057427	37	65	-28
SAMEA6057427_SAMEA6057461	SAMEA6057461	SAMEA6057427	38	66	-28
SAMEA6057427_SAMEA6057474	SAMEA6057474	SAMEA6057427	41	78	-37
SAMEA6057427_SAMEA6057487	SAMEA6057487	SAMEA6057427	41	76	-35
SAMEA6057427_SAMEA6057491	SAMEA6057491	SAMEA6057427	55	89	-34
SAMEA6057427_SAMEA6057503	SAMEA6057503	SAMEA6057427	57	90	-33
SAMEA6057427_SAMEA6057532	SAMEA6057532	SAMEA6057427	9	13	-4
SAMEA6057427_SAMEA6057600	SAMEA6057600	SAMEA6057427	55	88	-33
SAMEA6057427_SAMEA6057610	SAMEA6057610	SAMEA6057427	37	65	-28
SAMEA6057427_SAMEA6057656	SAMEA6057656	SAMEA6057427	39	68	-29
SAMEA6057427_SAMEA6057730	SAMEA6057730	SAMEA6057427	37	66	-29
SAMEA6057427_SAMEA6057768	SAMEA6057768	SAMEA6057427	56	90	-34
SAMEA6057427_SAMEA6057824	SAMEA6057824	SAMEA6057427	47	84	-37
SAMEA6057427_SAMEA6057833	SAMEA6057833	SAMEA6057427	43	80	-37
SAMEA6057427_SAMEA6057862	SAMEA6057862	SAMEA6057427	48	84	-36
SAMEA6057427_SAMEA6057870	SAMEA6057870	SAMEA6057427	55	88	-33
SAMEA6057427_SAMEA6057888	SAMEA6057888	SAMEA6057427	45	73	-28
SAMEA6057427_SAMEA6057930	SAMEA6057930	SAMEA6057427	53	89	-36
SAMEA6057427_SAMEA6057935	SAMEA6057935	SAMEA6057427	43	76	-33
SAMEA6057427_SAMEA6057937	SAMEA6057937	SAMEA6057427	44	82	-38
SAMEA6057427_SAMEA6057944	SAMEA6057944	SAMEA6057427	45	80	-35
SAMEA6057427_SAMEA6057945	SAMEA6057945	SAMEA6057427	51	85	-34
SAMEA6057427_SAMEA6057954	SAMEA6057954	SAMEA6057427	43	76	-33
SAMEA6057427_SAMEA6057991	SAMEA6057991	SAMEA6057427	39	70	-31
SAMEA6057427_SAMEA6058038	SAMEA6058038	SAMEA6057427	45	82	-37
SAMEA6057427_SAMEA6058049	SAMEA6058049	SAMEA6057427	3	9	-6
SAMEA6057427_SAMEA6058063	SAMEA6058063	SAMEA6057427	43	75	-32
SAMEA6057427_SAMEA6058065	SAMEA6058065	SAMEA6057427	10	14	-4
SAMEA6057427_SAMEA6058079	SAMEA6058079	SAMEA6057427	49	85	-36
SAMEA6057427_SAMEA6058130	SAMEA6058130	SAMEA6057427	42	74	-32
SAMEA6057427_SAMEA6058175	SAMEA6058175	SAMEA6057427	35	63	-28
SAMEA6057427_SAMEA6058183	SAMEA6058183	SAMEA6057427	44	77	-33
SAMEA6057427_SAMEA6058196	SAMEA6058196	SAMEA6057427	45	82	-37
SAMEA6057427_SAMEA6058242	SAMEA6058242	SAMEA6057427	43	74	-31
SAMEA6057427_SAMEA6058286	SAMEA6058286	SAMEA6057427	40	80	-40
SAMEA6057427_SAMEA6058309	SAMEA6058309	SAMEA6057427	45	81	-36
SAMEA6057427_SAMEA6058310	SAMEA6058310	SAMEA6057427	45	80	-35
SAMEA6057427_SAMEA6058319	SAMEA6058319	SAMEA6057427	40	74	-34
SAMEA6057427_SAMEA6058322	SAMEA6058322	SAMEA6057427	44	81	-37
SAMEA6057427_SAMEA6058338	SAMEA6058338	SAMEA6057427	44	81	-37
SAMEA6057427_SAMEA6058340	SAMEA6058340	SAMEA6057427	42	79	-37
SAMEA6057427_SAMEA6058344	SAMEA6058344	SAMEA6057427	35	67	-32
SAMEA6057427_SAMEA6058359	SAMEA6058359	SAMEA6057427	43	76	-33
SAMEA6057427_SAMEA6058370	SAMEA6058370	SAMEA6057427	43	77	-34
SAMEA6057427_SAMEA6058377	SAMEA6058377	SAMEA6057427	43	79	-36
SAMEA6057427_SAMEA6058388	SAMEA6058388	SAMEA6057427	44	76	-32
SAMEA6057427_SAMEA6058393	SAMEA6058393	SAMEA6057427	43	78	-35
SAMEA6057427_SAMEA6058395	SAMEA6058395	SAMEA6057427	47	85	-38
SAMEA6057427_SAMEA6058398	SAMEA6058398	SAMEA6057427	47	85	-38
SAMEA6057427_SAMEA6058401	SAMEA6058401	SAMEA6057427	44	71	-27
SAMEA6057427_SAMEA6058407	SAMEA6058407	SAMEA6057427	44	78	-34
SAMEA6057427_SAMEA6058433	SAMEA6058433	SAMEA6057427	48	88	-40
SAMEA6057427_SAMEA6058438	SAMEA6058438	SAMEA6057427	44	81	-37
SAMEA6057427_SAMEA6058442	SAMEA6058442	SAMEA6057427	45	81	-36
SAMEA6057427_SAMEA6058453	SAMEA6058453	SAMEA6057427	8	12	-4
SAMEA6057427_SAMEA6058472	SAMEA6058472	SAMEA6057427	55	88	-33
SAMEA6057427_SAMEA6058477	SAMEA6058477	SAMEA6057427	39	73	-34
SAMEA6057427_SAMEA6058480	SAMEA6058480	SAMEA6057427	42	76	-34
SAMEA6057427_SAMEA6058494	SAMEA6058494	SAMEA6057427	44	80	-36
SAMEA6057427_SAMEA6058497	SAMEA6058497	SAMEA6057427	43	78	-35
SAMEA6057427_SAMEA6058498	SAMEA6058498	SAMEA6057427	44	80	-36
SAMEA6057427_SAMEA6058508	SAMEA6058508	SAMEA6057427	43	78	-35
SAMEA6057427_SAMEA6058521	SAMEA6058521	SAMEA6057427	56	90	-34
SAMEA6057427_SAMEA6058527	SAMEA6058527	SAMEA6057427	44	76	-32
SAMEA6057427_SAMEA6058530	SAMEA6058530	SAMEA6057427	49	85	-36
SAMEA6057427_SAMEA6058534	SAMEA6058534	SAMEA6057427	46	81	-35
SAMEA6057427_SAMEA6058546	SAMEA6058546	SAMEA6057427	39	72	-33
SAMEA6057427_SAMEA6058550	SAMEA6058550	SAMEA6057427	9	12	-3
SAMEA6057427_SAMEA6058572	SAMEA6058572	SAMEA6057427	55	90	-35
SAMEA6057427_SAMEA6058575	SAMEA6058575	SAMEA6057427	11	15	-4
SAMEA6057427_SAMEA6058584	SAMEA6058584	SAMEA6057427	45	81	-36
SAMEA6057427_SAMEA6058591	SAMEA6058591	SAMEA6057427	44	80	-36
SAMEA6057427_SAMEA6058598	SAMEA6058598	SAMEA6057427	45	82	-37
SAMEA6057427_SAMEA6058607	SAMEA6058607	SAMEA6057427	37	68	-31
SAMEA6057428_SAMEA6057432	SAMEA6057432	SAMEA6057428	20	30	-10
SAMEA6057428_SAMEA6057451	SAMEA6057451	SAMEA6057428	2	1	1
SAMEA6057428_SAMEA6057493	SAMEA6057493	SAMEA6057428	2	3	-1
SAMEA6057428_SAMEA6057495	SAMEA6057495	SAMEA6057428	20	33	-13
SAMEA6057428_SAMEA6057578	SAMEA6057578	SAMEA6057428	14	25	-11
SAMEA6057428_SAMEA6057585	SAMEA6057585	SAMEA6057428	15	24	-9
SAMEA6057428_SAMEA6057588	SAMEA6057588	SAMEA6057428	19	29	-10
SAMEA6057428_SAMEA6057620	SAMEA6057620	SAMEA6057428	4	3	1
SAMEA6057428_SAMEA6057649	SAMEA6057649	SAMEA6057428	19	31	-12
SAMEA6057428_SAMEA6057667	SAMEA6057667	SAMEA6057428	34	45	-11
SAMEA6057428_SAMEA6057714	SAMEA6057714	SAMEA6057428	17	36	-19
SAMEA6057428_SAMEA6057747	SAMEA6057747	SAMEA6057428	2	2	0
SAMEA6057428_SAMEA6057825	SAMEA6057825	SAMEA6057428	4	4	0
SAMEA6057428_SAMEA6057841	SAMEA6057841	SAMEA6057428	18	36	-18
SAMEA6057428_SAMEA6057855	SAMEA6057855	SAMEA6057428	4	5	-1
SAMEA6057428_SAMEA6057900	SAMEA6057900	SAMEA6057428	23	35	-12
SAMEA6057428_SAMEA6057910	SAMEA6057910	SAMEA6057428	2	2	0
SAMEA6057428_SAMEA6057955	SAMEA6057955	SAMEA6057428	14	25	-11
SAMEA6057428_SAMEA6057990	SAMEA6057990	SAMEA6057428	1	1	0
SAMEA6057428_SAMEA6057995	SAMEA6057995	SAMEA6057428	15	21	-6
SAMEA6057428_SAMEA6057996	SAMEA6057996	SAMEA6057428	3	2	1
SAMEA6057428_SAMEA6058001	SAMEA6058001	SAMEA6057428	14	22	-8
SAMEA6057428_SAMEA6058032	SAMEA6058032	SAMEA6057428	14	23	-9
SAMEA6057428_SAMEA6058088	SAMEA6058088	SAMEA6057428	20	33	-13
SAMEA6057428_SAMEA6058091	SAMEA6058091	SAMEA6057428	17	33	-16
SAMEA6057428_SAMEA6058096	SAMEA6058096	SAMEA6057428	24	37	-13
SAMEA6057428_SAMEA6058108	SAMEA6058108	SAMEA6057428	31	41	-10
SAMEA6057428_SAMEA6058133	SAMEA6058133	SAMEA6057428	3	4	-1
SAMEA6057428_SAMEA6058143	SAMEA6058143	SAMEA6057428	16	29	-13
SAMEA6057428_SAMEA6058172	SAMEA6058172	SAMEA6057428	17	34	-17
SAMEA6057428_SAMEA6058177	SAMEA6058177	SAMEA6057428	1	3	-2
SAMEA6057428_SAMEA6058182	SAMEA6058182	SAMEA6057428	18	33	-15
SAMEA6057428_SAMEA6058187	SAMEA6058187	SAMEA6057428	1	3	-2
SAMEA6057428_SAMEA6058220	SAMEA6058220	SAMEA6057428	1	3	-2
SAMEA6057428_SAMEA6058226	SAMEA6058226	SAMEA6057428	18	29	-11
SAMEA6057428_SAMEA6058227	SAMEA6058227	SAMEA6057428	16	25	-9
SAMEA6057428_SAMEA6058236	SAMEA6058236	SAMEA6057428	18	28	-10
SAMEA6057428_SAMEA6058244	SAMEA6058244	SAMEA6057428	11	15	-4
SAMEA6057428_SAMEA6058246	SAMEA6058246	SAMEA6057428	1	2	-1
SAMEA6057428_SAMEA6058252	SAMEA6058252	SAMEA6057428	5	5	0
SAMEA6057428_SAMEA6058259	SAMEA6058259	SAMEA6057428	17	26	-9
SAMEA6057428_SAMEA6058292	SAMEA6058292	SAMEA6057428	33	48	-15
SAMEA6057428_SAMEA6058313	SAMEA6058313	SAMEA6057428	19	36	-17
SAMEA6057428_SAMEA6058333	SAMEA6058333	SAMEA6057428	14	22	-8
SAMEA6057428_SAMEA6058358	SAMEA6058358	SAMEA6057428	16	25	-9
SAMEA6057428_SAMEA6058366	SAMEA6058366	SAMEA6057428	1	3	-2
SAMEA6057428_SAMEA6058367	SAMEA6058367	SAMEA6057428	19	33	-14
SAMEA6057428_SAMEA6058380	SAMEA6058380	SAMEA6057428	6	7	-1
SAMEA6057428_SAMEA6058381	SAMEA6058381	SAMEA6057428	18	27	-9
SAMEA6057428_SAMEA6058405	SAMEA6058405	SAMEA6057428	2	2	0
SAMEA6057428_SAMEA6058408	SAMEA6058408	SAMEA6057428	2	2	0
SAMEA6057428_SAMEA6058421	SAMEA6058421	SAMEA6057428	12	26	-14
SAMEA6057428_SAMEA6058423	SAMEA6058423	SAMEA6057428	1	1	0
SAMEA6057428_SAMEA6058483	SAMEA6058483	SAMEA6057428	2	2	0
SAMEA6057428_SAMEA6058487	SAMEA6058487	SAMEA6057428	17	25	-8
SAMEA6057428_SAMEA6058505	SAMEA6058505	SAMEA6057428	17	30	-13
SAMEA6057428_SAMEA6058520	SAMEA6058520	SAMEA6057428	13	27	-14
SAMEA6057428_SAMEA6058537	SAMEA6058537	SAMEA6057428	17	32	-15
SAMEA6057428_SAMEA6058541	SAMEA6058541	SAMEA6057428	3	3	0
SAMEA6057428_SAMEA6058548	SAMEA6058548	SAMEA6057428	22	36	-14
SAMEA6057428_SAMEA6058563	SAMEA6058563	SAMEA6057428	21	36	-15
SAMEA6057428_SAMEA6058567	SAMEA6058567	SAMEA6057428	3	2	1
SAMEA6057428_SAMEA6058577	SAMEA6058577	SAMEA6057428	28	45	-17
SAMEA6057428_SAMEA6058610	SAMEA6058610	SAMEA6057428	2	1	1
SAMEA6057428_SAMEA6058623	SAMEA6058623	SAMEA6057428	16	29	-13
SAMEA6057432_SAMEA6057451	SAMEA6057451	SAMEA6057432	20	29	-9
SAMEA6057432_SAMEA6057493	SAMEA6057493	SAMEA6057432	20	31	-11
SAMEA6057432_SAMEA6057495	SAMEA6057495	SAMEA6057432	10	19	-9
SAMEA6057432_SAMEA6057578	SAMEA6057578	SAMEA6057432	24	41	-17
SAMEA6057432_SAMEA6057585	SAMEA6057585	SAMEA6057432	17	24	-7
SAMEA6057432_SAMEA6057588	SAMEA6057588	SAMEA6057432	21	29	-8
SAMEA6057432_SAMEA6057620	SAMEA6057620	SAMEA6057432	20	31	-11
SAMEA6057432_SAMEA6057649	SAMEA6057649	SAMEA6057432	21	31	-10
SAMEA6057432_SAMEA6057667	SAMEA6057667	SAMEA6057432	29	39	-10
SAMEA6057432_SAMEA6057714	SAMEA6057714	SAMEA6057432	19	36	-17
SAMEA6057432_SAMEA6057747	SAMEA6057747	SAMEA6057432	20	30	-10
SAMEA6057432_SAMEA6057825	SAMEA6057825	SAMEA6057432	20	32	-12
SAMEA6057432_SAMEA6057841	SAMEA6057841	SAMEA6057432	20	36	-16
SAMEA6057432_SAMEA6057855	SAMEA6057855	SAMEA6057432	20	33	-13
SAMEA6057432_SAMEA6057900	SAMEA6057900	SAMEA6057432	25	35	-10
SAMEA6057432_SAMEA6057910	SAMEA6057910	SAMEA6057432	20	30	-10
SAMEA6057432_SAMEA6057955	SAMEA6057955	SAMEA6057432	16	25	-9
SAMEA6057432_SAMEA6057990	SAMEA6057990	SAMEA6057432	19	29	-10
SAMEA6057432_SAMEA6057995	SAMEA6057995	SAMEA6057432	17	21	-4
SAMEA6057432_SAMEA6057996	SAMEA6057996	SAMEA6057432	19	30	-11
SAMEA6057432_SAMEA6058001	SAMEA6058001	SAMEA6057432	16	22	-6
SAMEA6057432_SAMEA6058032	SAMEA6058032	SAMEA6057432	16	23	-7
SAMEA6057432_SAMEA6058088	SAMEA6058088	SAMEA6057432	21	33	-12
SAMEA6057432_SAMEA6058091	SAMEA6058091	SAMEA6057432	19	33	-14
SAMEA6057432_SAMEA6058096	SAMEA6058096	SAMEA6057432	26	37	-11
SAMEA6057432_SAMEA6058108	SAMEA6058108	SAMEA6057432	32	41	-9
SAMEA6057432_SAMEA6058133	SAMEA6058133	SAMEA6057432	19	32	-13
SAMEA6057432_SAMEA6058143	SAMEA6058143	SAMEA6057432	24	37	-13
SAMEA6057432_SAMEA6058172	SAMEA6058172	SAMEA6057432	19	34	-15
SAMEA6057432_SAMEA6058177	SAMEA6058177	SAMEA6057432	19	31	-12
SAMEA6057432_SAMEA6058182	SAMEA6058182	SAMEA6057432	20	33	-13
SAMEA6057432_SAMEA6058187	SAMEA6058187	SAMEA6057432	19	31	-12
SAMEA6057432_SAMEA6058220	SAMEA6058220	SAMEA6057432	19	31	-12
SAMEA6057432_SAMEA6058226	SAMEA6058226	SAMEA6057432	20	29	-9
SAMEA6057432_SAMEA6058227	SAMEA6058227	SAMEA6057432	26	47	-21
SAMEA6057432_SAMEA6058236	SAMEA6058236	SAMEA6057432	20	28	-8
SAMEA6057432_SAMEA6058244	SAMEA6058244	SAMEA6057432	21	31	-10
SAMEA6057432_SAMEA6058246	SAMEA6058246	SAMEA6057432	19	30	-11
SAMEA6057432_SAMEA6058252	SAMEA6058252	SAMEA6057432	21	33	-12
SAMEA6057432_SAMEA6058259	SAMEA6058259	SAMEA6057432	19	26	-7
SAMEA6057432_SAMEA6058292	SAMEA6058292	SAMEA6057432	35	48	-13
SAMEA6057432_SAMEA6058313	SAMEA6058313	SAMEA6057432	21	36	-15
SAMEA6057432_SAMEA6058333	SAMEA6058333	SAMEA6057432	16	22	-6
SAMEA6057432_SAMEA6058358	SAMEA6058358	SAMEA6057432	18	25	-7
SAMEA6057432_SAMEA6058366	SAMEA6058366	SAMEA6057432	19	31	-12
SAMEA6057432_SAMEA6058367	SAMEA6058367	SAMEA6057432	26	41	-15
SAMEA6057432_SAMEA6058380	SAMEA6058380	SAMEA6057432	22	35	-13
SAMEA6057432_SAMEA6058381	SAMEA6058381	SAMEA6057432	20	27	-7
SAMEA6057432_SAMEA6058405	SAMEA6058405	SAMEA6057432	20	30	-10
SAMEA6057432_SAMEA6058408	SAMEA6058408	SAMEA6057432	20	30	-10
SAMEA6057432_SAMEA6058421	SAMEA6058421	SAMEA6057432	20	34	-14
SAMEA6057432_SAMEA6058423	SAMEA6058423	SAMEA6057432	19	29	-10
SAMEA6057432_SAMEA6058483	SAMEA6058483	SAMEA6057432	20	30	-10
SAMEA6057432_SAMEA6058487	SAMEA6058487	SAMEA6057432	26	41	-15
SAMEA6057432_SAMEA6058505	SAMEA6058505	SAMEA6057432	19	30	-11
SAMEA6057432_SAMEA6058520	SAMEA6058520	SAMEA6057432	21	35	-14
SAMEA6057432_SAMEA6058537	SAMEA6058537	SAMEA6057432	26	48	-22
SAMEA6057432_SAMEA6058541	SAMEA6058541	SAMEA6057432	19	31	-12
SAMEA6057432_SAMEA6058548	SAMEA6058548	SAMEA6057432	29	44	-15
SAMEA6057432_SAMEA6058563	SAMEA6058563	SAMEA6057432	23	36	-13
SAMEA6057432_SAMEA6058567	SAMEA6058567	SAMEA6057432	19	30	-11
SAMEA6057432_SAMEA6058577	SAMEA6058577	SAMEA6057432	30	45	-15
SAMEA6057432_SAMEA6058610	SAMEA6058610	SAMEA6057432	20	29	-9
SAMEA6057432_SAMEA6058623	SAMEA6058623	SAMEA6057432	18	29	-11
SAMEA6057433_SAMEA6057611	SAMEA6057611	SAMEA6057433	20	26	-6
SAMEA6057433_SAMEA6057751	SAMEA6057751	SAMEA6057433	29	61	-32
SAMEA6057433_SAMEA6057914	SAMEA6057914	SAMEA6057433	24	34	-10
SAMEA6057433_SAMEA6057983	SAMEA6057983	SAMEA6057433	16	21	-5
SAMEA6057433_SAMEA6058238	SAMEA6058238	SAMEA6057433	29	58	-29
SAMEA6057433_SAMEA6058254	SAMEA6058254	SAMEA6057433	15	25	-10
SAMEA6057433_SAMEA6058369	SAMEA6058369	SAMEA6057433	28	53	-25
SAMEA6057433_SAMEA6058592	SAMEA6058592	SAMEA6057433	35	45	-10
SAMEA6057435_SAMEA6057439	SAMEA6057439	SAMEA6057435	24	57	-33
SAMEA6057435_SAMEA6057450	SAMEA6057450	SAMEA6057435	31	58	-27
SAMEA6057435_SAMEA6057549	SAMEA6057549	SAMEA6057435	30	61	-31
SAMEA6057435_SAMEA6057564	SAMEA6057564	SAMEA6057435	26	57	-31
SAMEA6057435_SAMEA6057589	SAMEA6057589	SAMEA6057435	19	35	-16
SAMEA6057435_SAMEA6057614	SAMEA6057614	SAMEA6057435	26	54	-28
SAMEA6057435_SAMEA6057637	SAMEA6057637	SAMEA6057435	1	2	-1
SAMEA6057435_SAMEA6057699	SAMEA6057699	SAMEA6057435	23	56	-33
SAMEA6057435_SAMEA6057713	SAMEA6057713	SAMEA6057435	28	55	-27
SAMEA6057435_SAMEA6057745	SAMEA6057745	SAMEA6057435	18	43	-25
SAMEA6057435_SAMEA6057759	SAMEA6057759	SAMEA6057435	8	21	-13
SAMEA6057435_SAMEA6057792	SAMEA6057792	SAMEA6057435	30	54	-24
SAMEA6057435_SAMEA6057810	SAMEA6057810	SAMEA6057435	28	57	-29
SAMEA6057435_SAMEA6057868	SAMEA6057868	SAMEA6057435	26	61	-35
SAMEA6057435_SAMEA6057923	SAMEA6057923	SAMEA6057435	26	66	-40
SAMEA6057435_SAMEA6057986	SAMEA6057986	SAMEA6057435	29	54	-25
SAMEA6057435_SAMEA6057989	SAMEA6057989	SAMEA6057435	26	57	-31
SAMEA6057435_SAMEA6058056	SAMEA6058056	SAMEA6057435	30	64	-34
SAMEA6057435_SAMEA6058057	SAMEA6058057	SAMEA6057435	27	63	-36
SAMEA6057435_SAMEA6058062	SAMEA6058062	SAMEA6057435	4	17	-13
SAMEA6057435_SAMEA6058156	SAMEA6058156	SAMEA6057435	29	61	-32
SAMEA6057435_SAMEA6058273	SAMEA6058273	SAMEA6057435	32	60	-28
SAMEA6057435_SAMEA6058296	SAMEA6058296	SAMEA6057435	31	61	-30
SAMEA6057435_SAMEA6058447	SAMEA6058447	SAMEA6057435	25	60	-35
SAMEA6057435_SAMEA6058452	SAMEA6058452	SAMEA6057435	24	59	-35
SAMEA6057435_SAMEA6058478	SAMEA6058478	SAMEA6057435	26	54	-28
SAMEA6057436_SAMEA6057516	SAMEA6057516	SAMEA6057436	6	8	-2
SAMEA6057436_SAMEA6057557	SAMEA6057557	SAMEA6057436	5	8	-3
SAMEA6057436_SAMEA6058029	SAMEA6058029	SAMEA6057436	7	10	-3
SAMEA6057436_SAMEA6058036	SAMEA6058036	SAMEA6057436	6	13	-7
SAMEA6057436_SAMEA6058276	SAMEA6058276	SAMEA6057436	6	9	-3
SAMEA6057436_SAMEA6058285	SAMEA6058285	SAMEA6057436	6	9	-3
SAMEA6057436_SAMEA6058426	SAMEA6058426	SAMEA6057436	6	9	-3
SAMEA6057436_SAMEA6058485	SAMEA6058485	SAMEA6057436	7	11	-4
SAMEA6057437_SAMEA6057598	SAMEA6057598	SAMEA6057437	34	60	-26
SAMEA6057437_SAMEA6057628	SAMEA6057628	SAMEA6057437	15	24	-9
SAMEA6057437_SAMEA6057956	SAMEA6057956	SAMEA6057437	30	49	-19
SAMEA6057437_SAMEA6057957	SAMEA6057957	SAMEA6057437	24	41	-17
SAMEA6057437_SAMEA6058010	SAMEA6058010	SAMEA6057437	32	54	-22
SAMEA6057437_SAMEA6058064	SAMEA6058064	SAMEA6057437	25	52	-27
SAMEA6057437_SAMEA6058257	SAMEA6058257	SAMEA6057437	33	56	-23
SAMEA6057437_SAMEA6058314	SAMEA6058314	SAMEA6057437	25	58	-33
SAMEA6057437_SAMEA6058540	SAMEA6058540	SAMEA6057437	38	51	-13
SAMEA6057438_SAMEA6057508	SAMEA6057508	SAMEA6057438	2	3	-1
SAMEA6057438_SAMEA6058069	SAMEA6058069	SAMEA6057438	2	12	-10
SAMEA6057438_SAMEA6058603	SAMEA6058603	SAMEA6057438	1	1	0
SAMEA6057439_SAMEA6057450	SAMEA6057450	SAMEA6057439	11	21	-10
SAMEA6057439_SAMEA6057549	SAMEA6057549	SAMEA6057439	8	16	-8
SAMEA6057439_SAMEA6057564	SAMEA6057564	SAMEA6057439	28	60	-32
SAMEA6057439_SAMEA6057589	SAMEA6057589	SAMEA6057439	21	38	-17
SAMEA6057439_SAMEA6057614	SAMEA6057614	SAMEA6057439	4	11	-7
SAMEA6057439_SAMEA6057637	SAMEA6057637	SAMEA6057439	25	57	-32
SAMEA6057439_SAMEA6057699	SAMEA6057699	SAMEA6057439	25	59	-34
SAMEA6057439_SAMEA6057713	SAMEA6057713	SAMEA6057439	10	20	-10
SAMEA6057439_SAMEA6057745	SAMEA6057745	SAMEA6057439	20	46	-26
SAMEA6057439_SAMEA6057759	SAMEA6057759	SAMEA6057439	20	44	-24
SAMEA6057439_SAMEA6057792	SAMEA6057792	SAMEA6057439	32	57	-25
SAMEA6057439_SAMEA6057810	SAMEA6057810	SAMEA6057439	10	22	-12
SAMEA6057439_SAMEA6057868	SAMEA6057868	SAMEA6057439	28	64	-36
SAMEA6057439_SAMEA6057923	SAMEA6057923	SAMEA6057439	28	69	-41
SAMEA6057439_SAMEA6057986	SAMEA6057986	SAMEA6057439	9	17	-8
SAMEA6057439_SAMEA6057989	SAMEA6057989	SAMEA6057439	2	2	0
SAMEA6057439_SAMEA6058056	SAMEA6058056	SAMEA6057439	32	67	-35
SAMEA6057439_SAMEA6058057	SAMEA6058057	SAMEA6057439	27	62	-35
SAMEA6057439_SAMEA6058062	SAMEA6058062	SAMEA6057439	26	60	-34
SAMEA6057439_SAMEA6058156	SAMEA6058156	SAMEA6057439	10	24	-14
SAMEA6057439_SAMEA6058273	SAMEA6058273	SAMEA6057439	12	23	-11
SAMEA6057439_SAMEA6058296	SAMEA6058296	SAMEA6057439	13	26	-13
SAMEA6057439_SAMEA6058447	SAMEA6058447	SAMEA6057439	27	63	-36
SAMEA6057439_SAMEA6058452	SAMEA6058452	SAMEA6057439	26	62	-36
SAMEA6057439_SAMEA6058478	SAMEA6058478	SAMEA6057439	4	11	-7
SAMEA6057440_SAMEA6057441	SAMEA6057441	SAMEA6057440	24	46	-22
SAMEA6057440_SAMEA6057463	SAMEA6057463	SAMEA6057440	7	0	7
SAMEA6057440_SAMEA6057464	SAMEA6057464	SAMEA6057440	5	1	4
SAMEA6057440_SAMEA6057625	SAMEA6057625	SAMEA6057440	19	36	-17
SAMEA6057440_SAMEA6057647	SAMEA6057647	SAMEA6057440	25	39	-14
SAMEA6057440_SAMEA6057665	SAMEA6057665	SAMEA6057440	24	42	-18
SAMEA6057440_SAMEA6057674	SAMEA6057674	SAMEA6057440	23	41	-18
SAMEA6057440_SAMEA6057733	SAMEA6057733	SAMEA6057440	23	40	-17
SAMEA6057440_SAMEA6057800	SAMEA6057800	SAMEA6057440	23	42	-19
SAMEA6057440_SAMEA6057878	SAMEA6057878	SAMEA6057440	23	40	-17
SAMEA6057440_SAMEA6057887	SAMEA6057887	SAMEA6057440	22	43	-21
SAMEA6057440_SAMEA6057941	SAMEA6057941	SAMEA6057440	16	27	-11
SAMEA6057440_SAMEA6058018	SAMEA6058018	SAMEA6057440	10	21	-11
SAMEA6057440_SAMEA6058042	SAMEA6058042	SAMEA6057440	24	39	-15
SAMEA6057440_SAMEA6058070	SAMEA6058070	SAMEA6057440	24	44	-20
SAMEA6057440_SAMEA6058083	SAMEA6058083	SAMEA6057440	22	43	-21
SAMEA6057440_SAMEA6058098	SAMEA6058098	SAMEA6057440	26	56	-30
SAMEA6057440_SAMEA6058142	SAMEA6058142	SAMEA6057440	22	43	-21
SAMEA6057440_SAMEA6058260	SAMEA6058260	SAMEA6057440	22	44	-22
SAMEA6057440_SAMEA6058274	SAMEA6058274	SAMEA6057440	24	46	-22
SAMEA6057440_SAMEA6058283	SAMEA6058283	SAMEA6057440	23	44	-21
SAMEA6057440_SAMEA6058311	SAMEA6058311	SAMEA6057440	22	43	-21
SAMEA6057440_SAMEA6058323	SAMEA6058323	SAMEA6057440	23	44	-21
SAMEA6057440_SAMEA6058445	SAMEA6058445	SAMEA6057440	22	43	-21
SAMEA6057440_SAMEA6058448	SAMEA6058448	SAMEA6057440	22	43	-21
SAMEA6057440_SAMEA6058495	SAMEA6058495	SAMEA6057440	18	28	-10
SAMEA6057440_SAMEA6058500	SAMEA6058500	SAMEA6057440	22	43	-21
SAMEA6057440_SAMEA6058558	SAMEA6058558	SAMEA6057440	22	43	-21
SAMEA6057440_SAMEA6058609	SAMEA6058609	SAMEA6057440	22	43	-21
SAMEA6057441_SAMEA6057463	SAMEA6057463	SAMEA6057441	25	46	-21
SAMEA6057441_SAMEA6057464	SAMEA6057464	SAMEA6057441	24	47	-23
SAMEA6057441_SAMEA6057625	SAMEA6057625	SAMEA6057441	29	60	-31
SAMEA6057441_SAMEA6057647	SAMEA6057647	SAMEA6057441	36	63	-27
SAMEA6057441_SAMEA6057665	SAMEA6057665	SAMEA6057441	34	66	-32
SAMEA6057441_SAMEA6057674	SAMEA6057674	SAMEA6057441	33	65	-32
SAMEA6057441_SAMEA6057733	SAMEA6057733	SAMEA6057441	33	64	-31
SAMEA6057441_SAMEA6057800	SAMEA6057800	SAMEA6057441	33	66	-33
SAMEA6057441_SAMEA6057878	SAMEA6057878	SAMEA6057441	33	64	-31
SAMEA6057441_SAMEA6057887	SAMEA6057887	SAMEA6057441	2	3	-1
SAMEA6057441_SAMEA6057941	SAMEA6057941	SAMEA6057441	26	51	-25
SAMEA6057441_SAMEA6058018	SAMEA6058018	SAMEA6057441	21	49	-28
SAMEA6057441_SAMEA6058042	SAMEA6058042	SAMEA6057441	34	63	-29
SAMEA6057441_SAMEA6058070	SAMEA6058070	SAMEA6057441	35	68	-33
SAMEA6057441_SAMEA6058083	SAMEA6058083	SAMEA6057441	2	3	-1
SAMEA6057441_SAMEA6058098	SAMEA6058098	SAMEA6057441	22	50	-28
SAMEA6057441_SAMEA6058142	SAMEA6058142	SAMEA6057441	2	3	-1
SAMEA6057441_SAMEA6058260	SAMEA6058260	SAMEA6057441	2	4	-2
SAMEA6057441_SAMEA6058274	SAMEA6058274	SAMEA6057441	4	6	-2
SAMEA6057441_SAMEA6058283	SAMEA6058283	SAMEA6057441	3	4	-1
SAMEA6057441_SAMEA6058311	SAMEA6058311	SAMEA6057441	2	3	-1
SAMEA6057441_SAMEA6058323	SAMEA6058323	SAMEA6057441	3	4	-1
SAMEA6057441_SAMEA6058445	SAMEA6058445	SAMEA6057441	2	3	-1
SAMEA6057441_SAMEA6058448	SAMEA6058448	SAMEA6057441	2	3	-1
SAMEA6057441_SAMEA6058495	SAMEA6058495	SAMEA6057441	28	52	-24
SAMEA6057441_SAMEA6058500	SAMEA6058500	SAMEA6057441	2	3	-1
SAMEA6057441_SAMEA6058558	SAMEA6058558	SAMEA6057441	2	3	-1
SAMEA6057441_SAMEA6058609	SAMEA6058609	SAMEA6057441	2	3	-1
SAMEA6057442_SAMEA6057461	SAMEA6057461	SAMEA6057442	24	43	-19
SAMEA6057442_SAMEA6057474	SAMEA6057474	SAMEA6057442	25	55	-30
SAMEA6057442_SAMEA6057487	SAMEA6057487	SAMEA6057442	25	53	-28
SAMEA6057442_SAMEA6057491	SAMEA6057491	SAMEA6057442	36	58	-22
SAMEA6057442_SAMEA6057503	SAMEA6057503	SAMEA6057442	38	59	-21
SAMEA6057442_SAMEA6057532	SAMEA6057532	SAMEA6057442	34	60	-26
SAMEA6057442_SAMEA6057600	SAMEA6057600	SAMEA6057442	36	57	-21
SAMEA6057442_SAMEA6057610	SAMEA6057610	SAMEA6057442	23	42	-19
SAMEA6057442_SAMEA6057656	SAMEA6057656	SAMEA6057442	25	45	-20
SAMEA6057442_SAMEA6057730	SAMEA6057730	SAMEA6057442	23	43	-20
SAMEA6057442_SAMEA6057768	SAMEA6057768	SAMEA6057442	37	59	-22
SAMEA6057442_SAMEA6057824	SAMEA6057824	SAMEA6057442	31	61	-30
SAMEA6057442_SAMEA6057833	SAMEA6057833	SAMEA6057442	27	57	-30
SAMEA6057442_SAMEA6057862	SAMEA6057862	SAMEA6057442	32	61	-29
SAMEA6057442_SAMEA6057870	SAMEA6057870	SAMEA6057442	36	57	-21
SAMEA6057442_SAMEA6057888	SAMEA6057888	SAMEA6057442	26	42	-16
SAMEA6057442_SAMEA6057930	SAMEA6057930	SAMEA6057442	37	66	-29
SAMEA6057442_SAMEA6057935	SAMEA6057935	SAMEA6057442	27	53	-26
SAMEA6057442_SAMEA6057937	SAMEA6057937	SAMEA6057442	28	59	-31
SAMEA6057442_SAMEA6057944	SAMEA6057944	SAMEA6057442	29	57	-28
SAMEA6057442_SAMEA6057945	SAMEA6057945	SAMEA6057442	35	62	-27
SAMEA6057442_SAMEA6057954	SAMEA6057954	SAMEA6057442	27	53	-26
SAMEA6057442_SAMEA6057991	SAMEA6057991	SAMEA6057442	22	47	-25
SAMEA6057442_SAMEA6058038	SAMEA6058038	SAMEA6057442	29	59	-30
SAMEA6057442_SAMEA6058049	SAMEA6058049	SAMEA6057442	34	62	-28
SAMEA6057442_SAMEA6058063	SAMEA6058063	SAMEA6057442	26	52	-26
SAMEA6057442_SAMEA6058065	SAMEA6058065	SAMEA6057442	35	61	-26
SAMEA6057442_SAMEA6058079	SAMEA6058079	SAMEA6057442	33	62	-29
SAMEA6057442_SAMEA6058130	SAMEA6058130	SAMEA6057442	26	51	-25
SAMEA6057442_SAMEA6058175	SAMEA6058175	SAMEA6057442	18	40	-22
SAMEA6057442_SAMEA6058183	SAMEA6058183	SAMEA6057442	28	54	-26
SAMEA6057442_SAMEA6058196	SAMEA6058196	SAMEA6057442	29	59	-30
SAMEA6057442_SAMEA6058242	SAMEA6058242	SAMEA6057442	29	51	-22
SAMEA6057442_SAMEA6058286	SAMEA6058286	SAMEA6057442	26	61	-35
SAMEA6057442_SAMEA6058309	SAMEA6058309	SAMEA6057442	29	58	-29
SAMEA6057442_SAMEA6058310	SAMEA6058310	SAMEA6057442	29	57	-28
SAMEA6057442_SAMEA6058319	SAMEA6058319	SAMEA6057442	24	51	-27
SAMEA6057442_SAMEA6058322	SAMEA6058322	SAMEA6057442	27	58	-31
SAMEA6057442_SAMEA6058338	SAMEA6058338	SAMEA6057442	28	58	-30
SAMEA6057442_SAMEA6058340	SAMEA6058340	SAMEA6057442	26	56	-30
SAMEA6057442_SAMEA6058344	SAMEA6058344	SAMEA6057442	21	44	-23
SAMEA6057442_SAMEA6058359	SAMEA6058359	SAMEA6057442	27	53	-26
SAMEA6057442_SAMEA6058370	SAMEA6058370	SAMEA6057442	27	54	-27
SAMEA6057442_SAMEA6058377	SAMEA6058377	SAMEA6057442	27	56	-29
SAMEA6057442_SAMEA6058388	SAMEA6058388	SAMEA6057442	28	53	-25
SAMEA6057442_SAMEA6058393	SAMEA6058393	SAMEA6057442	27	55	-28
SAMEA6057442_SAMEA6058395	SAMEA6058395	SAMEA6057442	31	62	-31
SAMEA6057442_SAMEA6058398	SAMEA6058398	SAMEA6057442	31	62	-31
SAMEA6057442_SAMEA6058401	SAMEA6058401	SAMEA6057442	25	40	-15
SAMEA6057442_SAMEA6058407	SAMEA6058407	SAMEA6057442	28	55	-27
SAMEA6057442_SAMEA6058433	SAMEA6058433	SAMEA6057442	32	65	-33
SAMEA6057442_SAMEA6058438	SAMEA6058438	SAMEA6057442	28	58	-30
SAMEA6057442_SAMEA6058442	SAMEA6058442	SAMEA6057442	29	58	-29
SAMEA6057442_SAMEA6058453	SAMEA6058453	SAMEA6057442	33	59	-26
SAMEA6057442_SAMEA6058472	SAMEA6058472	SAMEA6057442	36	57	-21
SAMEA6057442_SAMEA6058477	SAMEA6058477	SAMEA6057442	23	50	-27
SAMEA6057442_SAMEA6058480	SAMEA6058480	SAMEA6057442	26	53	-27
SAMEA6057442_SAMEA6058494	SAMEA6058494	SAMEA6057442	28	57	-29
SAMEA6057442_SAMEA6058497	SAMEA6058497	SAMEA6057442	27	55	-28
SAMEA6057442_SAMEA6058498	SAMEA6058498	SAMEA6057442	28	57	-29
SAMEA6057442_SAMEA6058508	SAMEA6058508	SAMEA6057442	27	55	-28
SAMEA6057442_SAMEA6058521	SAMEA6058521	SAMEA6057442	37	59	-22
SAMEA6057442_SAMEA6058527	SAMEA6058527	SAMEA6057442	26	45	-19
SAMEA6057442_SAMEA6058530	SAMEA6058530	SAMEA6057442	33	62	-29
SAMEA6057442_SAMEA6058534	SAMEA6058534	SAMEA6057442	30	58	-28
SAMEA6057442_SAMEA6058546	SAMEA6058546	SAMEA6057442	23	49	-26
SAMEA6057442_SAMEA6058550	SAMEA6058550	SAMEA6057442	34	59	-25
SAMEA6057442_SAMEA6058572	SAMEA6058572	SAMEA6057442	36	59	-23
SAMEA6057442_SAMEA6058575	SAMEA6058575	SAMEA6057442	35	62	-27
SAMEA6057442_SAMEA6058584	SAMEA6058584	SAMEA6057442	29	58	-29
SAMEA6057442_SAMEA6058591	SAMEA6058591	SAMEA6057442	28	57	-29
SAMEA6057442_SAMEA6058598	SAMEA6058598	SAMEA6057442	29	59	-30
SAMEA6057442_SAMEA6058607	SAMEA6058607	SAMEA6057442	21	45	-24
SAMEA6057444_SAMEA6057466	SAMEA6057466	SAMEA6057444	5	2	3
SAMEA6057444_SAMEA6057471	SAMEA6057471	SAMEA6057444	2	2	0
SAMEA6057444_SAMEA6057478	SAMEA6057478	SAMEA6057444	2	2	0
SAMEA6057444_SAMEA6057543	SAMEA6057543	SAMEA6057444	3	4	-1
SAMEA6057444_SAMEA6057580	SAMEA6057580	SAMEA6057444	4	1	3
SAMEA6057444_SAMEA6057599	SAMEA6057599	SAMEA6057444	4	2	2
SAMEA6057444_SAMEA6057618	SAMEA6057618	SAMEA6057444	3	1	2
SAMEA6057444_SAMEA6057639	SAMEA6057639	SAMEA6057444	2	2	0
SAMEA6057444_SAMEA6057643	SAMEA6057643	SAMEA6057444	4	2	2
SAMEA6057444_SAMEA6057659	SAMEA6057659	SAMEA6057444	1	1	0
SAMEA6057444_SAMEA6057670	SAMEA6057670	SAMEA6057444	3	1	2
SAMEA6057444_SAMEA6057677	SAMEA6057677	SAMEA6057444	3	3	0
SAMEA6057444_SAMEA6057716	SAMEA6057716	SAMEA6057444	2	1	1
SAMEA6057444_SAMEA6057799	SAMEA6057799	SAMEA6057444	3	3	0
SAMEA6057444_SAMEA6057826	SAMEA6057826	SAMEA6057444	3	2	1
SAMEA6057444_SAMEA6057905	SAMEA6057905	SAMEA6057444	2	2	0
SAMEA6057444_SAMEA6057906	SAMEA6057906	SAMEA6057444	2	1	1
SAMEA6057444_SAMEA6057911	SAMEA6057911	SAMEA6057444	4	2	2
SAMEA6057444_SAMEA6057920	SAMEA6057920	SAMEA6057444	1	1	0
SAMEA6057444_SAMEA6057925	SAMEA6057925	SAMEA6057444	6	4	2
SAMEA6057444_SAMEA6057936	SAMEA6057936	SAMEA6057444	4	4	0
SAMEA6057444_SAMEA6057940	SAMEA6057940	SAMEA6057444	4	6	-2
SAMEA6057444_SAMEA6057952	SAMEA6057952	SAMEA6057444	2	1	1
SAMEA6057444_SAMEA6058008	SAMEA6058008	SAMEA6057444	8	1	7
SAMEA6057444_SAMEA6058023	SAMEA6058023	SAMEA6057444	2	2	0
SAMEA6057444_SAMEA6058048	SAMEA6058048	SAMEA6057444	3	1	2
SAMEA6057444_SAMEA6058074	SAMEA6058074	SAMEA6057444	2	4	-2
SAMEA6057444_SAMEA6058106	SAMEA6058106	SAMEA6057444	2	2	0
SAMEA6057444_SAMEA6058180	SAMEA6058180	SAMEA6057444	1	1	0
SAMEA6057444_SAMEA6058200	SAMEA6058200	SAMEA6057444	13	14	-1
SAMEA6057444_SAMEA6058221	SAMEA6058221	SAMEA6057444	1	1	0
SAMEA6057444_SAMEA6058229	SAMEA6058229	SAMEA6057444	1	1	0
SAMEA6057444_SAMEA6058261	SAMEA6058261	SAMEA6057444	2	4	-2
SAMEA6057444_SAMEA6058301	SAMEA6058301	SAMEA6057444	1	1	0
SAMEA6057444_SAMEA6058428	SAMEA6058428	SAMEA6057444	1	3	-2
SAMEA6057444_SAMEA6058439	SAMEA6058439	SAMEA6057444	6	3	3
SAMEA6057444_SAMEA6058482	SAMEA6058482	SAMEA6057444	2	1	1
SAMEA6057444_SAMEA6058492	SAMEA6058492	SAMEA6057444	3	1	2
SAMEA6057444_SAMEA6058518	SAMEA6058518	SAMEA6057444	2	2	0
SAMEA6057444_SAMEA6058526	SAMEA6058526	SAMEA6057444	2	2	0
SAMEA6057444_SAMEA6058533	SAMEA6058533	SAMEA6057444	1	1	0
SAMEA6057444_SAMEA6058536	SAMEA6058536	SAMEA6057444	3	3	0
SAMEA6057444_SAMEA6058588	SAMEA6058588	SAMEA6057444	2	2	0
SAMEA6057444_SAMEA6058601	SAMEA6058601	SAMEA6057444	1	2	-1
SAMEA6057444_SAMEA6058605	SAMEA6058605	SAMEA6057444	1	2	-1
SAMEA6057444_SAMEA6058614	SAMEA6058614	SAMEA6057444	2	3	-1
SAMEA6057444_SAMEA6058617	SAMEA6058617	SAMEA6057444	2	4	-2
SAMEA6057444_SAMEA6058622	SAMEA6058622	SAMEA6057444	4	2	2
SAMEA6057445_SAMEA6057544	SAMEA6057544	SAMEA6057445	13	17	-4
SAMEA6057445_SAMEA6057633	SAMEA6057633	SAMEA6057445	16	18	-2
SAMEA6057445_SAMEA6057761	SAMEA6057761	SAMEA6057445	11	20	-9
SAMEA6057445_SAMEA6058055	SAMEA6058055	SAMEA6057445	15	20	-5
SAMEA6057445_SAMEA6058422	SAMEA6058422	SAMEA6057445	11	19	-8
SAMEA6057445_SAMEA6058551	SAMEA6058551	SAMEA6057445	12	18	-6
SAMEA6057445_SAMEA6058559	SAMEA6058559	SAMEA6057445	2	1	1
SAMEA6057445_SAMEA6058596	SAMEA6058596	SAMEA6057445	11	18	-7
SAMEA6057445_SAMEA6058604	SAMEA6058604	SAMEA6057445	15	21	-6
SAMEA6057446_SAMEA6058514	SAMEA6058514	SAMEA6057446	12	20	-8
SAMEA6057446_SAMEA6058613	SAMEA6058613	SAMEA6057446	7	7	0
SAMEA6057447_SAMEA6057541	SAMEA6057541	SAMEA6057447	6	11	-5
SAMEA6057448_SAMEA6057490	SAMEA6057490	SAMEA6057448	9	11	-2
SAMEA6057448_SAMEA6057525	SAMEA6057525	SAMEA6057448	5	6	-1
SAMEA6057448_SAMEA6057592	SAMEA6057592	SAMEA6057448	4	6	-2
SAMEA6057448_SAMEA6057901	SAMEA6057901	SAMEA6057448	3	6	-3
SAMEA6057448_SAMEA6057942	SAMEA6057942	SAMEA6057448	4	11	-7
SAMEA6057448_SAMEA6057948	SAMEA6057948	SAMEA6057448	3	4	-1
SAMEA6057448_SAMEA6057949	SAMEA6057949	SAMEA6057448	1	2	-1
SAMEA6057448_SAMEA6058037	SAMEA6058037	SAMEA6057448	3	10	-7
SAMEA6057448_SAMEA6058047	SAMEA6058047	SAMEA6057448	3	8	-5
SAMEA6057448_SAMEA6058059	SAMEA6058059	SAMEA6057448	3	4	-1
SAMEA6057448_SAMEA6058060	SAMEA6058060	SAMEA6057448	1	3	-2
SAMEA6057448_SAMEA6058078	SAMEA6058078	SAMEA6057448	7	11	-4
SAMEA6057448_SAMEA6058173	SAMEA6058173	SAMEA6057448	4	8	-4
SAMEA6057448_SAMEA6058234	SAMEA6058234	SAMEA6057448	5	12	-7
SAMEA6057448_SAMEA6058269	SAMEA6058269	SAMEA6057448	4	6	-2
SAMEA6057448_SAMEA6058416	SAMEA6058416	SAMEA6057448	2	5	-3
SAMEA6057448_SAMEA6058436	SAMEA6058436	SAMEA6057448	4	10	-6
SAMEA6057448_SAMEA6058451	SAMEA6058451	SAMEA6057448	5	5	0
SAMEA6057448_SAMEA6058457	SAMEA6058457	SAMEA6057448	4	4	0
SAMEA6057448_SAMEA6058463	SAMEA6058463	SAMEA6057448	30	44	-14
SAMEA6057448_SAMEA6058471	SAMEA6058471	SAMEA6057448	5	8	-3
SAMEA6057448_SAMEA6058513	SAMEA6058513	SAMEA6057448	30	44	-14
SAMEA6057448_SAMEA6058552	SAMEA6058552	SAMEA6057448	33	51	-18
SAMEA6057448_SAMEA6058556	SAMEA6058556	SAMEA6057448	35	56	-21
SAMEA6057448_SAMEA6058557	SAMEA6058557	SAMEA6057448	3	5	-2
SAMEA6057448_SAMEA6058574	SAMEA6058574	SAMEA6057448	3	5	-2
SAMEA6057448_SAMEA6058590	SAMEA6058590	SAMEA6057448	3	3	0
SAMEA6057448_SAMEA6058597	SAMEA6058597	SAMEA6057448	5	8	-3
SAMEA6057450_SAMEA6057549	SAMEA6057549	SAMEA6057450	17	25	-8
SAMEA6057450_SAMEA6057564	SAMEA6057564	SAMEA6057450	35	61	-26
SAMEA6057450_SAMEA6057589	SAMEA6057589	SAMEA6057450	28	39	-11
SAMEA6057450_SAMEA6057614	SAMEA6057614	SAMEA6057450	13	18	-5
SAMEA6057450_SAMEA6057637	SAMEA6057637	SAMEA6057450	32	58	-26
SAMEA6057450_SAMEA6057699	SAMEA6057699	SAMEA6057450	32	60	-28
SAMEA6057450_SAMEA6057713	SAMEA6057713	SAMEA6057450	17	21	-4
SAMEA6057450_SAMEA6057745	SAMEA6057745	SAMEA6057450	27	47	-20
SAMEA6057450_SAMEA6057759	SAMEA6057759	SAMEA6057450	27	45	-18
SAMEA6057450_SAMEA6057792	SAMEA6057792	SAMEA6057450	39	58	-19
SAMEA6057450_SAMEA6057810	SAMEA6057810	SAMEA6057450	17	23	-6
SAMEA6057450_SAMEA6057868	SAMEA6057868	SAMEA6057450	34	65	-31
SAMEA6057450_SAMEA6057923	SAMEA6057923	SAMEA6057450	35	70	-35
SAMEA6057450_SAMEA6057986	SAMEA6057986	SAMEA6057450	5	4	1
SAMEA6057450_SAMEA6057989	SAMEA6057989	SAMEA6057450	13	21	-8
SAMEA6057450_SAMEA6058056	SAMEA6058056	SAMEA6057450	39	68	-29
SAMEA6057450_SAMEA6058057	SAMEA6058057	SAMEA6057450	33	63	-30
SAMEA6057450_SAMEA6058062	SAMEA6058062	SAMEA6057450	33	61	-28
SAMEA6057450_SAMEA6058156	SAMEA6058156	SAMEA6057450	9	13	-4
SAMEA6057450_SAMEA6058273	SAMEA6058273	SAMEA6057450	13	16	-3
SAMEA6057450_SAMEA6058296	SAMEA6058296	SAMEA6057450	20	27	-7
SAMEA6057450_SAMEA6058447	SAMEA6058447	SAMEA6057450	33	64	-31
SAMEA6057450_SAMEA6058452	SAMEA6058452	SAMEA6057450	33	63	-30
SAMEA6057450_SAMEA6058478	SAMEA6058478	SAMEA6057450	13	18	-5
SAMEA6057451_SAMEA6057493	SAMEA6057493	SAMEA6057451	2	2	0
SAMEA6057451_SAMEA6057495	SAMEA6057495	SAMEA6057451	20	32	-12
SAMEA6057451_SAMEA6057578	SAMEA6057578	SAMEA6057451	14	24	-10
SAMEA6057451_SAMEA6057585	SAMEA6057585	SAMEA6057451	15	23	-8
SAMEA6057451_SAMEA6057588	SAMEA6057588	SAMEA6057451	19	28	-9
SAMEA6057451_SAMEA6057620	SAMEA6057620	SAMEA6057451	4	2	2
SAMEA6057451_SAMEA6057649	SAMEA6057649	SAMEA6057451	19	30	-11
SAMEA6057451_SAMEA6057667	SAMEA6057667	SAMEA6057451	34	44	-10
SAMEA6057451_SAMEA6057714	SAMEA6057714	SAMEA6057451	17	35	-18
SAMEA6057451_SAMEA6057747	SAMEA6057747	SAMEA6057451	2	1	1
SAMEA6057451_SAMEA6057825	SAMEA6057825	SAMEA6057451	4	3	1
SAMEA6057451_SAMEA6057841	SAMEA6057841	SAMEA6057451	18	35	-17
SAMEA6057451_SAMEA6057855	SAMEA6057855	SAMEA6057451	4	4	0
SAMEA6057451_SAMEA6057900	SAMEA6057900	SAMEA6057451	23	34	-11
SAMEA6057451_SAMEA6057910	SAMEA6057910	SAMEA6057451	0	1	-1
SAMEA6057451_SAMEA6057955	SAMEA6057955	SAMEA6057451	14	24	-10
SAMEA6057451_SAMEA6057990	SAMEA6057990	SAMEA6057451	1	0	1
SAMEA6057451_SAMEA6057995	SAMEA6057995	SAMEA6057451	15	20	-5
SAMEA6057451_SAMEA6057996	SAMEA6057996	SAMEA6057451	3	1	2
SAMEA6057451_SAMEA6058001	SAMEA6058001	SAMEA6057451	14	21	-7
SAMEA6057451_SAMEA6058032	SAMEA6058032	SAMEA6057451	14	22	-8
SAMEA6057451_SAMEA6058088	SAMEA6058088	SAMEA6057451	20	32	-12
SAMEA6057451_SAMEA6058091	SAMEA6058091	SAMEA6057451	17	32	-15
SAMEA6057451_SAMEA6058096	SAMEA6058096	SAMEA6057451	24	36	-12
SAMEA6057451_SAMEA6058108	SAMEA6058108	SAMEA6057451	31	40	-9
SAMEA6057451_SAMEA6058133	SAMEA6058133	SAMEA6057451	3	3	0
SAMEA6057451_SAMEA6058143	SAMEA6058143	SAMEA6057451	16	28	-12
SAMEA6057451_SAMEA6058172	SAMEA6058172	SAMEA6057451	17	33	-16
SAMEA6057451_SAMEA6058177	SAMEA6058177	SAMEA6057451	1	2	-1
SAMEA6057451_SAMEA6058182	SAMEA6058182	SAMEA6057451	18	32	-14
SAMEA6057451_SAMEA6058187	SAMEA6058187	SAMEA6057451	1	2	-1
SAMEA6057451_SAMEA6058220	SAMEA6058220	SAMEA6057451	1	2	-1
SAMEA6057451_SAMEA6058226	SAMEA6058226	SAMEA6057451	18	28	-10
SAMEA6057451_SAMEA6058227	SAMEA6058227	SAMEA6057451	16	24	-8
SAMEA6057451_SAMEA6058236	SAMEA6058236	SAMEA6057451	18	27	-9
SAMEA6057451_SAMEA6058244	SAMEA6058244	SAMEA6057451	11	14	-3
SAMEA6057451_SAMEA6058246	SAMEA6058246	SAMEA6057451	1	1	0
SAMEA6057451_SAMEA6058252	SAMEA6058252	SAMEA6057451	5	4	1
SAMEA6057451_SAMEA6058259	SAMEA6058259	SAMEA6057451	17	25	-8
SAMEA6057451_SAMEA6058292	SAMEA6058292	SAMEA6057451	33	47	-14
SAMEA6057451_SAMEA6058313	SAMEA6058313	SAMEA6057451	19	35	-16
SAMEA6057451_SAMEA6058333	SAMEA6058333	SAMEA6057451	14	21	-7
SAMEA6057451_SAMEA6058358	SAMEA6058358	SAMEA6057451	16	24	-8
SAMEA6057451_SAMEA6058366	SAMEA6058366	SAMEA6057451	1	2	-1
SAMEA6057451_SAMEA6058367	SAMEA6058367	SAMEA6057451	19	32	-13
SAMEA6057451_SAMEA6058380	SAMEA6058380	SAMEA6057451	6	6	0
SAMEA6057451_SAMEA6058381	SAMEA6058381	SAMEA6057451	18	26	-8
SAMEA6057451_SAMEA6058405	SAMEA6058405	SAMEA6057451	2	1	1
SAMEA6057451_SAMEA6058408	SAMEA6058408	SAMEA6057451	2	1	1
SAMEA6057451_SAMEA6058421	SAMEA6058421	SAMEA6057451	12	25	-13
SAMEA6057451_SAMEA6058423	SAMEA6058423	SAMEA6057451	1	0	1
SAMEA6057451_SAMEA6058483	SAMEA6058483	SAMEA6057451	2	1	1
SAMEA6057451_SAMEA6058487	SAMEA6058487	SAMEA6057451	17	24	-7
SAMEA6057451_SAMEA6058505	SAMEA6058505	SAMEA6057451	17	29	-12
SAMEA6057451_SAMEA6058520	SAMEA6058520	SAMEA6057451	13	26	-13
SAMEA6057451_SAMEA6058537	SAMEA6058537	SAMEA6057451	17	31	-14
SAMEA6057451_SAMEA6058541	SAMEA6058541	SAMEA6057451	3	2	1
SAMEA6057451_SAMEA6058548	SAMEA6058548	SAMEA6057451	22	35	-13
SAMEA6057451_SAMEA6058563	SAMEA6058563	SAMEA6057451	21	35	-14
SAMEA6057451_SAMEA6058567	SAMEA6058567	SAMEA6057451	3	1	2
SAMEA6057451_SAMEA6058577	SAMEA6058577	SAMEA6057451	28	44	-16
SAMEA6057451_SAMEA6058610	SAMEA6058610	SAMEA6057451	0	0	0
SAMEA6057451_SAMEA6058623	SAMEA6058623	SAMEA6057451	16	28	-12
SAMEA6057452_SAMEA6057743	SAMEA6057743	SAMEA6057452	33	55	-22
SAMEA6057452_SAMEA6058198	SAMEA6058198	SAMEA6057452	22	28	-6
SAMEA6057452_SAMEA6058199	SAMEA6058199	SAMEA6057452	29	47	-18
SAMEA6057452_SAMEA6058312	SAMEA6058312	SAMEA6057452	36	61	-25
SAMEA6057452_SAMEA6058400	SAMEA6058400	SAMEA6057452	21	27	-6
SAMEA6057452_SAMEA6058525	SAMEA6058525	SAMEA6057452	42	66	-24
SAMEA6057454_SAMEA6057657	SAMEA6057657	SAMEA6057454	3	9	-6
SAMEA6057454_SAMEA6057830	SAMEA6057830	SAMEA6057454	5	8	-3
SAMEA6057454_SAMEA6057835	SAMEA6057835	SAMEA6057454	4	11	-7
SAMEA6057454_SAMEA6057913	SAMEA6057913	SAMEA6057454	5	9	-4
SAMEA6057454_SAMEA6057968	SAMEA6057968	SAMEA6057454	8	18	-10
SAMEA6057454_SAMEA6058095	SAMEA6058095	SAMEA6057454	5	9	-4
SAMEA6057454_SAMEA6058459	SAMEA6058459	SAMEA6057454	8	19	-11
SAMEA6057455_SAMEA6057528	SAMEA6057528	SAMEA6057455	5	19	-14
SAMEA6057457_SAMEA6058263	SAMEA6058263	SAMEA6057457	14	26	-12
SAMEA6057459_SAMEA6057499	SAMEA6057499	SAMEA6057459	30	58	-28
SAMEA6057459_SAMEA6057506	SAMEA6057506	SAMEA6057459	26	49	-23
SAMEA6057459_SAMEA6057514	SAMEA6057514	SAMEA6057459	28	57	-29
SAMEA6057459_SAMEA6057522	SAMEA6057522	SAMEA6057459	26	44	-18
SAMEA6057459_SAMEA6057547	SAMEA6057547	SAMEA6057459	24	47	-23
SAMEA6057459_SAMEA6057555	SAMEA6057555	SAMEA6057459	28	50	-22
SAMEA6057459_SAMEA6057566	SAMEA6057566	SAMEA6057459	35	55	-20
SAMEA6057459_SAMEA6057666	SAMEA6057666	SAMEA6057459	33	63	-30
SAMEA6057459_SAMEA6057701	SAMEA6057701	SAMEA6057459	36	71	-35
SAMEA6057459_SAMEA6057807	SAMEA6057807	SAMEA6057459	31	63	-32
SAMEA6057459_SAMEA6058076	SAMEA6058076	SAMEA6057459	18	31	-13
SAMEA6057459_SAMEA6058081	SAMEA6058081	SAMEA6057459	33	67	-34
SAMEA6057459_SAMEA6058148	SAMEA6058148	SAMEA6057459	42	71	-29
SAMEA6057459_SAMEA6058178	SAMEA6058178	SAMEA6057459	29	52	-23
SAMEA6057459_SAMEA6058190	SAMEA6058190	SAMEA6057459	35	68	-33
SAMEA6057459_SAMEA6058201	SAMEA6058201	SAMEA6057459	22	41	-19
SAMEA6057459_SAMEA6058206	SAMEA6058206	SAMEA6057459	32	64	-32
SAMEA6057459_SAMEA6058214	SAMEA6058214	SAMEA6057459	24	46	-22
SAMEA6057459_SAMEA6058217	SAMEA6058217	SAMEA6057459	35	52	-17
SAMEA6057459_SAMEA6058265	SAMEA6058265	SAMEA6057459	29	52	-23
SAMEA6057459_SAMEA6058281	SAMEA6058281	SAMEA6057459	26	48	-22
SAMEA6057459_SAMEA6058298	SAMEA6058298	SAMEA6057459	20	33	-13
SAMEA6057459_SAMEA6058326	SAMEA6058326	SAMEA6057459	20	40	-20
SAMEA6057459_SAMEA6058329	SAMEA6058329	SAMEA6057459	10	21	-11
SAMEA6057459_SAMEA6058334	SAMEA6058334	SAMEA6057459	17	33	-16
SAMEA6057459_SAMEA6058342	SAMEA6058342	SAMEA6057459	36	69	-33
SAMEA6057459_SAMEA6058348	SAMEA6058348	SAMEA6057459	27	52	-25
SAMEA6057459_SAMEA6058360	SAMEA6058360	SAMEA6057459	28	51	-23
SAMEA6057459_SAMEA6058440	SAMEA6058440	SAMEA6057459	35	64	-29
SAMEA6057459_SAMEA6058464	SAMEA6058464	SAMEA6057459	19	33	-14
SAMEA6057459_SAMEA6058476	SAMEA6058476	SAMEA6057459	13	29	-16
SAMEA6057459_SAMEA6058490	SAMEA6058490	SAMEA6057459	27	47	-20
SAMEA6057459_SAMEA6058506	SAMEA6058506	SAMEA6057459	37	71	-34
SAMEA6057459_SAMEA6058516	SAMEA6058516	SAMEA6057459	39	69	-30
SAMEA6057459_SAMEA6058564	SAMEA6058564	SAMEA6057459	47	71	-24
SAMEA6057459_SAMEA6058583	SAMEA6058583	SAMEA6057459	22	37	-15
SAMEA6057459_SAMEA6058608	SAMEA6058608	SAMEA6057459	22	38	-16
SAMEA6057460_SAMEA6057603	SAMEA6057603	SAMEA6057460	1	1	0
SAMEA6057460_SAMEA6057804	SAMEA6057804	SAMEA6057460	2	2	0
SAMEA6057460_SAMEA6058000	SAMEA6058000	SAMEA6057460	7	11	-4
SAMEA6057460_SAMEA6058280	SAMEA6058280	SAMEA6057460	1	0	1
SAMEA6057460_SAMEA6058425	SAMEA6058425	SAMEA6057460	1	0	1
SAMEA6057460_SAMEA6058569	SAMEA6058569	SAMEA6057460	1	2	-1
SAMEA6057461_SAMEA6057474	SAMEA6057474	SAMEA6057461	25	46	-21
SAMEA6057461_SAMEA6057487	SAMEA6057487	SAMEA6057461	25	44	-19
SAMEA6057461_SAMEA6057491	SAMEA6057491	SAMEA6057461	42	67	-25
SAMEA6057461_SAMEA6057503	SAMEA6057503	SAMEA6057461	44	68	-24
SAMEA6057461_SAMEA6057532	SAMEA6057532	SAMEA6057461	35	61	-26
SAMEA6057461_SAMEA6057600	SAMEA6057600	SAMEA6057461	42	66	-24
SAMEA6057461_SAMEA6057610	SAMEA6057610	SAMEA6057461	6	7	-1
SAMEA6057461_SAMEA6057656	SAMEA6057656	SAMEA6057461	23	36	-13
SAMEA6057461_SAMEA6057730	SAMEA6057730	SAMEA6057461	1	2	-1
SAMEA6057461_SAMEA6057768	SAMEA6057768	SAMEA6057461	43	68	-25
SAMEA6057461_SAMEA6057824	SAMEA6057824	SAMEA6057461	31	52	-21
SAMEA6057461_SAMEA6057833	SAMEA6057833	SAMEA6057461	27	48	-21
SAMEA6057461_SAMEA6057862	SAMEA6057862	SAMEA6057461	32	52	-20
SAMEA6057461_SAMEA6057870	SAMEA6057870	SAMEA6057461	42	66	-24
SAMEA6057461_SAMEA6057888	SAMEA6057888	SAMEA6057461	32	51	-19
SAMEA6057461_SAMEA6057930	SAMEA6057930	SAMEA6057461	37	57	-20
SAMEA6057461_SAMEA6057935	SAMEA6057935	SAMEA6057461	27	44	-17
SAMEA6057461_SAMEA6057937	SAMEA6057937	SAMEA6057461	28	50	-22
SAMEA6057461_SAMEA6057944	SAMEA6057944	SAMEA6057461	29	48	-19
SAMEA6057461_SAMEA6057945	SAMEA6057945	SAMEA6057461	35	53	-18
SAMEA6057461_SAMEA6057954	SAMEA6057954	SAMEA6057461	27	44	-17
SAMEA6057461_SAMEA6057991	SAMEA6057991	SAMEA6057461	23	40	-17
SAMEA6057461_SAMEA6058038	SAMEA6058038	SAMEA6057461	29	50	-21
SAMEA6057461_SAMEA6058049	SAMEA6058049	SAMEA6057461	35	63	-28
SAMEA6057461_SAMEA6058063	SAMEA6058063	SAMEA6057461	27	45	-18
SAMEA6057461_SAMEA6058065	SAMEA6058065	SAMEA6057461	36	62	-26
SAMEA6057461_SAMEA6058079	SAMEA6058079	SAMEA6057461	33	53	-20
SAMEA6057461_SAMEA6058130	SAMEA6058130	SAMEA6057461	26	42	-16
SAMEA6057461_SAMEA6058175	SAMEA6058175	SAMEA6057461	20	33	-13
SAMEA6057461_SAMEA6058183	SAMEA6058183	SAMEA6057461	27	45	-18
SAMEA6057461_SAMEA6058196	SAMEA6058196	SAMEA6057461	29	50	-21
SAMEA6057461_SAMEA6058242	SAMEA6058242	SAMEA6057461	26	42	-16
SAMEA6057461_SAMEA6058286	SAMEA6058286	SAMEA6057461	30	62	-32
SAMEA6057461_SAMEA6058309	SAMEA6058309	SAMEA6057461	29	49	-20
SAMEA6057461_SAMEA6058310	SAMEA6058310	SAMEA6057461	28	48	-20
SAMEA6057461_SAMEA6058319	SAMEA6058319	SAMEA6057461	24	42	-18
SAMEA6057461_SAMEA6058322	SAMEA6058322	SAMEA6057461	28	49	-21
SAMEA6057461_SAMEA6058338	SAMEA6058338	SAMEA6057461	28	49	-21
SAMEA6057461_SAMEA6058340	SAMEA6058340	SAMEA6057461	26	47	-21
SAMEA6057461_SAMEA6058344	SAMEA6058344	SAMEA6057461	5	9	-4
SAMEA6057461_SAMEA6058359	SAMEA6058359	SAMEA6057461	27	44	-17
SAMEA6057461_SAMEA6058370	SAMEA6058370	SAMEA6057461	27	45	-18
SAMEA6057461_SAMEA6058377	SAMEA6058377	SAMEA6057461	27	47	-20
SAMEA6057461_SAMEA6058388	SAMEA6058388	SAMEA6057461	27	44	-17
SAMEA6057461_SAMEA6058393	SAMEA6058393	SAMEA6057461	27	46	-19
SAMEA6057461_SAMEA6058395	SAMEA6058395	SAMEA6057461	31	53	-22
SAMEA6057461_SAMEA6058398	SAMEA6058398	SAMEA6057461	31	53	-22
SAMEA6057461_SAMEA6058401	SAMEA6058401	SAMEA6057461	31	49	-18
SAMEA6057461_SAMEA6058407	SAMEA6058407	SAMEA6057461	27	46	-19
SAMEA6057461_SAMEA6058433	SAMEA6058433	SAMEA6057461	32	56	-24
SAMEA6057461_SAMEA6058438	SAMEA6058438	SAMEA6057461	28	49	-21
SAMEA6057461_SAMEA6058442	SAMEA6058442	SAMEA6057461	29	49	-20
SAMEA6057461_SAMEA6058453	SAMEA6058453	SAMEA6057461	34	60	-26
SAMEA6057461_SAMEA6058472	SAMEA6058472	SAMEA6057461	42	66	-24
SAMEA6057461_SAMEA6058477	SAMEA6058477	SAMEA6057461	23	41	-18
SAMEA6057461_SAMEA6058480	SAMEA6058480	SAMEA6057461	26	44	-18
SAMEA6057461_SAMEA6058494	SAMEA6058494	SAMEA6057461	28	48	-20
SAMEA6057461_SAMEA6058497	SAMEA6058497	SAMEA6057461	27	46	-19
SAMEA6057461_SAMEA6058498	SAMEA6058498	SAMEA6057461	28	48	-20
SAMEA6057461_SAMEA6058508	SAMEA6058508	SAMEA6057461	27	46	-19
SAMEA6057461_SAMEA6058521	SAMEA6058521	SAMEA6057461	43	68	-25
SAMEA6057461_SAMEA6058527	SAMEA6058527	SAMEA6057461	31	54	-23
SAMEA6057461_SAMEA6058530	SAMEA6058530	SAMEA6057461	33	53	-20
SAMEA6057461_SAMEA6058534	SAMEA6058534	SAMEA6057461	30	49	-19
SAMEA6057461_SAMEA6058546	SAMEA6058546	SAMEA6057461	23	40	-17
SAMEA6057461_SAMEA6058550	SAMEA6058550	SAMEA6057461	34	60	-26
SAMEA6057461_SAMEA6058572	SAMEA6058572	SAMEA6057461	42	68	-26
SAMEA6057461_SAMEA6058575	SAMEA6058575	SAMEA6057461	36	63	-27
SAMEA6057461_SAMEA6058584	SAMEA6058584	SAMEA6057461	29	49	-20
SAMEA6057461_SAMEA6058591	SAMEA6058591	SAMEA6057461	28	48	-20
SAMEA6057461_SAMEA6058598	SAMEA6058598	SAMEA6057461	29	50	-21
SAMEA6057461_SAMEA6058607	SAMEA6058607	SAMEA6057461	22	38	-16
SAMEA6057463_SAMEA6057464	SAMEA6057464	SAMEA6057463	8	1	7
SAMEA6057463_SAMEA6057625	SAMEA6057625	SAMEA6057463	20	36	-16
SAMEA6057463_SAMEA6057647	SAMEA6057647	SAMEA6057463	27	39	-12
SAMEA6057463_SAMEA6057665	SAMEA6057665	SAMEA6057463	25	42	-17
SAMEA6057463_SAMEA6057674	SAMEA6057674	SAMEA6057463	24	41	-17
SAMEA6057463_SAMEA6057733	SAMEA6057733	SAMEA6057463	24	40	-16
SAMEA6057463_SAMEA6057800	SAMEA6057800	SAMEA6057463	24	42	-18
SAMEA6057463_SAMEA6057878	SAMEA6057878	SAMEA6057463	24	40	-16
SAMEA6057463_SAMEA6057887	SAMEA6057887	SAMEA6057463	23	43	-20
SAMEA6057463_SAMEA6057941	SAMEA6057941	SAMEA6057463	16	27	-11
SAMEA6057463_SAMEA6058018	SAMEA6058018	SAMEA6057463	10	21	-11
SAMEA6057463_SAMEA6058042	SAMEA6058042	SAMEA6057463	25	39	-14
SAMEA6057463_SAMEA6058070	SAMEA6058070	SAMEA6057463	25	44	-19
SAMEA6057463_SAMEA6058083	SAMEA6058083	SAMEA6057463	23	43	-20
SAMEA6057463_SAMEA6058098	SAMEA6058098	SAMEA6057463	26	56	-30
SAMEA6057463_SAMEA6058142	SAMEA6058142	SAMEA6057463	23	43	-20
SAMEA6057463_SAMEA6058260	SAMEA6058260	SAMEA6057463	23	44	-21
SAMEA6057463_SAMEA6058274	SAMEA6058274	SAMEA6057463	24	46	-22
SAMEA6057463_SAMEA6058283	SAMEA6058283	SAMEA6057463	24	44	-20
SAMEA6057463_SAMEA6058311	SAMEA6058311	SAMEA6057463	23	43	-20
SAMEA6057463_SAMEA6058323	SAMEA6058323	SAMEA6057463	24	44	-20
SAMEA6057463_SAMEA6058445	SAMEA6058445	SAMEA6057463	23	43	-20
SAMEA6057463_SAMEA6058448	SAMEA6058448	SAMEA6057463	23	43	-20
SAMEA6057463_SAMEA6058495	SAMEA6058495	SAMEA6057463	18	28	-10
SAMEA6057463_SAMEA6058500	SAMEA6058500	SAMEA6057463	23	43	-20
SAMEA6057463_SAMEA6058558	SAMEA6058558	SAMEA6057463	23	43	-20
SAMEA6057463_SAMEA6058609	SAMEA6058609	SAMEA6057463	23	43	-20
SAMEA6057464_SAMEA6057625	SAMEA6057625	SAMEA6057464	19	37	-18
SAMEA6057464_SAMEA6057647	SAMEA6057647	SAMEA6057464	26	40	-14
SAMEA6057464_SAMEA6057665	SAMEA6057665	SAMEA6057464	25	43	-18
SAMEA6057464_SAMEA6057674	SAMEA6057674	SAMEA6057464	23	42	-19
SAMEA6057464_SAMEA6057733	SAMEA6057733	SAMEA6057464	24	41	-17
SAMEA6057464_SAMEA6057800	SAMEA6057800	SAMEA6057464	24	43	-19
SAMEA6057464_SAMEA6057878	SAMEA6057878	SAMEA6057464	24	41	-17
SAMEA6057464_SAMEA6057887	SAMEA6057887	SAMEA6057464	22	44	-22
SAMEA6057464_SAMEA6057941	SAMEA6057941	SAMEA6057464	16	28	-12
SAMEA6057464_SAMEA6058018	SAMEA6058018	SAMEA6057464	10	22	-12
SAMEA6057464_SAMEA6058042	SAMEA6058042	SAMEA6057464	24	40	-16
SAMEA6057464_SAMEA6058070	SAMEA6058070	SAMEA6057464	25	45	-20
SAMEA6057464_SAMEA6058083	SAMEA6058083	SAMEA6057464	22	44	-22
SAMEA6057464_SAMEA6058098	SAMEA6058098	SAMEA6057464	26	57	-31
SAMEA6057464_SAMEA6058142	SAMEA6058142	SAMEA6057464	22	44	-22
SAMEA6057464_SAMEA6058260	SAMEA6058260	SAMEA6057464	21	45	-24
SAMEA6057464_SAMEA6058274	SAMEA6058274	SAMEA6057464	23	47	-24
SAMEA6057464_SAMEA6058283	SAMEA6058283	SAMEA6057464	23	45	-22
SAMEA6057464_SAMEA6058311	SAMEA6058311	SAMEA6057464	22	44	-22
SAMEA6057464_SAMEA6058323	SAMEA6058323	SAMEA6057464	23	45	-22
SAMEA6057464_SAMEA6058445	SAMEA6058445	SAMEA6057464	22	44	-22
SAMEA6057464_SAMEA6058448	SAMEA6058448	SAMEA6057464	22	44	-22
SAMEA6057464_SAMEA6058495	SAMEA6058495	SAMEA6057464	19	29	-10
SAMEA6057464_SAMEA6058500	SAMEA6058500	SAMEA6057464	22	44	-22
SAMEA6057464_SAMEA6058558	SAMEA6058558	SAMEA6057464	22	44	-22
SAMEA6057464_SAMEA6058609	SAMEA6058609	SAMEA6057464	22	44	-22
SAMEA6057466_SAMEA6057471	SAMEA6057471	SAMEA6057466	5	2	3
SAMEA6057466_SAMEA6057478	SAMEA6057478	SAMEA6057466	5	2	3
SAMEA6057466_SAMEA6057543	SAMEA6057543	SAMEA6057466	6	4	2
SAMEA6057466_SAMEA6057580	SAMEA6057580	SAMEA6057466	7	1	6
SAMEA6057466_SAMEA6057599	SAMEA6057599	SAMEA6057466	7	2	5
SAMEA6057466_SAMEA6057618	SAMEA6057618	SAMEA6057466	6	1	5
SAMEA6057466_SAMEA6057639	SAMEA6057639	SAMEA6057466	5	2	3
SAMEA6057466_SAMEA6057643	SAMEA6057643	SAMEA6057466	7	2	5
SAMEA6057466_SAMEA6057659	SAMEA6057659	SAMEA6057466	4	1	3
SAMEA6057466_SAMEA6057670	SAMEA6057670	SAMEA6057466	6	1	5
SAMEA6057466_SAMEA6057677	SAMEA6057677	SAMEA6057466	6	3	3
SAMEA6057466_SAMEA6057716	SAMEA6057716	SAMEA6057466	5	1	4
SAMEA6057466_SAMEA6057799	SAMEA6057799	SAMEA6057466	6	3	3
SAMEA6057466_SAMEA6057826	SAMEA6057826	SAMEA6057466	6	2	4
SAMEA6057466_SAMEA6057905	SAMEA6057905	SAMEA6057466	5	2	3
SAMEA6057466_SAMEA6057906	SAMEA6057906	SAMEA6057466	5	1	4
SAMEA6057466_SAMEA6057911	SAMEA6057911	SAMEA6057466	7	2	5
SAMEA6057466_SAMEA6057920	SAMEA6057920	SAMEA6057466	4	1	3
SAMEA6057466_SAMEA6057925	SAMEA6057925	SAMEA6057466	6	4	2
SAMEA6057466_SAMEA6057936	SAMEA6057936	SAMEA6057466	7	4	3
SAMEA6057466_SAMEA6057940	SAMEA6057940	SAMEA6057466	7	6	1
SAMEA6057466_SAMEA6057952	SAMEA6057952	SAMEA6057466	5	1	4
SAMEA6057466_SAMEA6058008	SAMEA6058008	SAMEA6057466	11	1	10
SAMEA6057466_SAMEA6058023	SAMEA6058023	SAMEA6057466	5	2	3
SAMEA6057466_SAMEA6058048	SAMEA6058048	SAMEA6057466	6	1	5
SAMEA6057466_SAMEA6058074	SAMEA6058074	SAMEA6057466	5	4	1
SAMEA6057466_SAMEA6058106	SAMEA6058106	SAMEA6057466	5	2	3
SAMEA6057466_SAMEA6058180	SAMEA6058180	SAMEA6057466	4	1	3
SAMEA6057466_SAMEA6058200	SAMEA6058200	SAMEA6057466	16	14	2
SAMEA6057466_SAMEA6058221	SAMEA6058221	SAMEA6057466	4	1	3
SAMEA6057466_SAMEA6058229	SAMEA6058229	SAMEA6057466	4	1	3
SAMEA6057466_SAMEA6058261	SAMEA6058261	SAMEA6057466	5	4	1
SAMEA6057466_SAMEA6058301	SAMEA6058301	SAMEA6057466	4	1	3
SAMEA6057466_SAMEA6058428	SAMEA6058428	SAMEA6057466	4	3	1
SAMEA6057466_SAMEA6058439	SAMEA6058439	SAMEA6057466	7	3	4
SAMEA6057466_SAMEA6058482	SAMEA6058482	SAMEA6057466	5	1	4
SAMEA6057466_SAMEA6058492	SAMEA6058492	SAMEA6057466	6	1	5
SAMEA6057466_SAMEA6058518	SAMEA6058518	SAMEA6057466	6	2	4
SAMEA6057466_SAMEA6058526	SAMEA6058526	SAMEA6057466	5	2	3
SAMEA6057466_SAMEA6058533	SAMEA6058533	SAMEA6057466	4	1	3
SAMEA6057466_SAMEA6058536	SAMEA6058536	SAMEA6057466	4	3	1
SAMEA6057466_SAMEA6058588	SAMEA6058588	SAMEA6057466	5	2	3
SAMEA6057466_SAMEA6058601	SAMEA6058601	SAMEA6057466	5	2	3
SAMEA6057466_SAMEA6058605	SAMEA6058605	SAMEA6057466	4	2	2
SAMEA6057466_SAMEA6058614	SAMEA6058614	SAMEA6057466	5	3	2
SAMEA6057466_SAMEA6058617	SAMEA6058617	SAMEA6057466	5	4	1
SAMEA6057466_SAMEA6058622	SAMEA6058622	SAMEA6057466	8	2	6
SAMEA6057469_SAMEA6057484	SAMEA6057484	SAMEA6057469	8	19	-11
SAMEA6057469_SAMEA6057570	SAMEA6057570	SAMEA6057469	9	17	-8
SAMEA6057469_SAMEA6058107	SAMEA6058107	SAMEA6057469	20	38	-18
SAMEA6057469_SAMEA6058368	SAMEA6058368	SAMEA6057469	8	16	-8
SAMEA6057469_SAMEA6058412	SAMEA6058412	SAMEA6057469	9	19	-10
SAMEA6057469_SAMEA6058484	SAMEA6058484	SAMEA6057469	7	18	-11
SAMEA6057469_SAMEA6058499	SAMEA6058499	SAMEA6057469	10	19	-9
SAMEA6057469_SAMEA6058581	SAMEA6058581	SAMEA6057469	7	18	-11
SAMEA6057470_SAMEA6057472	SAMEA6057472	SAMEA6057470	25	50	-25
SAMEA6057470_SAMEA6057479	SAMEA6057479	SAMEA6057470	27	49	-22
SAMEA6057470_SAMEA6057568	SAMEA6057568	SAMEA6057470	28	49	-21
SAMEA6057470_SAMEA6057607	SAMEA6057607	SAMEA6057470	31	51	-20
SAMEA6057470_SAMEA6057648	SAMEA6057648	SAMEA6057470	29	51	-22
SAMEA6057470_SAMEA6057796	SAMEA6057796	SAMEA6057470	30	53	-23
SAMEA6057470_SAMEA6057863	SAMEA6057863	SAMEA6057470	27	48	-21
SAMEA6057470_SAMEA6057893	SAMEA6057893	SAMEA6057470	27	53	-26
SAMEA6057470_SAMEA6058014	SAMEA6058014	SAMEA6057470	27	50	-23
SAMEA6057470_SAMEA6058219	SAMEA6058219	SAMEA6057470	26	49	-23
SAMEA6057470_SAMEA6058230	SAMEA6058230	SAMEA6057470	26	47	-21
SAMEA6057470_SAMEA6058241	SAMEA6058241	SAMEA6057470	26	47	-21
SAMEA6057470_SAMEA6058337	SAMEA6058337	SAMEA6057470	21	40	-19
SAMEA6057470_SAMEA6058420	SAMEA6058420	SAMEA6057470	25	47	-22
SAMEA6057470_SAMEA6058488	SAMEA6058488	SAMEA6057470	27	49	-22
SAMEA6057470_SAMEA6058489	SAMEA6058489	SAMEA6057470	28	52	-24
SAMEA6057470_SAMEA6058491	SAMEA6058491	SAMEA6057470	28	52	-24
SAMEA6057470_SAMEA6058562	SAMEA6058562	SAMEA6057470	26	49	-23
SAMEA6057470_SAMEA6058579	SAMEA6058579	SAMEA6057470	30	52	-22
SAMEA6057470_SAMEA6058580	SAMEA6058580	SAMEA6057470	30	51	-21
SAMEA6057470_SAMEA6058585	SAMEA6058585	SAMEA6057470	27	49	-22
SAMEA6057470_SAMEA6058589	SAMEA6058589	SAMEA6057470	30	51	-21
SAMEA6057470_SAMEA6058595	SAMEA6058595	SAMEA6057470	27	53	-26
SAMEA6057470_SAMEA6058624	SAMEA6058624	SAMEA6057470	26	47	-21
SAMEA6057471_SAMEA6057478	SAMEA6057478	SAMEA6057471	2	2	0
SAMEA6057471_SAMEA6057543	SAMEA6057543	SAMEA6057471	3	4	-1
SAMEA6057471_SAMEA6057580	SAMEA6057580	SAMEA6057471	4	1	3
SAMEA6057471_SAMEA6057599	SAMEA6057599	SAMEA6057471	5	2	3
SAMEA6057471_SAMEA6057618	SAMEA6057618	SAMEA6057471	3	1	2
SAMEA6057471_SAMEA6057639	SAMEA6057639	SAMEA6057471	2	2	0
SAMEA6057471_SAMEA6057643	SAMEA6057643	SAMEA6057471	4	2	2
SAMEA6057471_SAMEA6057659	SAMEA6057659	SAMEA6057471	1	1	0
SAMEA6057471_SAMEA6057670	SAMEA6057670	SAMEA6057471	3	1	2
SAMEA6057471_SAMEA6057677	SAMEA6057677	SAMEA6057471	3	3	0
SAMEA6057471_SAMEA6057716	SAMEA6057716	SAMEA6057471	3	1	2
SAMEA6057471_SAMEA6057799	SAMEA6057799	SAMEA6057471	3	3	0
SAMEA6057471_SAMEA6057826	SAMEA6057826	SAMEA6057471	3	2	1
SAMEA6057471_SAMEA6057905	SAMEA6057905	SAMEA6057471	2	2	0
SAMEA6057471_SAMEA6057906	SAMEA6057906	SAMEA6057471	2	1	1
SAMEA6057471_SAMEA6057911	SAMEA6057911	SAMEA6057471	4	2	2
SAMEA6057471_SAMEA6057920	SAMEA6057920	SAMEA6057471	1	1	0
SAMEA6057471_SAMEA6057925	SAMEA6057925	SAMEA6057471	7	4	3
SAMEA6057471_SAMEA6057936	SAMEA6057936	SAMEA6057471	4	4	0
SAMEA6057471_SAMEA6057940	SAMEA6057940	SAMEA6057471	4	6	-2
SAMEA6057471_SAMEA6057952	SAMEA6057952	SAMEA6057471	2	1	1
SAMEA6057471_SAMEA6058008	SAMEA6058008	SAMEA6057471	8	1	7
SAMEA6057471_SAMEA6058023	SAMEA6058023	SAMEA6057471	2	2	0
SAMEA6057471_SAMEA6058048	SAMEA6058048	SAMEA6057471	3	1	2
SAMEA6057471_SAMEA6058074	SAMEA6058074	SAMEA6057471	2	4	-2
SAMEA6057471_SAMEA6058106	SAMEA6058106	SAMEA6057471	2	2	0
SAMEA6057471_SAMEA6058180	SAMEA6058180	SAMEA6057471	1	1	0
SAMEA6057471_SAMEA6058200	SAMEA6058200	SAMEA6057471	13	14	-1
SAMEA6057471_SAMEA6058221	SAMEA6058221	SAMEA6057471	2	1	1
SAMEA6057471_SAMEA6058229	SAMEA6058229	SAMEA6057471	2	1	1
SAMEA6057471_SAMEA6058261	SAMEA6058261	SAMEA6057471	2	4	-2
SAMEA6057471_SAMEA6058301	SAMEA6058301	SAMEA6057471	1	1	0
SAMEA6057471_SAMEA6058428	SAMEA6058428	SAMEA6057471	1	3	-2
SAMEA6057471_SAMEA6058439	SAMEA6058439	SAMEA6057471	7	3	4
SAMEA6057471_SAMEA6058482	SAMEA6058482	SAMEA6057471	3	1	2
SAMEA6057471_SAMEA6058492	SAMEA6058492	SAMEA6057471	3	1	2
SAMEA6057471_SAMEA6058518	SAMEA6058518	SAMEA6057471	4	2	2
SAMEA6057471_SAMEA6058526	SAMEA6058526	SAMEA6057471	2	2	0
SAMEA6057471_SAMEA6058533	SAMEA6058533	SAMEA6057471	2	1	1
SAMEA6057471_SAMEA6058536	SAMEA6058536	SAMEA6057471	3	3	0
SAMEA6057471_SAMEA6058588	SAMEA6058588	SAMEA6057471	2	2	0
SAMEA6057471_SAMEA6058601	SAMEA6058601	SAMEA6057471	3	2	1
SAMEA6057471_SAMEA6058605	SAMEA6058605	SAMEA6057471	1	2	-1
SAMEA6057471_SAMEA6058614	SAMEA6058614	SAMEA6057471	2	3	-1
SAMEA6057471_SAMEA6058617	SAMEA6058617	SAMEA6057471	2	4	-2
SAMEA6057471_SAMEA6058622	SAMEA6058622	SAMEA6057471	6	2	4
SAMEA6057472_SAMEA6057479	SAMEA6057479	SAMEA6057472	2	5	-3
SAMEA6057472_SAMEA6057568	SAMEA6057568	SAMEA6057472	3	5	-2
SAMEA6057472_SAMEA6057607	SAMEA6057607	SAMEA6057472	10	13	-3
SAMEA6057472_SAMEA6057648	SAMEA6057648	SAMEA6057472	4	7	-3
SAMEA6057472_SAMEA6057796	SAMEA6057796	SAMEA6057472	5	9	-4
SAMEA6057472_SAMEA6057863	SAMEA6057863	SAMEA6057472	20	40	-20
SAMEA6057472_SAMEA6057893	SAMEA6057893	SAMEA6057472	2	5	-3
SAMEA6057472_SAMEA6058014	SAMEA6058014	SAMEA6057472	12	24	-12
SAMEA6057472_SAMEA6058219	SAMEA6058219	SAMEA6057472	1	5	-4
SAMEA6057472_SAMEA6058230	SAMEA6058230	SAMEA6057472	1	3	-2
SAMEA6057472_SAMEA6058241	SAMEA6058241	SAMEA6057472	1	3	-2
SAMEA6057472_SAMEA6058337	SAMEA6058337	SAMEA6057472	26	54	-28
SAMEA6057472_SAMEA6058420	SAMEA6058420	SAMEA6057472	10	21	-11
SAMEA6057472_SAMEA6058488	SAMEA6058488	SAMEA6057472	2	5	-3
SAMEA6057472_SAMEA6058489	SAMEA6058489	SAMEA6057472	3	4	-1
SAMEA6057472_SAMEA6058491	SAMEA6058491	SAMEA6057472	3	4	-1
SAMEA6057472_SAMEA6058562	SAMEA6058562	SAMEA6057472	1	5	-4
SAMEA6057472_SAMEA6058579	SAMEA6058579	SAMEA6057472	5	8	-3
SAMEA6057472_SAMEA6058580	SAMEA6058580	SAMEA6057472	5	7	-2
SAMEA6057472_SAMEA6058585	SAMEA6058585	SAMEA6057472	2	5	-3
SAMEA6057472_SAMEA6058589	SAMEA6058589	SAMEA6057472	5	7	-2
SAMEA6057472_SAMEA6058595	SAMEA6058595	SAMEA6057472	2	9	-7
SAMEA6057472_SAMEA6058624	SAMEA6058624	SAMEA6057472	1	3	-2
SAMEA6057474_SAMEA6057487	SAMEA6057487	SAMEA6057474	4	14	-10
SAMEA6057474_SAMEA6057491	SAMEA6057491	SAMEA6057474	41	79	-38
SAMEA6057474_SAMEA6057503	SAMEA6057503	SAMEA6057474	43	80	-37
SAMEA6057474_SAMEA6057532	SAMEA6057532	SAMEA6057474	38	73	-35
SAMEA6057474_SAMEA6057600	SAMEA6057600	SAMEA6057474	41	78	-37
SAMEA6057474_SAMEA6057610	SAMEA6057610	SAMEA6057474	24	45	-21
SAMEA6057474_SAMEA6057656	SAMEA6057656	SAMEA6057474	14	28	-14
SAMEA6057474_SAMEA6057730	SAMEA6057730	SAMEA6057474	24	46	-22
SAMEA6057474_SAMEA6057768	SAMEA6057768	SAMEA6057474	42	80	-38
SAMEA6057474_SAMEA6057824	SAMEA6057824	SAMEA6057474	21	44	-23
SAMEA6057474_SAMEA6057833	SAMEA6057833	SAMEA6057474	6	18	-12
SAMEA6057474_SAMEA6057862	SAMEA6057862	SAMEA6057474	22	44	-22
SAMEA6057474_SAMEA6057870	SAMEA6057870	SAMEA6057474	41	78	-37
SAMEA6057474_SAMEA6057888	SAMEA6057888	SAMEA6057474	32	63	-31
SAMEA6057474_SAMEA6057930	SAMEA6057930	SAMEA6057474	16	27	-11
SAMEA6057474_SAMEA6057935	SAMEA6057935	SAMEA6057474	8	16	-8
SAMEA6057474_SAMEA6057937	SAMEA6057937	SAMEA6057474	7	20	-13
SAMEA6057474_SAMEA6057944	SAMEA6057944	SAMEA6057474	8	18	-10
SAMEA6057474_SAMEA6057945	SAMEA6057945	SAMEA6057474	25	45	-20
SAMEA6057474_SAMEA6057954	SAMEA6057954	SAMEA6057474	8	16	-8
SAMEA6057474_SAMEA6057991	SAMEA6057991	SAMEA6057474	25	52	-27
SAMEA6057474_SAMEA6058038	SAMEA6058038	SAMEA6057474	8	20	-12
SAMEA6057474_SAMEA6058049	SAMEA6058049	SAMEA6057474	38	75	-37
SAMEA6057474_SAMEA6058063	SAMEA6058063	SAMEA6057474	29	57	-28
SAMEA6057474_SAMEA6058065	SAMEA6058065	SAMEA6057474	39	74	-35
SAMEA6057474_SAMEA6058079	SAMEA6058079	SAMEA6057474	12	23	-11
SAMEA6057474_SAMEA6058130	SAMEA6058130	SAMEA6057474	5	12	-7
SAMEA6057474_SAMEA6058175	SAMEA6058175	SAMEA6057474	21	45	-24
SAMEA6057474_SAMEA6058183	SAMEA6058183	SAMEA6057474	7	15	-8
SAMEA6057474_SAMEA6058196	SAMEA6058196	SAMEA6057474	8	20	-12
SAMEA6057474_SAMEA6058242	SAMEA6058242	SAMEA6057474	18	34	-16
SAMEA6057474_SAMEA6058286	SAMEA6058286	SAMEA6057474	31	74	-43
SAMEA6057474_SAMEA6058309	SAMEA6058309	SAMEA6057474	8	19	-11
SAMEA6057474_SAMEA6058310	SAMEA6058310	SAMEA6057474	8	18	-10
SAMEA6057474_SAMEA6058319	SAMEA6058319	SAMEA6057474	3	12	-9
SAMEA6057474_SAMEA6058322	SAMEA6058322	SAMEA6057474	7	19	-12
SAMEA6057474_SAMEA6058338	SAMEA6058338	SAMEA6057474	7	19	-12
SAMEA6057474_SAMEA6058340	SAMEA6058340	SAMEA6057474	5	17	-12
SAMEA6057474_SAMEA6058344	SAMEA6058344	SAMEA6057474	22	47	-25
SAMEA6057474_SAMEA6058359	SAMEA6058359	SAMEA6057474	6	14	-8
SAMEA6057474_SAMEA6058370	SAMEA6058370	SAMEA6057474	6	15	-9
SAMEA6057474_SAMEA6058377	SAMEA6058377	SAMEA6057474	6	17	-11
SAMEA6057474_SAMEA6058388	SAMEA6058388	SAMEA6057474	7	14	-7
SAMEA6057474_SAMEA6058393	SAMEA6058393	SAMEA6057474	4	6	-2
SAMEA6057474_SAMEA6058395	SAMEA6058395	SAMEA6057474	10	23	-13
SAMEA6057474_SAMEA6058398	SAMEA6058398	SAMEA6057474	10	23	-13
SAMEA6057474_SAMEA6058401	SAMEA6058401	SAMEA6057474	31	61	-30
SAMEA6057474_SAMEA6058407	SAMEA6058407	SAMEA6057474	5	6	-1
SAMEA6057474_SAMEA6058433	SAMEA6058433	SAMEA6057474	22	48	-26
SAMEA6057474_SAMEA6058438	SAMEA6058438	SAMEA6057474	7	19	-12
SAMEA6057474_SAMEA6058442	SAMEA6058442	SAMEA6057474	8	19	-11
SAMEA6057474_SAMEA6058453	SAMEA6058453	SAMEA6057474	37	72	-35
SAMEA6057474_SAMEA6058472	SAMEA6058472	SAMEA6057474	41	78	-37
SAMEA6057474_SAMEA6058477	SAMEA6058477	SAMEA6057474	2	11	-9
SAMEA6057474_SAMEA6058480	SAMEA6058480	SAMEA6057474	5	14	-9
SAMEA6057474_SAMEA6058494	SAMEA6058494	SAMEA6057474	7	18	-11
SAMEA6057474_SAMEA6058497	SAMEA6058497	SAMEA6057474	4	6	-2
SAMEA6057474_SAMEA6058498	SAMEA6058498	SAMEA6057474	7	18	-11
SAMEA6057474_SAMEA6058508	SAMEA6058508	SAMEA6057474	6	16	-10
SAMEA6057474_SAMEA6058521	SAMEA6058521	SAMEA6057474	42	80	-38
SAMEA6057474_SAMEA6058527	SAMEA6058527	SAMEA6057474	33	66	-33
SAMEA6057474_SAMEA6058530	SAMEA6058530	SAMEA6057474	23	45	-22
SAMEA6057474_SAMEA6058534	SAMEA6058534	SAMEA6057474	9	19	-10
SAMEA6057474_SAMEA6058546	SAMEA6058546	SAMEA6057474	4	12	-8
SAMEA6057474_SAMEA6058550	SAMEA6058550	SAMEA6057474	38	72	-34
SAMEA6057474_SAMEA6058572	SAMEA6058572	SAMEA6057474	41	80	-39
SAMEA6057474_SAMEA6058575	SAMEA6058575	SAMEA6057474	38	75	-37
SAMEA6057474_SAMEA6058584	SAMEA6058584	SAMEA6057474	8	19	-11
SAMEA6057474_SAMEA6058591	SAMEA6058591	SAMEA6057474	7	18	-11
SAMEA6057474_SAMEA6058598	SAMEA6058598	SAMEA6057474	8	20	-12
SAMEA6057474_SAMEA6058607	SAMEA6058607	SAMEA6057474	24	50	-26
SAMEA6057478_SAMEA6057543	SAMEA6057543	SAMEA6057478	2	4	-2
SAMEA6057478_SAMEA6057580	SAMEA6057580	SAMEA6057478	4	1	3
SAMEA6057478_SAMEA6057599	SAMEA6057599	SAMEA6057478	4	2	2
SAMEA6057478_SAMEA6057618	SAMEA6057618	SAMEA6057478	3	1	2
SAMEA6057478_SAMEA6057639	SAMEA6057639	SAMEA6057478	2	2	0
SAMEA6057478_SAMEA6057643	SAMEA6057643	SAMEA6057478	3	2	1
SAMEA6057478_SAMEA6057659	SAMEA6057659	SAMEA6057478	1	1	0
SAMEA6057478_SAMEA6057670	SAMEA6057670	SAMEA6057478	2	1	1
SAMEA6057478_SAMEA6057677	SAMEA6057677	SAMEA6057478	3	3	0
SAMEA6057478_SAMEA6057716	SAMEA6057716	SAMEA6057478	2	1	1
SAMEA6057478_SAMEA6057799	SAMEA6057799	SAMEA6057478	2	3	-1
SAMEA6057478_SAMEA6057826	SAMEA6057826	SAMEA6057478	3	2	1
SAMEA6057478_SAMEA6057905	SAMEA6057905	SAMEA6057478	2	2	0
SAMEA6057478_SAMEA6057906	SAMEA6057906	SAMEA6057478	2	1	1
SAMEA6057478_SAMEA6057911	SAMEA6057911	SAMEA6057478	4	2	2
SAMEA6057478_SAMEA6057920	SAMEA6057920	SAMEA6057478	1	1	0
SAMEA6057478_SAMEA6057925	SAMEA6057925	SAMEA6057478	6	4	2
SAMEA6057478_SAMEA6057936	SAMEA6057936	SAMEA6057478	4	4	0
SAMEA6057478_SAMEA6057940	SAMEA6057940	SAMEA6057478	4	6	-2
SAMEA6057478_SAMEA6057952	SAMEA6057952	SAMEA6057478	1	1	0
SAMEA6057478_SAMEA6058008	SAMEA6058008	SAMEA6057478	8	1	7
SAMEA6057478_SAMEA6058023	SAMEA6058023	SAMEA6057478	2	2	0
SAMEA6057478_SAMEA6058048	SAMEA6058048	SAMEA6057478	3	1	2
SAMEA6057478_SAMEA6058074	SAMEA6058074	SAMEA6057478	2	4	-2
SAMEA6057478_SAMEA6058106	SAMEA6058106	SAMEA6057478	2	2	0
SAMEA6057478_SAMEA6058180	SAMEA6058180	SAMEA6057478	1	1	0
SAMEA6057478_SAMEA6058200	SAMEA6058200	SAMEA6057478	13	14	-1
SAMEA6057478_SAMEA6058221	SAMEA6058221	SAMEA6057478	2	1	1
SAMEA6057478_SAMEA6058229	SAMEA6058229	SAMEA6057478	2	1	1
SAMEA6057478_SAMEA6058261	SAMEA6058261	SAMEA6057478	2	4	-2
SAMEA6057478_SAMEA6058301	SAMEA6058301	SAMEA6057478	1	1	0
SAMEA6057478_SAMEA6058428	SAMEA6058428	SAMEA6057478	1	3	-2
SAMEA6057478_SAMEA6058439	SAMEA6058439	SAMEA6057478	6	3	3
SAMEA6057478_SAMEA6058482	SAMEA6058482	SAMEA6057478	2	1	1
SAMEA6057478_SAMEA6058492	SAMEA6058492	SAMEA6057478	2	1	1
SAMEA6057478_SAMEA6058518	SAMEA6058518	SAMEA6057478	3	2	1
SAMEA6057478_SAMEA6058526	SAMEA6058526	SAMEA6057478	2	2	0
SAMEA6057478_SAMEA6058533	SAMEA6058533	SAMEA6057478	2	1	1
SAMEA6057478_SAMEA6058536	SAMEA6058536	SAMEA6057478	2	3	-1
SAMEA6057478_SAMEA6058588	SAMEA6058588	SAMEA6057478	1	2	-1
SAMEA6057478_SAMEA6058601	SAMEA6058601	SAMEA6057478	2	2	0
SAMEA6057478_SAMEA6058605	SAMEA6058605	SAMEA6057478	1	2	-1
SAMEA6057478_SAMEA6058614	SAMEA6058614	SAMEA6057478	2	3	-1
SAMEA6057478_SAMEA6058617	SAMEA6058617	SAMEA6057478	2	4	-2
SAMEA6057478_SAMEA6058622	SAMEA6058622	SAMEA6057478	5	2	3
SAMEA6057479_SAMEA6057568	SAMEA6057568	SAMEA6057479	1	0	1
SAMEA6057479_SAMEA6057607	SAMEA6057607	SAMEA6057479	10	12	-2
SAMEA6057479_SAMEA6057648	SAMEA6057648	SAMEA6057479	4	6	-2
SAMEA6057479_SAMEA6057796	SAMEA6057796	SAMEA6057479	5	8	-3
SAMEA6057479_SAMEA6057863	SAMEA6057863	SAMEA6057479	20	39	-19
SAMEA6057479_SAMEA6057893	SAMEA6057893	SAMEA6057479	3	8	-5
SAMEA6057479_SAMEA6058014	SAMEA6058014	SAMEA6057479	12	23	-11
SAMEA6057479_SAMEA6058219	SAMEA6058219	SAMEA6057479	1	2	-1
SAMEA6057479_SAMEA6058230	SAMEA6058230	SAMEA6057479	1	2	-1
SAMEA6057479_SAMEA6058241	SAMEA6058241	SAMEA6057479	1	2	-1
SAMEA6057479_SAMEA6058337	SAMEA6058337	SAMEA6057479	26	53	-27
SAMEA6057479_SAMEA6058420	SAMEA6058420	SAMEA6057479	10	20	-10
SAMEA6057479_SAMEA6058488	SAMEA6058488	SAMEA6057479	0	0	0
SAMEA6057479_SAMEA6058489	SAMEA6058489	SAMEA6057479	3	7	-4
SAMEA6057479_SAMEA6058491	SAMEA6058491	SAMEA6057479	3	7	-4
SAMEA6057479_SAMEA6058562	SAMEA6058562	SAMEA6057479	1	2	-1
SAMEA6057479_SAMEA6058579	SAMEA6058579	SAMEA6057479	5	7	-2
SAMEA6057479_SAMEA6058580	SAMEA6058580	SAMEA6057479	5	6	-1
SAMEA6057479_SAMEA6058585	SAMEA6058585	SAMEA6057479	2	2	0
SAMEA6057479_SAMEA6058589	SAMEA6058589	SAMEA6057479	5	6	-1
SAMEA6057479_SAMEA6058595	SAMEA6058595	SAMEA6057479	2	6	-4
SAMEA6057479_SAMEA6058624	SAMEA6058624	SAMEA6057479	1	2	-1
SAMEA6057481_SAMEA6058308	SAMEA6058308	SAMEA6057481	4	12	-8
SAMEA6057481_SAMEA6058325	SAMEA6058325	SAMEA6057481	7	20	-13
SAMEA6057481_SAMEA6058341	SAMEA6058341	SAMEA6057481	11	24	-13
SAMEA6057481_SAMEA6058545	SAMEA6058545	SAMEA6057481	5	15	-10
SAMEA6057482_SAMEA6057551	SAMEA6057551	SAMEA6057482	2	2	0
SAMEA6057482_SAMEA6057577	SAMEA6057577	SAMEA6057482	16	24	-8
SAMEA6057482_SAMEA6057640	SAMEA6057640	SAMEA6057482	13	17	-4
SAMEA6057482_SAMEA6057664	SAMEA6057664	SAMEA6057482	8	9	-1
SAMEA6057482_SAMEA6057718	SAMEA6057718	SAMEA6057482	15	26	-11
SAMEA6057482_SAMEA6057749	SAMEA6057749	SAMEA6057482	9	18	-9
SAMEA6057482_SAMEA6058073	SAMEA6058073	SAMEA6057482	3	4	-1
SAMEA6057482_SAMEA6058303	SAMEA6058303	SAMEA6057482	11	16	-5
SAMEA6057483_SAMEA6057520	SAMEA6057520	SAMEA6057483	15	23	-8
SAMEA6057483_SAMEA6057533	SAMEA6057533	SAMEA6057483	6	11	-5
SAMEA6057483_SAMEA6057579	SAMEA6057579	SAMEA6057483	12	23	-11
SAMEA6057483_SAMEA6057987	SAMEA6057987	SAMEA6057483	1	6	-5
SAMEA6057483_SAMEA6058124	SAMEA6058124	SAMEA6057483	16	21	-5
SAMEA6057483_SAMEA6058243	SAMEA6058243	SAMEA6057483	4	4	0
SAMEA6057483_SAMEA6058628	SAMEA6058628	SAMEA6057483	2	7	-5
SAMEA6057484_SAMEA6057570	SAMEA6057570	SAMEA6057484	9	18	-9
SAMEA6057484_SAMEA6058107	SAMEA6058107	SAMEA6057484	18	33	-15
SAMEA6057484_SAMEA6058368	SAMEA6058368	SAMEA6057484	6	9	-3
SAMEA6057484_SAMEA6058412	SAMEA6058412	SAMEA6057484	7	12	-5
SAMEA6057484_SAMEA6058484	SAMEA6058484	SAMEA6057484	5	11	-6
SAMEA6057484_SAMEA6058499	SAMEA6058499	SAMEA6057484	8	12	-4
SAMEA6057484_SAMEA6058581	SAMEA6058581	SAMEA6057484	7	19	-12
SAMEA6057485_SAMEA6058237	SAMEA6058237	SAMEA6057485	21	32	-11
SAMEA6057485_SAMEA6058262	SAMEA6058262	SAMEA6057485	20	30	-10
SAMEA6057485_SAMEA6058324	SAMEA6058324	SAMEA6057485	7	5	2
SAMEA6057485_SAMEA6058346	SAMEA6058346	SAMEA6057485	24	31	-7
SAMEA6057485_SAMEA6058394	SAMEA6058394	SAMEA6057485	27	38	-11
SAMEA6057485_SAMEA6058571	SAMEA6058571	SAMEA6057485	21	32	-11
SAMEA6057487_SAMEA6057491	SAMEA6057491	SAMEA6057487	42	77	-35
SAMEA6057487_SAMEA6057503	SAMEA6057503	SAMEA6057487	44	78	-34
SAMEA6057487_SAMEA6057532	SAMEA6057532	SAMEA6057487	38	71	-33
SAMEA6057487_SAMEA6057600	SAMEA6057600	SAMEA6057487	42	76	-34
SAMEA6057487_SAMEA6057610	SAMEA6057610	SAMEA6057487	24	43	-19
SAMEA6057487_SAMEA6057656	SAMEA6057656	SAMEA6057487	14	26	-12
SAMEA6057487_SAMEA6057730	SAMEA6057730	SAMEA6057487	24	44	-20
SAMEA6057487_SAMEA6057768	SAMEA6057768	SAMEA6057487	43	78	-35
SAMEA6057487_SAMEA6057824	SAMEA6057824	SAMEA6057487	20	42	-22
SAMEA6057487_SAMEA6057833	SAMEA6057833	SAMEA6057487	2	6	-4
SAMEA6057487_SAMEA6057862	SAMEA6057862	SAMEA6057487	21	42	-21
SAMEA6057487_SAMEA6057870	SAMEA6057870	SAMEA6057487	42	76	-34
SAMEA6057487_SAMEA6057888	SAMEA6057888	SAMEA6057487	33	61	-28
SAMEA6057487_SAMEA6057930	SAMEA6057930	SAMEA6057487	16	25	-9
SAMEA6057487_SAMEA6057935	SAMEA6057935	SAMEA6057487	8	14	-6
SAMEA6057487_SAMEA6057937	SAMEA6057937	SAMEA6057487	7	18	-11
SAMEA6057487_SAMEA6057944	SAMEA6057944	SAMEA6057487	8	16	-8
SAMEA6057487_SAMEA6057945	SAMEA6057945	SAMEA6057487	24	43	-19
SAMEA6057487_SAMEA6057954	SAMEA6057954	SAMEA6057487	8	14	-6
SAMEA6057487_SAMEA6057991	SAMEA6057991	SAMEA6057487	25	50	-25
SAMEA6057487_SAMEA6058038	SAMEA6058038	SAMEA6057487	8	18	-10
SAMEA6057487_SAMEA6058049	SAMEA6058049	SAMEA6057487	38	73	-35
SAMEA6057487_SAMEA6058063	SAMEA6058063	SAMEA6057487	29	55	-26
SAMEA6057487_SAMEA6058065	SAMEA6058065	SAMEA6057487	39	72	-33
SAMEA6057487_SAMEA6058079	SAMEA6058079	SAMEA6057487	12	21	-9
SAMEA6057487_SAMEA6058130	SAMEA6058130	SAMEA6057487	5	10	-5
SAMEA6057487_SAMEA6058175	SAMEA6058175	SAMEA6057487	21	43	-22
SAMEA6057487_SAMEA6058183	SAMEA6058183	SAMEA6057487	7	11	-4
SAMEA6057487_SAMEA6058196	SAMEA6058196	SAMEA6057487	8	18	-10
SAMEA6057487_SAMEA6058242	SAMEA6058242	SAMEA6057487	18	32	-14
SAMEA6057487_SAMEA6058286	SAMEA6058286	SAMEA6057487	31	72	-41
SAMEA6057487_SAMEA6058309	SAMEA6058309	SAMEA6057487	8	17	-9
SAMEA6057487_SAMEA6058310	SAMEA6058310	SAMEA6057487	8	16	-8
SAMEA6057487_SAMEA6058319	SAMEA6058319	SAMEA6057487	3	10	-7
SAMEA6057487_SAMEA6058322	SAMEA6058322	SAMEA6057487	7	17	-10
SAMEA6057487_SAMEA6058338	SAMEA6058338	SAMEA6057487	7	17	-10
SAMEA6057487_SAMEA6058340	SAMEA6058340	SAMEA6057487	5	13	-8
SAMEA6057487_SAMEA6058344	SAMEA6058344	SAMEA6057487	22	45	-23
SAMEA6057487_SAMEA6058359	SAMEA6058359	SAMEA6057487	6	10	-4
SAMEA6057487_SAMEA6058370	SAMEA6058370	SAMEA6057487	6	11	-5
SAMEA6057487_SAMEA6058377	SAMEA6058377	SAMEA6057487	6	13	-7
SAMEA6057487_SAMEA6058388	SAMEA6058388	SAMEA6057487	7	10	-3
SAMEA6057487_SAMEA6058393	SAMEA6058393	SAMEA6057487	6	14	-8
SAMEA6057487_SAMEA6058395	SAMEA6058395	SAMEA6057487	10	21	-11
SAMEA6057487_SAMEA6058398	SAMEA6058398	SAMEA6057487	10	21	-11
SAMEA6057487_SAMEA6058401	SAMEA6058401	SAMEA6057487	32	59	-27
SAMEA6057487_SAMEA6058407	SAMEA6058407	SAMEA6057487	7	14	-7
SAMEA6057487_SAMEA6058433	SAMEA6058433	SAMEA6057487	21	46	-25
SAMEA6057487_SAMEA6058438	SAMEA6058438	SAMEA6057487	7	17	-10
SAMEA6057487_SAMEA6058442	SAMEA6058442	SAMEA6057487	8	17	-9
SAMEA6057487_SAMEA6058453	SAMEA6058453	SAMEA6057487	37	70	-33
SAMEA6057487_SAMEA6058472	SAMEA6058472	SAMEA6057487	42	76	-34
SAMEA6057487_SAMEA6058477	SAMEA6058477	SAMEA6057487	2	9	-7
SAMEA6057487_SAMEA6058480	SAMEA6058480	SAMEA6057487	5	10	-5
SAMEA6057487_SAMEA6058494	SAMEA6058494	SAMEA6057487	7	16	-9
SAMEA6057487_SAMEA6058497	SAMEA6058497	SAMEA6057487	6	14	-8
SAMEA6057487_SAMEA6058498	SAMEA6058498	SAMEA6057487	7	16	-9
SAMEA6057487_SAMEA6058508	SAMEA6058508	SAMEA6057487	2	4	-2
SAMEA6057487_SAMEA6058521	SAMEA6058521	SAMEA6057487	43	78	-35
SAMEA6057487_SAMEA6058527	SAMEA6058527	SAMEA6057487	33	64	-31
SAMEA6057487_SAMEA6058530	SAMEA6058530	SAMEA6057487	22	43	-21
SAMEA6057487_SAMEA6058534	SAMEA6058534	SAMEA6057487	9	17	-8
SAMEA6057487_SAMEA6058546	SAMEA6058546	SAMEA6057487	4	10	-6
SAMEA6057487_SAMEA6058550	SAMEA6058550	SAMEA6057487	38	70	-32
SAMEA6057487_SAMEA6058572	SAMEA6058572	SAMEA6057487	42	78	-36
SAMEA6057487_SAMEA6058575	SAMEA6058575	SAMEA6057487	38	73	-35
SAMEA6057487_SAMEA6058584	SAMEA6058584	SAMEA6057487	8	17	-9
SAMEA6057487_SAMEA6058591	SAMEA6058591	SAMEA6057487	7	16	-9
SAMEA6057487_SAMEA6058598	SAMEA6058598	SAMEA6057487	8	18	-10
SAMEA6057487_SAMEA6058607	SAMEA6058607	SAMEA6057487	24	48	-24
SAMEA6057489_SAMEA6057576	SAMEA6057576	SAMEA6057489	2	2	0
SAMEA6057490_SAMEA6057525	SAMEA6057525	SAMEA6057490	10	13	-3
SAMEA6057490_SAMEA6057592	SAMEA6057592	SAMEA6057490	7	7	0
SAMEA6057490_SAMEA6057901	SAMEA6057901	SAMEA6057490	10	15	-5
SAMEA6057490_SAMEA6057942	SAMEA6057942	SAMEA6057490	11	20	-9
SAMEA6057490_SAMEA6057948	SAMEA6057948	SAMEA6057490	10	13	-3
SAMEA6057490_SAMEA6057949	SAMEA6057949	SAMEA6057490	8	11	-3
SAMEA6057490_SAMEA6058037	SAMEA6058037	SAMEA6057490	10	19	-9
SAMEA6057490_SAMEA6058047	SAMEA6058047	SAMEA6057490	10	17	-7
SAMEA6057490_SAMEA6058059	SAMEA6058059	SAMEA6057490	10	13	-3
SAMEA6057490_SAMEA6058060	SAMEA6058060	SAMEA6057490	8	12	-4
SAMEA6057490_SAMEA6058078	SAMEA6058078	SAMEA6057490	2	4	-2
SAMEA6057490_SAMEA6058173	SAMEA6058173	SAMEA6057490	11	17	-6
SAMEA6057490_SAMEA6058234	SAMEA6058234	SAMEA6057490	12	21	-9
SAMEA6057490_SAMEA6058269	SAMEA6058269	SAMEA6057490	11	15	-4
SAMEA6057490_SAMEA6058416	SAMEA6058416	SAMEA6057490	7	10	-3
SAMEA6057490_SAMEA6058436	SAMEA6058436	SAMEA6057490	11	19	-8
SAMEA6057490_SAMEA6058451	SAMEA6058451	SAMEA6057490	12	14	-2
SAMEA6057490_SAMEA6058457	SAMEA6058457	SAMEA6057490	11	13	-2
SAMEA6057490_SAMEA6058463	SAMEA6058463	SAMEA6057490	34	51	-17
SAMEA6057490_SAMEA6058471	SAMEA6058471	SAMEA6057490	10	13	-3
SAMEA6057490_SAMEA6058513	SAMEA6058513	SAMEA6057490	34	51	-17
SAMEA6057490_SAMEA6058552	SAMEA6058552	SAMEA6057490	38	58	-20
SAMEA6057490_SAMEA6058556	SAMEA6058556	SAMEA6057490	39	63	-24
SAMEA6057490_SAMEA6058557	SAMEA6058557	SAMEA6057490	10	14	-4
SAMEA6057490_SAMEA6058574	SAMEA6058574	SAMEA6057490	10	14	-4
SAMEA6057490_SAMEA6058590	SAMEA6058590	SAMEA6057490	8	10	-2
SAMEA6057490_SAMEA6058597	SAMEA6058597	SAMEA6057490	12	17	-5
SAMEA6057491_SAMEA6057503	SAMEA6057503	SAMEA6057491	2	3	-1
SAMEA6057491_SAMEA6057532	SAMEA6057532	SAMEA6057491	52	84	-32
SAMEA6057491_SAMEA6057600	SAMEA6057600	SAMEA6057491	0	1	-1
SAMEA6057491_SAMEA6057610	SAMEA6057610	SAMEA6057491	41	66	-25
SAMEA6057491_SAMEA6057656	SAMEA6057656	SAMEA6057491	43	69	-26
SAMEA6057491_SAMEA6057730	SAMEA6057730	SAMEA6057491	41	67	-26
SAMEA6057491_SAMEA6057768	SAMEA6057768	SAMEA6057491	13	21	-8
SAMEA6057491_SAMEA6057824	SAMEA6057824	SAMEA6057491	49	85	-36
[truncated: 8,172 more rows]
