# Supplementary material for: Decentralized Investigation of Bacterial Outbreaks Based on Hashed cgMLST
Source: Front Microbiol. 2021 May 28;12:649517. doi: 10.3389/fmicb.2021.649517 (PMC8244591; doi:10.3389/fmicb.2021.649517)
Supplement: Supplementary file 2 [file Data_Sheet_2.zip › splitinformation_decentralized_analysis.tsv]

#FILE	split
SAMEA6058486	split1
SAMEA6058524	split1
SAMEA6057704	split1
SAMEA6058163	split1
SAMEA6058529	split1
SAMEA6058300	split1
SAMEA6058336	split1
SAMEA6058257	split1
SAMEA6057512	split1
SAMEA6058280	split1
SAMEA6057825	split1
SAMEA6058319	split1
SAMEA6057720	split1
SAMEA6057972	split1
SAMEA6057896	split1
SAMEA6058522	split1
SAMEA5552164	split1
SAMEA6058263	split1
SAMEA6057891	split1
SAMEA6057439	split1
SAMEA6058554	split1
SAMEA6058471	split1
SAMEA5552167	split1
SAMEA5882643	split1
SAMEA6057557	split1
SAMEA6058290	split1
SAMEA6057793	split1
SAMEA6058516	split1
SAMEA6057834	split1
SAMEA6057669	split1
SAMEA6057500	split1
SAMEA6058150	split1
SAMEA6057728	split1
SAMEA6057601	split1
SAMEA6057440	split1
SAMEA6057648	split1
SAMEA6057540	split1
SAMEA6058059	split1
SAMEA6058440	split1
SAMEA6057542	split1
SAMEA6057681	split1
SAMEA6057982	split1
SAMEA6058542	split1
SAMEA6058367	split1
SAMEA6058096	split1
SAMEA6058563	split1
SAMEA6058508	split1
SAMEA6057692	split1
SAMEA6057848	split1
SAMEA6058066	split1
SAMEA6058453	split1
SAMEA6058340	split1
SAMEA6057622	split1
SAMEA6058425	split1
SAMEA6057583	split1
SAMEA6058303	split1
SAMEA6058389	split1
SAMEA6057446	split1
SAMEA6057633	split1
SAMEA6058117	split1
SAMEA6058246	split1
SAMEA6057610	split1
SAMEA6058317	split1
SAMEA6057990	split1
SAMEA6058496	split1
SAMEA6058136	split1
SAMEA6058047	split1
SAMEA6058259	split1
SAMEA6057976	split1
SAMEA6057885	split1
SAMEA6058594	split1
SAMEA6058619	split1
SAMEA6057468	split1
SAMEA6058057	split1
SAMEA6058158	split1
SAMEA6057545	split1
SAMEA6058552	split1
SAMEA6057627	split1
SAMEA6058069	split1
SAMEA6058276	split1
SAMEA6057813	split1
SAMEA6058135	split1
SAMEA6058480	split1
SAMEA6058274	split1
SAMEA6058343	split1
SAMEA6057842	split1
SAMEA6058414	split1
SAMEA6057562	split1
SAMEA6058461	split1
SAMEA6057696	split1
SAMEA6057529	split1
SAMEA6058036	split1
SAMEA6058078	split1
SAMEA6057541	split1
SAMEA6058400	split1
SAMEA6057427	split1
SAMEA6058321	split1
SAMEA6057985	split1
SAMEA6057840	split1
SAMEA6058091	split1
SAMEA6058623	split1
SAMEA6058120	split1
SAMEA6058197	split1
SAMEA6057656	split1
SAMEA6057645	split1
SAMEA6058454	split1
SAMEA6058073	split1
SAMEA6058375	split1
SAMEA6058112	split1
SAMEA6058328	split1
SAMEA6057880	split1
SAMEA6057578	split1
SAMEA6058122	split1
SAMEA6058070	split1
SAMEA6058124	split1
SAMEA6058144	split1
SAMEA6058626	split1
SAMEA6058045	split1
SAMEA6057804	split1
SAMEA6058544	split1
SAMEA6057596	split1
SAMEA6057723	split1
SAMEA6058305	split1
SAMEA6057862	split1
SAMEA6057456	split1
SAMEA6057639	split1
SAMEA6058579	split1
SAMEA6057786	split1
SAMEA6058171	split1
SAMEA6057561	split1
SAMEA6057796	split1
SAMEA6058050	split1
SAMEA6057980	split1
SAMEA6057663	split1
SAMEA6058407	split1
SAMEA6058024	split1
SAMEA5737704	split1
SAMEA6058075	split1
SAMEA6058089	split1
SAMEA6058519	split1
SAMEA6058517	split1
SAMEA6058592	split1
SAMEA6058415	split1
SAMEA6058295	split1
SAMEA6058326	split1
SAMEA6058342	split1
SAMEA6058054	split1
SAMEA6057521	split1
SAMEA6058173	split1
SAMEA6058507	split1
SAMEA6058610	split1
SAMEA5882648	split1
SAMEA6058515	split1
SAMEA6058145	split1
SAMEA6058442	split1
SAMEA6057872	split1
SAMEA6058613	split1
SAMEA6058250	split1
SAMEA6057559	split1
SAMEA6057797	split1
SAMEA6057609	split1
SAMEA6058206	split1
SAMEA6057452	split1
SAMEA6058574	split1
SAMEA6058074	split1
SAMEA6057722	split1
SAMEA6057809	split1
SAMEA6057811	split1
SAMEA6058129	split1
SAMEA6057426	split1
SAMEA6057470	split1
SAMEA6057531	split1
SAMEA6058588	split1
SAMEA6057940	split1
SAMEA6057685	split1
SAMEA6058201	split1
SAMEA6058273	split1
SAMEA6058154	split1
SAMEA6058111	split1
SAMEA6057492	split1
SAMEA6057642	split1
SAMEA6057701	split1
SAMEA6058559	split1
SAMEA6058536	split1
SAMEA6057584	split1
SAMEA6058384	split1
SAMEA6057736	split1
SAMEA6057455	split1
SAMEA6058161	split1
SAMEA6058597	split1
SAMEA6057903	split1
SAMEA6057987	split1
SAMEA6058348	split1
SAMEA6058531	split1
SAMEA6058481	split1
SAMEA6057652	split1
SAMEA6058017	split1
SAMEA6057956	split1
SAMEA6058558	split1
SAMEA5552162	split1
SAMEA6057829	split1
SAMEA6057785	split1
SAMEA6058397	split1
SAMEA6057707	split1
SAMEA6058396	split1
SAMEA6057657	split1
SAMEA6057614	split1
SAMEA6057897	split1
SAMEA6058109	split1
SAMEA6057884	split1
SAMEA6058571	split1
SAMEA6057511	split1
SAMEA6057687	split1
SAMEA6057795	split1
SAMEA6057846	split1
SAMEA6058337	split1
SAMEA6058157	split1
SAMEA6058345	split1
SAMEA6057816	split1
SAMEA6058615	split1
SAMEA6057995	split1
SAMEA6058240	split1
SAMEA6058006	split1
SAMEA6057776	split1
SAMEA6057955	split1
SAMEA6057528	split1
SAMEA6057802	split1
SAMEA6058596	split1
SAMEA6057506	split1
SAMEA6057779	split1
SAMEA6057712	split1
SAMEA6057567	split1
SAMEA6058333	split1
SAMEA6058413	split1
SAMEA6058560	split1
SAMEA6057942	split1
SAMEA6058427	split1
SAMEA6058233	split1
SAMEA6058032	split1
SAMEA6058131	split1
SAMEA6058329	split1
SAMEA5737702	split1
SAMEA6058291	split1
SAMEA6057943	split1
SAMEA6057905	split1
SAMEA6057878	split1
SAMEA6057886	split1
SAMEA6057726	split1
SAMEA6057898	split1
SAMEA6058493	split1
SAMEA6058262	split1
SAMEA6057755	split1
SAMEA6058137	split1
SAMEA6058119	split1
SAMEA6057436	split1
SAMEA6058565	split1
SAMEA6057628	split1
SAMEA6057664	split1
SAMEA6057832	split1
SAMEA6058143	split1
SAMEA6057694	split1
SAMEA6058302	split1
SAMEA6057909	split1
SAMEA6058372	split1
SAMEA6057750	split1
SAMEA5882644	split1
SAMEA6057828	split1
SAMEA6058315	split1
SAMEA6058380	split1
SAMEA6057480	split1
SAMEA6058167	split1
SAMEA6058607	split1
SAMEA5737700	split1
SAMEA6057637	split1
SAMEA6058185	split1
SAMEA6058208	split1
SAMEA6057839	split1
SAMEA6058139	split1
SAMEA6057827	split1
SAMEA6057860	split1
SAMEA6057670	split1
SAMEA6057433	split1
SAMEA6057689	split1
SAMEA6058617	split1
SAMEA6058004	split1
SAMEA6057472	split1
SAMEA6057772	split1
SAMEA6058589	split1
SAMEA6058182	split1
SAMEA6058217	split1
SAMEA6058499	split1
SAMEA6057960	split1
SAMEA6058151	split1
SAMEA6058575	split1
SAMEA6057971	split1
SAMEA6058330	split1
SAMEA6058142	split1
SAMEA6057573	split1
SAMEA6058346	split1
SAMEA6058029	split1
SAMEA6058618	split1
SAMEA6057591	split1
SAMEA6057732	split1
SAMEA5533801	split1
SAMEA5552168	split1
SAMEA6058220	split1
SAMEA6058146	split1
SAMEA6058450	split1
SAMEA6057507	split1
SAMEA6058019	split1
SAMEA6057604	split1
SAMEA6057585	split1
SAMEA6057835	split1
SAMEA6058555	split1
SAMEA6057784	split1
SAMEA6058244	split1
SAMEA6057678	split1
SAMEA6058156	split1
SAMEA6057893	split1
SAMEA6057537	split1
SAMEA6058550	split1
SAMEA6057838	split1
SAMEA6057556	split1
SAMEA6058043	split1
SAMEA6057791	split1
SAMEA6058251	split1
SAMEA6058292	split1
SAMEA6058620	split1
SAMEA6057831	split1
SAMEA6058092	split1
SAMEA6057782	split1
SAMEA6058583	split1
SAMEA6058382	split1
SAMEA6058055	split1
SAMEA6058213	split1
SAMEA6057548	split1
SAMEA6057777	split1
SAMEA6057915	split1
SAMEA6058494	split1
SAMEA6058033	split1
SAMEA6058593	split1
SAMEA6057434	split1
SAMEA6058445	split1
SAMEA6058115	split1
SAMEA6058097	split1
SAMEA6058366	split1
SAMEA6058466	split1
SAMEA6057859	split1
SAMEA6057428	split1
SAMEA6057420	split1
SAMEA6057933	split1
SAMEA6058126	split1
SAMEA6057476	split1
SAMEA6057444	split1
SAMEA6057762	split1
SAMEA6057721	split1
SAMEA6057950	split1
SAMEA6057593	split1
SAMEA6057643	split1
SAMEA6057543	split1
SAMEA6057877	split1
SAMEA6057417	split1
SAMEA6057667	split1
SAMEA6058556	split1
SAMEA6057625	split1
SAMEA6058561	split1
SAMEA5533805	split1
SAMEA6057517	split1
SAMEA6057679	split1
SAMEA6057457	split1
SAMEA6058392	split1
SAMEA6057581	split1
SAMEA6057771	split1
SAMEA6057453	split1
SAMEA6058165	split1
SAMEA6057560	split1
SAMEA6057425	split1
SAMEA6057598	split1
SAMEA6057505	split1
SAMEA6058423	split1
SAMEA6057922	split1
SAMEA6058264	split1
SAMEA6057450	split1
SAMEA6058495	split1
SAMEA6057992	split1
SAMEA6058606	split1
SAMEA6058540	split1
SAMEA6058186	split1
SAMEA6058266	split1
SAMEA6057566	split1
SAMEA6057606	split1
SAMEA6057951	split1
SAMEA6057419	split1
SAMEA6057711	split1
SAMEA6058166	split1
SAMEA6057489	split1
SAMEA6058504	split1
SAMEA6057564	split1
SAMEA6057738	split1
SAMEA6057889	split1
SAMEA6057534	split1
SAMEA6058236	split1
SAMEA6058410	split1
SAMEA6057668	split1
SAMEA6057516	split1
SAMEA6058203	split1
SAMEA6057770	split1
SAMEA5552148	split1
SAMEA6057767	split1
SAMEA6057653	split1
SAMEA6057524	split1
SAMEA6058438	split1
SAMEA6058447	split1
SAMEA6058101	split1
SAMEA6057635	split1
SAMEA5882642	split1
SAMEA6057751	split1
SAMEA6058338	split1
SAMEA6057746	split1
SAMEA6058183	split1
SAMEA6058320	split1
SAMEA6057532	split2
SAMEA6057927	split2
SAMEA6058015	split2
SAMEA6057655	split2
SAMEA6057547	split2
SAMEA6057535	split2
SAMEA6057742	split2
SAMEA6057673	split2
SAMEA6058511	split2
SAMEA6058502	split2
SAMEA6057661	split2
SAMEA6057474	split2
SAMEA6058488	split2
SAMEA6057594	split2
SAMEA6057515	split2
SAMEA5737697	split2
SAMEA6058457	split2
SAMEA6058399	split2
SAMEA6058087	split2
SAMEA6058104	split2
SAMEA6057462	split2
SAMEA6057758	split2
SAMEA6058106	split2
SAMEA6058379	split2
SAMEA6058046	split2
SAMEA6057553	split2
SAMEA6058339	split2
SAMEA6058253	split2
SAMEA6058572	split2
SAMEA6057688	split2
SAMEA6057460	split2
SAMEA6057454	split2
SAMEA6058095	split2
SAMEA6058441	split2
SAMEA6058009	split2
SAMEA6057588	split2
SAMEA6057435	split2
SAMEA6058599	split2
SAMEA5552150	split2
SAMEA6057520	split2
SAMEA6058401	split2
SAMEA6057994	split2
SAMEA6058378	split2
SAMEA6057437	split2
SAMEA6057932	split2
SAMEA6057789	split2
SAMEA6057602	split2
SAMEA6058580	split2
SAMEA6057989	split2
SAMEA6057934	split2
SAMEA6058202	split2
SAMEA6057438	split2
SAMEA5552169	split2
SAMEA6058065	split2
SAMEA6058402	split2
SAMEA6058525	split2
SAMEA6057969	split2
SAMEA6058463	split2
SAMEA6058595	split2
SAMEA6057949	split2
SAMEA6057447	split2
SAMEA6058311	split2
SAMEA6057587	split2
SAMEA6057607	split2
SAMEA5552153	split2
SAMEA6057930	split2
SAMEA6058388	split2
SAMEA6058010	split2
SAMEA6058358	split2
SAMEA6057959	split2
SAMEA6057883	split2
SAMEA6058284	split2
SAMEA6058034	split2
SAMEA6058600	split2
SAMEA6058079	split2
SAMEA6058100	split2
SAMEA6058160	split2
SAMEA6057477	split2
SAMEA6057522	split2
SAMEA6057589	split2
SAMEA6057986	split2
SAMEA6057807	split2
SAMEA6058448	split2
SAMEA6058443	split2
SAMEA6057881	split2
SAMEA6058390	split2
SAMEA6057574	split2
SAMEA6057978	split2
SAMEA6058404	split2
SAMEA6057760	split2
SAMEA5737698	split2
SAMEA6057608	split2
SAMEA6058371	split2
SAMEA6057766	split2
SAMEA6058159	split2
SAMEA6057538	split2
SAMEA6057650	split2
SAMEA6057947	split2
SAMEA6057924	split2
SAMEA6057716	split2
SAMEA6057861	split2
SAMEA6058569	split2
SAMEA6058616	split2
SAMEA6057763	split2
SAMEA6057923	split2
SAMEA6057459	split2
SAMEA6057926	split2
SAMEA6057675	split2
SAMEA6058215	split2
SAMEA6058431	split2
SAMEA6058562	split2
SAMEA6058304	split2
SAMEA6057870	split2
SAMEA6057508	split2
SAMEA6057501	split2
SAMEA6058535	split2
SAMEA6057756	split2
SAMEA5552158	split2
SAMEA6057448	split2
SAMEA6058041	split2
SAMEA6058578	split2
SAMEA6058272	split2
SAMEA6058361	split2
SAMEA5552160	split2
SAMEA6057748	split2
SAMEA6057757	split2
SAMEA6057595	split2
SAMEA5882645	split2
SAMEA6057582	split2
SAMEA6058188	split2
SAMEA6057424	split2
SAMEA6057794	split2
SAMEA6057575	split2
SAMEA6058270	split2
SAMEA6058581	split2
SAMEA6058210	split2
SAMEA6058288	split2
SAMEA6058212	split2
SAMEA6057698	split2
SAMEA6057856	split2
SAMEA6058149	split2
SAMEA6058277	split2
SAMEA6058170	split2
SAMEA6058468	split2
SAMEA6057430	split2
SAMEA6057931	split2
SAMEA6058080	split2
SAMEA6057699	split2
SAMEA6058038	split2
SAMEA6058282	split2
SAMEA6058472	split2
SAMEA6058027	split2
SAMEA6058228	split2
SAMEA6058437	split2
SAMEA6057871	split2
SAMEA6057879	split2
SAMEA6057600	split2
SAMEA6058191	split2
SAMEA6057629	split2
SAMEA6057887	split2
SAMEA6058456	split2
SAMEA6058278	split2
SAMEA6058164	split2
SAMEA6057841	split2
SAMEA6057717	split2
SAMEA6057863	split2
SAMEA6057824	split2
SAMEA6057700	split2
SAMEA6057768	split2
SAMEA6058416	split2
SAMEA5552149	split2
SAMEA6057900	split2
SAMEA6057843	split2
SAMEA6058200	split2
SAMEA5552147	split2
SAMEA6058090	split2
SAMEA6058267	split2
SAMEA6058110	split2
SAMEA6058530	split2
SAMEA6057503	split2
SAMEA6058234	split2
SAMEA6057718	split2
SAMEA6058568	split2
SAMEA6058128	split2
SAMEA6057423	split2
SAMEA6058368	split2
SAMEA6058590	split2
SAMEA6057946	split2
SAMEA6058491	split2
SAMEA6058140	split2
SAMEA5737705	split2
SAMEA6057626	split2
SAMEA6058026	split2
SAMEA6057873	split2
SAMEA6058418	split2
SAMEA6058285	split2
SAMEA6058172	split2
SAMEA6058176	split2
SAMEA6057892	split2
SAMEA6058428	split2
SAMEA6057952	split2
SAMEA6058012	split2
SAMEA6058287	split2
SAMEA6058598	split2
SAMEA6057619	split2
SAMEA6057592	split2
SAMEA6057964	split2
SAMEA6057674	split2
SAMEA6057902	split2
SAMEA6058557	split2
SAMEA6057764	split2
SAMEA6058265	split2
SAMEA6058187	split2
SAMEA6057709	split2
SAMEA6057640	split2
SAMEA6057617	split2
SAMEA6057929	split2
SAMEA6057621	split2
SAMEA6058297	split2
SAMEA6057928	split2
SAMEA5552156	split2
SAMEA6057682	split2
SAMEA6057939	split2
SAMEA6057967	split2
SAMEA6057473	split2
SAMEA6058422	split2
SAMEA6058356	split2
SAMEA6057571	split2
SAMEA6057963	split2
SAMEA6058177	split2
SAMEA6057970	split2
SAMEA6057513	split2
SAMEA6058462	split2
SAMEA6058306	split2
SAMEA6057691	split2
SAMEA6058258	split2
SAMEA6058458	split2
SAMEA6057488	split2
SAMEA6058238	split2
SAMEA6057491	split2
SAMEA6058434	split2
SAMEA6058509	split2
SAMEA6058603	split2
SAMEA6058316	split2
SAMEA6058261	split2
SAMEA6058255	split2
SAMEA6057916	split2
SAMEA6057894	split2
SAMEA6058551	split2
SAMEA6058439	split2
SAMEA6057677	split2
SAMEA6058218	split2
SAMEA6058067	split2
SAMEA6057495	split2
SAMEA6058419	split2
SAMEA5882647	split2
SAMEA6058021	split2
SAMEA6058020	split2
SAMEA6058268	split2
SAMEA6057814	split2
SAMEA6057869	split2
SAMEA6058577	split2
SAMEA6057737	split2
SAMEA6058582	split2
SAMEA6057469	split2
SAMEA6058362	split2
SAMEA6057465	split2
SAMEA6058254	split2
SAMEA6058323	split2
SAMEA6057676	split2
SAMEA6058071	split2
SAMEA6057792	split2
SAMEA6057719	split2
SAMEA6058116	split2
SAMEA5552151	split2
SAMEA6058132	split2
SAMEA6058621	split2
SAMEA5552154	split2
SAMEA6058243	split2
SAMEA6058421	split2
SAMEA6057644	split2
SAMEA6057730	split2
SAMEA6057568	split2
SAMEA6058098	split2
SAMEA6057907	split2
SAMEA6058289	split2
SAMEA6058189	split2
SAMEA6057818	split2
SAMEA6057899	split2
SAMEA6057857	split2
SAMEA6057977	split2
SAMEA6058269	split2
SAMEA6058605	split2
SAMEA6058000	split2
SAMEA6057819	split2
SAMEA6057586	split2
SAMEA6058446	split2
SAMEA6058141	split2
SAMEA6057761	split2
SAMEA6058309	split2
SAMEA6057654	split2
SAMEA6058394	split2
SAMEA6058281	split2
SAMEA5737696	split2
SAMEA6057910	split2
SAMEA6058534	split2
SAMEA6057672	split2
SAMEA6058470	split2
SAMEA6058452	split2
SAMEA6057421	split2
SAMEA6057662	split2
SAMEA6057998	split2
SAMEA6058514	split2
SAMEA6058476	split2
SAMEA5737701	split2
SAMEA6058474	split2
SAMEA6057705	split2
SAMEA6058424	split2
SAMEA5533802	split2
SAMEA6058152	split2
SAMEA6057641	split2
SAMEA6058492	split2
SAMEA6057867	split2
SAMEA6057496	split2
SAMEA6057799	split2
SAMEA6058299	split2
SAMEA6057865	split2
SAMEA6058538	split2
SAMEA6058355	split2
SAMEA6058093	split2
SAMEA6058543	split2
SAMEA6058232	split2
SAMEA6057620	split2
SAMEA6058198	split2
SAMEA6058147	split2
SAMEA6058533	split2
SAMEA6057826	split2
SAMEA6057810	split2
SAMEA6057944	split2
SAMEA6057636	split2
SAMEA6058061	split2
SAMEA6057806	split2
SAMEA5737703	split2
SAMEA6058498	split2
SAMEA6058196	split2
SAMEA6057665	split2
SAMEA6057651	split2
SAMEA6057558	split2
SAMEA6058229	split2
SAMEA6058547	split2
SAMEA6058108	split2
SAMEA5552152	split2
SAMEA6057953	split2
SAMEA6057830	split2
SAMEA6057464	split2
SAMEA6058591	split2
SAMEA6057749	split2
SAMEA6058417	split2
SAMEA6057739	split2
SAMEA6058193	split2
SAMEA6058344	split2
SAMEA6058174	split2
SAMEA6058223	split2
SAMEA6057471	split2
SAMEA6058460	split2
SAMEA6058487	split2
SAMEA6058248	split2
SAMEA6057563	split2
SAMEA6057603	split2
SAMEA6057680	split2
SAMEA6057919	split2
SAMEA6057579	split2
SAMEA6057431	split2
SAMEA6058005	split2
SAMEA6058016	split2
SAMEA6058601	split2
SAMEA6058553	split2
SAMEA6058237	split2
SAMEA6057954	split2
SAMEA5552159	split2
SAMEA6058307	split2
SAMEA6057611	split2
SAMEA6057958	split2
SAMEA6057734	split2
SAMEA6057502	split2
SAMEA6058604	split2
SAMEA6057706	split2
SAMEA6058381	split2
SAMEA6058398	split2
SAMEA6058318	split2
SAMEA6058609	split2
SAMEA6058622	split2
SAMEA6058409	split2
SAMEA6057580	split2
SAMEA5552146	split2
SAMEA6057744	split2
SAMEA6058432	split2
SAMEA6058077	split2
SAMEA6057597	split2
SAMEA6057833	split2
SAMEA6058181	split2
SAMEA6057917	split2
SAMEA6058611	split2
SAMEA6058383	split2
SAMEA6058359	split2
SAMEA6057499	split2
SAMEA6057808	split2
SAMEA6057536	split2
SAMEA6057550	split2
SAMEA6057525	split2
SAMEA6057981	split2
SAMEA6057463	split2
SAMEA6057984	split2
SAMEA6057451	split2
SAMEA6058084	split2
SAMEA6057530	split2
SAMEA6058497	split2
SAMEA6057851	split2
SAMEA6058602	split2
SAMEA6057615	split2
SAMEA6058518	split2
SAMEA6057812	split3
SAMEA6057544	split3
SAMEA6058279	split3
SAMEA6057729	split3
SAMEA6058567	split3
SAMEA5552155	split3
SAMEA6058391	split3
SAMEA6057855	split3
SAMEA6057936	split3
SAMEA6057733	split3
SAMEA6058007	split3
SAMEA6058060	split3
SAMEA6058539	split3
SAMEA6058118	split3
SAMEA6057868	split3
SAMEA6057498	split3
SAMEA6057769	split3
SAMEA6057576	split3
SAMEA6057844	split3
SAMEA6058341	split3
SAMEA6057479	split3
SAMEA6058353	split3
SAMEA6058058	split3
SAMEA6057801	split3
SAMEA6057481	split3
SAMEA6057658	split3
SAMEA6058138	split3
SAMEA5552166	split3
SAMEA5737699	split3
SAMEA6058350	split3
SAMEA6057647	split3
SAMEA6058082	split3
SAMEA6057999	split3
SAMEA6057490	split3
SAMEA5552165	split3
SAMEA6058040	split3
SAMEA6057713	split3
SAMEA6058467	split3
SAMEA6058252	split3
SAMEA6057821	split3
SAMEA6057618	split3
SAMEA6058121	split3
SAMEA6057487	split3
SAMEA6058076	split3
SAMEA6058260	split3
SAMEA6058464	split3
SAMEA6058227	split3
SAMEA6058035	split3
SAMEA6058283	split3
SAMEA6058028	split3
SAMEA6058094	split3
SAMEA6058324	split3
SAMEA6057945	split3
SAMEA6058313	split3
SAMEA6057743	split3
SAMEA6058018	split3
SAMEA6057666	split3
SAMEA6058031	split3
SAMEA6057854	split3
SAMEA6058570	split3
SAMEA6057624	split3
SAMEA6058052	split3
SAMEA6057874	split3
SAMEA6058214	split3
SAMEA6057850	split3
SAMEA6058459	split3
SAMEA6058587	split3
SAMEA6058444	split3
SAMEA6057494	split3
SAMEA6058526	split3
SAMEA6058370	split3
SAMEA6058455	split3
SAMEA6057429	split3
SAMEA6057659	split3
SAMEA6057752	split3
SAMEA6057533	split3
SAMEA6057996	split3
SAMEA6058566	split3
SAMEA6058275	split3
SAMEA6058478	split3
SAMEA6057695	split3
SAMEA6058475	split3
SAMEA6058081	split3
SAMEA6057864	split3
SAMEA6057554	split3
SAMEA6058523	split3
SAMEA6057443	split3
SAMEA6057775	split3
SAMEA6058049	split3
SAMEA6058216	split3
SAMEA6057866	split3
SAMEA6058175	split3
SAMEA6058510	split3
SAMEA5533800	split3
SAMEA6057817	split3
SAMEA6057478	split3
SAMEA6058062	split3
SAMEA6057901	split3
SAMEA6058051	split3
SAMEA6057798	split3
SAMEA6058541	split3
SAMEA6058374	split3
SAMEA6057815	split3
SAMEA6058624	split3
SAMEA6058420	split3
SAMEA6057693	split3
SAMEA6057937	split3
SAMEA6058629	split3
SAMEA6057510	split3
SAMEA6057671	split3
SAMEA6058301	split3
SAMEA6058549	split3
SAMEA6057599	split3
SAMEA6058088	split3
SAMEA6057527	split3
SAMEA6057858	split3
SAMEA6058528	split3
SAMEA5552157	split3
SAMEA6058352	split3
SAMEA6057753	split3
SAMEA6058241	split3
SAMEA6057686	split3
SAMEA6058211	split3
SAMEA6057820	split3
SAMEA6058103	split3
SAMEA6058325	split3
SAMEA6057649	split3
SAMEA6057539	split3
SAMEA6058192	split3
SAMEA6058008	split3
SAMEA6057461	split3
SAMEA6057787	split3
SAMEA6058298	split3
SAMEA6058527	split3
SAMEA6058490	split3
SAMEA5882646	split3
SAMEA6057781	split3
SAMEA6058180	split3
SAMEA6057697	split3
SAMEA6057715	split3
SAMEA6058537	split3
SAMEA6058085	split3
SAMEA6058102	split3
SAMEA6058178	split3
SAMEA6058331	split3
SAMEA6057526	split3
SAMEA6058479	split3
SAMEA6057458	split3
SAMEA6058546	split3
SAMEA6058465	split3
SAMEA6057908	split3
SAMEA6057714	split3
SAMEA6057523	split3
SAMEA6058393	split3
SAMEA6058395	split3
SAMEA6058469	split3
SAMEA6057519	split3
SAMEA6058377	split3
SAMEA6057961	split3
SAMEA6058334	split3
SAMEA6058130	split3
SAMEA6058426	split3
SAMEA6058585	split3
SAMEA6057983	split3
SAMEA5737706	split3
SAMEA6058451	split3
SAMEA6058219	split3
SAMEA6058221	split3
SAMEA6058449	split3
SAMEA6058044	split3
SAMEA6058205	split3
SAMEA6057906	split3
SAMEA6058025	split3
SAMEA6058429	split3
SAMEA6057988	split3
SAMEA6057925	split3
SAMEA6058155	split3
SAMEA6058134	split3
SAMEA6057727	split3
SAMEA6058312	split3
SAMEA6058489	split3
SAMEA6058351	split3
SAMEA6058349	split3
SAMEA6057800	split3
SAMEA6057876	split3
SAMEA6057774	split3
SAMEA6058099	split3
SAMEA6058042	split3
SAMEA6058387	split3
SAMEA6058293	split3
SAMEA6058048	split3
SAMEA6058482	split3
SAMEA5737695	split3
SAMEA5533803	split3
SAMEA6057684	split3
SAMEA6057780	split3
SAMEA6057546	split3
SAMEA6058023	split3
SAMEA6057572	split3
SAMEA6058245	split3
SAMEA6058003	split3
SAMEA6057432	split3
SAMEA6058011	split3
SAMEA6057632	split3
SAMEA6058503	split3
SAMEA6058022	split3
SAMEA6058179	split3
SAMEA6058433	split3
SAMEA6058063	split3
SAMEA6058086	split3
SAMEA6057731	split3
SAMEA6057630	split3
SAMEA6058412	split3
SAMEA6058072	split3
SAMEA6057778	split3
SAMEA6058030	split3
SAMEA6057962	split3
SAMEA6058506	split3
SAMEA6058013	split3
SAMEA6057475	split3
SAMEA6057991	split3
SAMEA6057725	split3
SAMEA6058403	split3
SAMEA6058411	split3
SAMEA6058209	split3
SAMEA6057616	split3
SAMEA6057822	split3
SAMEA6057975	split3
SAMEA6058483	split3
SAMEA6057882	split3
SAMEA6057613	split3
SAMEA6057921	split3
SAMEA6057445	split3
SAMEA6058584	split3
SAMEA6058113	split3
SAMEA6058473	split3
SAMEA6057823	split3
SAMEA6058002	split3
SAMEA6057935	split3
SAMEA6058308	split3
SAMEA6057845	split3
SAMEA6057773	split3
SAMEA6057913	split3
SAMEA6057904	split3
SAMEA6057690	split3
SAMEA6058235	split3
SAMEA6058194	split3
SAMEA6058184	split3
SAMEA6057965	split3
SAMEA6057551	split3
SAMEA6057683	split3
SAMEA6058630	split3
SAMEA6058056	split3
SAMEA6058376	split3
SAMEA6057660	split3
SAMEA6057504	split3
SAMEA6057710	split3
SAMEA6057735	split3
SAMEA6058406	split3
SAMEA6057422	split3
SAMEA6058364	split3
SAMEA6057888	split3
SAMEA6057968	split3
SAMEA6057466	split3
SAMEA6058327	split3
SAMEA6057565	split3
SAMEA6058247	split3
SAMEA5552161	split3
SAMEA6057485	split3
SAMEA6057555	split3
SAMEA6058608	split3
SAMEA6058512	split3
SAMEA6058068	split3
SAMEA6058520	split3
SAMEA6058332	split3
SAMEA6058500	split3
SAMEA6057703	split3
SAMEA6058239	split3
SAMEA6058513	split3
SAMEA6058296	split3
SAMEA6057979	split3
SAMEA6057914	split3
SAMEA6057740	split3
SAMEA6058127	split3
SAMEA6057638	split3
SAMEA6058363	split3
SAMEA6058354	split3
SAMEA6058614	split3
SAMEA6057482	split3
SAMEA6058083	split3
SAMEA6057941	split3
SAMEA6057853	split3
SAMEA6058105	split3
SAMEA6058322	split3
SAMEA6057765	split3
SAMEA6057938	split3
SAMEA6057646	split3
SAMEA6057890	split3
SAMEA6057497	split3
SAMEA6057836	split3
SAMEA6058573	split3
SAMEA6057920	split3
SAMEA6058242	split3
SAMEA6058521	split3
SAMEA6057852	split3
SAMEA6057747	split3
SAMEA6058373	split3
SAMEA6057623	split3
SAMEA6058628	split3
SAMEA6058310	split3
SAMEA6058226	split3
SAMEA6058001	split3
SAMEA6057467	split3
SAMEA6057849	split3
SAMEA6058505	split3
SAMEA6057590	split3
SAMEA6058125	split3
SAMEA6058153	split3
SAMEA6057509	split3
SAMEA6057605	split3
SAMEA6058477	split3
SAMEA6057957	split3
SAMEA6058314	split3
SAMEA6058222	split3
SAMEA6058195	split3
SAMEA6057441	split3
SAMEA6057549	split3
SAMEA6058053	split3
SAMEA5552163	split3
SAMEA6057493	split3
SAMEA6057918	split3
SAMEA6058225	split3
SAMEA6057837	split3
SAMEA6058207	split3
SAMEA6057484	split3
SAMEA6057569	split3
SAMEA6057570	split3
SAMEA6058231	split3
SAMEA6057948	split3
SAMEA6058357	split3
SAMEA6058148	split3
SAMEA6057974	split3
SAMEA6058548	split3
SAMEA6058532	split3
SAMEA6058386	split3
SAMEA6057911	split3
SAMEA6057847	split3
SAMEA6058204	split3
SAMEA6057552	split3
SAMEA5757422	split3
SAMEA6058064	split3
SAMEA6058286	split3
SAMEA6057783	split3
SAMEA6058360	split3
SAMEA6058037	split3
SAMEA6058107	split3
SAMEA6058612	split3
SAMEA6058123	split3
SAMEA6058484	split3
SAMEA6058586	split3
SAMEA6058369	split3
SAMEA6057612	split3
SAMEA6058256	split3
SAMEA6057966	split3
SAMEA6058190	split3
SAMEA6058408	split3
SAMEA6057708	split3
SAMEA6058430	split3
SAMEA6058405	split3
SAMEA6057724	split3
SAMEA6057631	split3
SAMEA6058335	split3
SAMEA6058224	split3
SAMEA6057754	split3
SAMEA6058435	split3
SAMEA6058014	split3
SAMEA6057745	split3
SAMEA6057442	split3
SAMEA6057514	split3
SAMEA6058436	split3
SAMEA6058365	split3
SAMEA6057483	split3
SAMEA6057803	split3
SAMEA6058564	split3
SAMEA6057788	split3
SAMEA6058039	split3
SAMEA6058249	split3
SAMEA6058271	split3
SAMEA6057518	split3
SAMEA6057741	split3
SAMEA6057634	split3
SAMEA6058169	split3
SAMEA6057759	split3
SAMEA6057805	split3
SAMEA6058576	split3
SAMEA6057449	split3
SAMEA6057790	split3
SAMEA6058501	split3
SAMEA6058162	split3
SAMEA6058133	split3
SAMEA6057875	split3
SAMEA6058347	split3
SAMEA6058627	split3
SAMEA6057912	split3
SAMEA6057895	split3
SAMEA6058114	split3
SAMEA6058294	split3
SAMEA6057486	split3
SAMEA6057416	split3
SAMEA6057702	split3
SAMEA6058485	split3
SAMEA6058625	split3
SAMEA6057577	split3
SAMEA6058199	split3
SAMEA6058385	split3
SAMEA6057997	split3
SAMEA6057993	split3
SAMEA6058545	split3
SAMEA6057973	split3
SAMEA6058230	split3
SAMEA5533804	split3
